# Supplementary material for: Updating the evidence base on the operational costs of supplementary immunization activities for current and future accelerated disease control, elimination and eradication efforts
Source: BMC Public Health. 2014 Jan 22;14:67. doi: 10.1186/1471-2458-14-67 (PMC3907144; doi:10.1186/1471-2458-14-67)
Supplement: Additional file 1 — contains three datasets: (1) cMYP data-- the country- reported data extracted from individual cMYPs and adjusted for inflation. Used for the analysis of operational costs; (2) SIA budget data-- the country-reported data extracted from various sources and adjusted for inflation. Used for the analysis of the cost components that drive SIA costs; (3) Reference-style data—the demographic, immunization system performance, or economic data (e.g. population, vaccination coverage, per capita income, deflators) from third party multilateral sources. Used to categorize country level data and/or create population-weighted average benchmarks. [file 1471-2458-14-67-S1.xlsx]

## Sheet: cMYP data
All SIA Ops Costs-Expenditures (from cMYPs)
																						Ops costs per person per round (inflation adjusted in 2010 US$)
	Number of countries	Number of cMYPs	Observations	COUNTRY	REGION	Total Population (2010)	U5 Population (2010)	COUNTRY SIZE	GNI p.c. in year of SIA (World Bank estimate)	Income classification in year of SIA (using World Bank thresholds)	DTP3 coverage in year of SIA (WHO/UNICEF estimates)	MCV1 coverage in year of SIA (WHO/UNICEF estimates)	Coverage category (DTP3)	Coverage category (MCV1)	cMYP Harvest	Vaccine or intervention (as recorded in cMYP)	DISEASE (coded)	Target Population Category	Injectible	Number of rounds	Baseline Year	2004	2005	2006	2007	2008	2009	2010	2011	2012	2013	2014	2015	2016	Baseline estimates only
	1	1	1	Afghanistan	EMRO	31411	5115.6	Medium-Large (≥10m)	460	LIC	0.63	0.6	DTP3£70%	MCV1£70%	2011	Polio	Polio	1-5 year olds	Oral	4	2009	0	0	0	0	0	0.0268967	0	0.171295	0.16728	0	0	0	0	0.0268967
	1	1	2	Afghanistan	EMRO	31411	5115.6	Medium-Large (≥10m)	460	LIC	0.63	0.6	DTP3£70%	MCV1£70%	2011	Measles	Measles	1-5 year olds	Injectible	1	2009	0	0	0	0	0	0.329179	0	0	0.58272	0	0	0.587121	0	0.329179
	1	1	3	Afghanistan	EMRO	31411	5115.6	Medium-Large (≥10m)	460	LIC	0.63	0.6	DTP3£70%	MCV1£70%	2011	TT	Tetanus	WCBA 15-49 year olds females	Injectible	2	2009	0	0	0	0	0	0.109298	0	0.429753	0	0	0	0	0	0.109298
	2	2	4	Angola	AFRO	19081	3185.3	Medium-Large (≥10m)	3870	LMIC	0.91	0.93	DTP3³90%	MCV1³90%	2011	Polio	Polio	1-5 year olds	Oral	3	2010	0	0	0	0	0	0	0.577779	0.5225	0.548625	0.576056	0.604859	0.635102	0	0.577779
	3	3	5	Armenia	EURO	3091	220.2	Small (<10m)	3180	LMIC	0.93	0.96	DTP3³90%	MCV1³90%	2011	MR	Measles-Rubella	1-5 year olds	Injectible	1	2009	0	0	0	0	0	0.131233	0	0	0	0	0.176426	0	0	0.131233
	4	4	6	Bangladesh	SEARO	148690	14820.1	Medium-Large (≥10m)	620	LIC	0.96	0.98	70%<DTP3<90%	MCV1³90%	2011	Polio	Polio	1-5 year olds	Oral	2	2009	0	0	0	0	0	0.065	0	0	0.0692396	0.0727016	0.0763367	0.0801535	0	0.065
	4	4	7	Bangladesh	SEARO	148690	14820.1	Medium-Large (≥10m)	620	LIC	0.96	0.98	70%<DTP3<90%	MCV1³90%	2011	Measles	Measles	1-5 year olds	Injectible	1	2009	0	0	0	0	0	0.13	0	0	0	0	0	0	0	0.13
	5	5	8	Benin	AFRO	8850	1409.5	Small (<10m)	670	LIC	0.78	0.66	DTP3³90%	MCV1£70%	2011	Polio	Polio	1-5 year olds	Oral	1	2008	0	0	0	0	0.733992	0.38	0.399	0.41895	0.439898	0.461892	0	0	0	0.733992
	5	5	9	Benin	AFRO	8850	1409.5	Small (<10m)	670	LIC	0.78	0.66	DTP3³90%	MCV1£70%	2011	Measles	Measles	1-5 year olds	Injectible	1	2008	0	0	0	0	0.838328	0	0	0.764584	0	0	0	0	0	0.838328
	5	5	10	Benin	AFRO	8850	1409.5	Small (<10m)	670	LIC	0.78	0.66	DTP3³90%	MCV1£70%	2011	Tetanus	Tetanus	WCBA 15-49 year olds females	Injectible	2	2008	0	0	0.0188147	0	0.019191	0.0195748	0.0199663	0.0203656	0	0	0	0	0	0.019191
	7	6	11	Burundi	AFRO	8382	1107.6	Small (<10m)	200	LIC	0.96	0.92	DTP3³90%	MCV1³90%	2011	mOPV1	Polio	1-5 year olds	Oral	1	2010	0	0	0	0	0	0	0.727014	0.370666	0.380077	0.389728	0.399623	0.40977	0	0.727014
	7	6	12	Burundi	AFRO	8382	1107.6	Small (<10m)	200	LIC	0.96	0.92	DTP3³90%	MCV1³90%	2011	bOPV1+3	Polio	1-5 year olds	Oral	1	2010	0	0	0	0	0	0	0.727014	0.370666	0.380077	0.389728	0.399623	0.40977	0	0.727014
	7	6	13	Burundi	AFRO	8382	1107.6	Small (<10m)	200	LIC	0.96	0.92	DTP3³90%	MCV1³90%	2011	Measles	Measles	1-5 year olds	Injectible	1	2010	0	0	0	0	0	0	0.265343	0.258807	0.359679	0	0	0.35303	0	0.265343
	8	7	14	Cameroon	AFRO	19599	2872.7	Medium-Large (≥10m)	1140	LMIC	0.84	0.79	70%<DTP3<90%	71%<MCV1<90%	2011	Polio	Polio	1-5 year olds	Oral	2	2010	0	0	0	0	0	0	0.562952	0.427442	0.535334	0.521771	0.508549	0.496977	0	0.562952
	8	7	15	Cameroon	AFRO	19599	2872.7	Medium-Large (≥10m)	1140	LMIC	0.84	0.79	70%<DTP3<90%	71%<MCV1<90%	2011	Measles	Measles	1-5 year olds	Injectible	2	2010	0	0	0	0	0	0	0.144	0.2174	0.2174	0.2174	0.217399	0.2174	0	0.144
	8	7	16	Cameroon	AFRO	19599	2872.7	Medium-Large (≥10m)	1140	LMIC	0.84	0.79	70%<DTP3<90%	71%<MCV1<90%	2011	Yellow Fever	Yellow Fever	1-60 year olds excluding WCBA	Injectible	1	2010	0	0	0	0	0	0	0.288018	0.483	0.483	0.483	0.483	0.483	0	0.288018
	8	7	17	Cameroon	AFRO	19599	2872.7	Medium-Large (≥10m)	1140	LMIC	0.84	0.79	70%<DTP3<90%	71%<MCV1<90%	2011	Maternal & Neonatal Tetanus	Tetanus	WCBA 15-49 year olds females	Injectible	1	2010	0	0	0	0	0	0	0.288	0.289801	0.2898	0	0	0	0	0.288
	10	8	18	Central African Republic	AFRO	4401	614.5	Small (<10m)	470	LIC	0.45	0.53	DTP3£70%	MCV1£70%	2011	Polio	Polio	1-5 year olds	Oral	3	2010	0	0	0	0	0	0	0.557153	0.384788	0.375403	0.366247	0.357314	0.348599	0	0.557153
	10	8	19	Central African Republic	AFRO	4401	614.5	Small (<10m)	470	LIC	0.45	0.53	DTP3£70%	MCV1£70%	2011	Yellow Fever	Yellow Fever	1-60 year olds excluding WCBA	Injectible	1	2010	0	0	0	0	0	0	0.219836	0.220972	0.220972	0.220972	0.220972	0.22289	0	0.219836
	10	8	20	Central African Republic	AFRO	4401	614.5	Small (<10m)	470	LIC	0.45	0.53	DTP3£70%	MCV1£70%	2011	VitA	Other	1-5 year olds	Oral	1	2010	0	0	0	0	0	0	0.250104	0.250104	0.250104	0.250104	0.250104	0.250104	0	0.250104
	10	8	21	Central African Republic	AFRO	4401	614.5	Small (<10m)	470	LIC	0.45	0.53	DTP3£70%	MCV1£70%	2011	VitA	Other	1-5 year olds	Oral	1	2010	0	0	0	0	0	0	0.250104	0.250104	0.250104	0.250104	0.250104	0.250104	0	0.250104
	13	9	22	Congo	AFRO	4042	589.6	Small (<10m)	2210	LMIC	0.9	0.9	DTP3³90%	MCV1³90%	2011	Measles	Measles	1-5 year olds	Injectible	2	2010	0	0	0	0	0	0	0.410719	0	0	0.37917	0	0	0	0.410719
	16	10	23	Djibouti	EMRO	889	108.3	Small (<10m)	LMIC	LMIC	0.88	0.85	70%<DTP3<90%	71%<MCV1<90%	2011	Polio	Polio	1-5 year olds	Oral	2	2010	0	0	0	0	0	0	1.96542	1.565	1.5963	1.62823	1.66079	1.69401	0	1.96542
	17	11	24	Eritrea	AFRO	5252	817.4	Small (<10m)	390	LIC	0.99	0.99	DTP3³90%	MCV1³90%	2011	Polio SNIDs Round 1	Polio	1-5 year olds	Oral	1	2011	0	0	0	0	0	0	0	0.9	0	0.899897	0	0.899989	0	0.9
	17	11	25	Eritrea	AFRO	5252	817.4	Small (<10m)	390	LIC	0.99	0.99	DTP3³90%	MCV1³90%	2011	Polio SNIDs Round 2	Polio	1-5 year olds	Oral	1	2011	0	0	0	0	0	0	0	0.9	0	0.899897	0	0.899989	0	0.9
	18	12	26	Ethiopia	AFRO	82950	11628.8	Medium-Large (≥10m)	340	LIC	0.56	0.59	70%<DTP3<90%	MCV1£70%	2011	Polio	Polio	1-5 year olds	Oral	2	2009	0	0	0	0	0	1.17598	0	0.355368	0.275374	0	0	0	0	1.17598
	18	12	27	Ethiopia	AFRO	82950	11628.8	Medium-Large (≥10m)	340	LIC	0.56	0.59	70%<DTP3<90%	MCV1£70%	2011	Measles	Measles	1-5 year olds	Injectible	1	2009	0	0	0	0	0	3.55386	0	0.773489	0.705522	0.792706	0.72316	0.812648	0	3.55386
	19	13	28	Gambia	AFRO	1728	271.6	Small (<10m)	580	LIC	0.97	0.92	DTP3³90%	MCV1³90%	2011	Polio	Polio	1-5 year olds	Oral	2	2010	0	0	0	0	0	0	0.431607	0	0.449224	0.451212	0.452693	0.454423	0	0.431607
	20	14	29	Guinea	AFRO	9981	1548.5	Medium-Large (≥10m)	360	LIC	0.64	0.58	DTP3³90%	MCV1£70%	2011	Polio	Polio	1-5 year olds	Oral	2	2010	0	0	0	0	0	0	0.113217	0.306321	0	0	0	0	0	0.113217
	20	14	30	Guinea	AFRO	9981	1548.5	Medium-Large (≥10m)	360	LIC	0.64	0.58	DTP3³90%	MCV1£70%	2011	VitA	Other	1-5 year olds	Oral	1	2010	0	0	0	0	0	0	0.00363996	0.00899759	0	0	0	0	0	0.00363996
	20	14	31	Guinea	AFRO	9981	1548.5	Medium-Large (≥10m)	360	LIC	0.64	0.58	DTP3³90%	MCV1£70%	2011	Yellow Fever	Yellow Fever	1-60 year olds excluding WCBA	Injectible	1	2010	0	0	0	0	0	0	0.0345215	0	0	0	0	0.649459	0	0.0345215
	20	14	32	Guinea	AFRO	9981	1548.5	Medium-Large (≥10m)	360	LIC	0.64	0.58	DTP3³90%	MCV1£70%	2011	Albendazole	Other	1-5 year olds	Oral	1	2010	0	0	0	0	0	0	0.00363996	0.00899759	0	0	0	0	0	0.00363996
	22	15	33	Indonesia	SEARO	239869	21627.4	Medium-Large (≥10m)	2160	LMIC	0.62	0.74	70%<DTP3<90%	71%<MCV1<90%	2011	Polio 0-59 months	Polio	1-5 year olds	Oral	1	2009	0	0	0	0	0	0.807166	0.916747	0.935081	0	0	0	0	0	0.807166
	23	16	34	Kenya	AFRO	40512	6281.5	Medium-Large (≥10m)	800	LIC	0.83	0.86	70%<DTP3<90%	71%<MCV1<90%	2011	Typhoid for food handlers in Boarding Schools	Other	1-5 year olds	Injectible	1	2010	0	0	0	0	0	0	3.12	0.6084	2.496	3.9	3.12	3.12	0	3.12
	23	16	35	Kenya	AFRO	40512	6281.5	Medium-Large (≥10m)	800	LIC	0.83	0.86	70%<DTP3<90%	71%<MCV1<90%	2011	Hepatitis B targeting special risk groups	Other	1-5 year olds	Injectible	1	2010	0	0	0	0	0	0	3.12	0.6084	2.496	3.9	3.12	3.12	0	3.12
	24	17	36	Kiribati	WPRO	100	15.071	Small (<10m)	2040	LMIC	0.91	0.89	DTP3³90%	71%<MCV1<90%	2011	MR	Measles-Rubella	1-5 year olds	Injectible	1	2010	0	0	0	0	0	0	9.52381	0	6.783	0	0	7.19817	0	9.52381
	26	18	37	Lesotho	AFRO	2172	267.4	Small (<10m)	1170	LMIC	0.83	0.85	70%<DTP3<90%	71%<MCV1<90%	2011	Polio	Polio	1-5 year olds	Oral	1	2010	0	0	0	0	0	0	0.4896	0	0	0.5	0	0	0	0.4896
	26	18	38	Lesotho	AFRO	2172	267.4	Small (<10m)	1170	LMIC	0.83	0.85	70%<DTP3<90%	71%<MCV1<90%	2011	Measles	Measles	1-5 year olds	Injectible	1	2010	0	0	0	0	0	0	0.4896	0	0	0.5	0	0	0	0.4896
	27	19	39	Liberia	AFRO	3995	643.2	Small (<10m)	240	LIC	0.81	0.83	DTP3³90%	71%<MCV1<90%	2011	mOPV3	Polio	1-5 year olds	Oral	2	2009	0	0	0	0	0	0.56	0	0.290767	0	0	0	0	0	0.56
	30	20	40	Mali	AFRO	15370	2671.8	Medium-Large (≥10m)	620	LIC	0.73	0.6	70%<DTP3<90%	MCV1£70%	2011	Polio	Polio	1-5 year olds	Oral	2	2009	0	0	0	0	0	0.96839	0	0	0.454256	0.460395	0	0	0	0.96839
	31	21	41	Mauritania	AFRO	3458	487.9	Small (<10m)	980	LIC	0.64	0.67	DTP3£70%	MCV1£70%	2011	Polio	Polio	1-5 year olds	Oral	3	2010	0	0	0	0	0	0	0.311111	0.390712	0.400633	0.410805	0.421235	0.431932	0	0.311111
	35	22	42	Niger	AFRO	15510	2822.3	Medium-Large (≥10m)	340	LIC	0.71	0.69	DTP3³90%	MCV1£70%	2011	Polio	Polio	1-5 year olds	Oral	1	2009	0	0	0	0	0	1.77125	0	0.34	0.3468	0.353736	0.360811	0.368027	0	1.77125
	35	22	43	Niger	AFRO	15510	2822.3	Medium-Large (≥10m)	340	LIC	0.71	0.69	DTP3³90%	MCV1£70%	2011	VitA	Other	1-5 year olds	Oral	1	2009	0	0	0	0	0	1.58587	0	0.455	0.4692	0.483786	0.498768	0.514155	0	1.58587
	37	23	44	Pakistan	EMRO	173591	20599	Medium-Large (≥10m)	940	LIC	0.69	0.81	70%<DTP3<90%	71%<MCV1<90%	2011	Polio	Polio	1-5 year olds	Oral	2	2008	0	0	0	0	0.479282	0	0	0	0	0	0	0	0	0.479282
	37	23	45	Pakistan	EMRO	173591	20599	Medium-Large (≥10m)	940	LIC	0.69	0.81	70%<DTP3<90%	71%<MCV1<90%	2011	Measles	Measles	1-5 year olds	Injectible	1	2008	0	0	0	0	0.145974	0	0	0	0	0	0	0	0	0.145974
	37	23	46	Pakistan	EMRO	173591	20599	Medium-Large (≥10m)	940	LIC	0.69	0.81	70%<DTP3<90%	71%<MCV1<90%	2011	Maternal & Neonatal Tetanus	Tetanus	WCBA 15-49 year olds females	Injectible	3	2008	0	0	0	0	0.348933	0	0	0	0	0	0	0	0	0.348933
	38	24	47	Rwanda	AFRO	10625	1686.6	Medium-Large (≥10m)	510	LIC	0.97	0.95	DTP3³90%	MCV1³90%	2011	Polio	Polio	1-5 year olds	Oral	2	2010	0	0	0	0	0	0	0.3	0.127446	0	0	0	0.127446	0	0.3
	39	25	48	Senegal	AFRO	12433	1975.2	Medium-Large (≥10m)	1040	LMIC	0.89	0.82	DTP3£70%	71%<MCV1<90%	2011	Polio	Polio	1-5 year olds	Oral	2	2010	0	0	0	0	0	0	0.567704	0	0.404001	0.429142	0.459646	0.462139	0	0.567704
	39	25	49	Senegal	AFRO	12433	1975.2	Medium-Large (≥10m)	1040	LMIC	0.89	0.82	DTP3£70%	71%<MCV1<90%	2011	Measles	Measles	1-5 year olds	Injectible	2	2010	0	0	0	0	0	0	0.235723	0	0	0.20822	0	0	0	0.235723
	39	25	50	Senegal	AFRO	12433	1975.2	Medium-Large (≥10m)	1040	LMIC	0.89	0.82	DTP3£70%	71%<MCV1<90%	2011	Tetanus Campaign	Tetanus	WCBA 15-49 year olds females	Injectible	2	2010	0	0	0	0	0	0	0.456265	0	0	0	0	0	0	0.456265
	40	26	51	Somalia	EMRO	9331	1533	Small (<10m)	LIC	LIC	0.45	0.46	DTP3£70%	MCV1£70%	2011	Polio	Polio	1-5 year olds	Oral	2	2010	0	0	0	0	0	0	0.773301	0.765026	0.755342	0.747584	0	0	0	0.773301
	40	26	52	Somalia	EMRO	9331	1533	Small (<10m)	LIC	LIC	0.45	0.46	DTP3£70%	MCV1£70%	2011	Measles	Measles	1-5 year olds	Injectible	1	2010	0	0	0	0	0	0	3.72964	3.40027	3.38737	3.38378	0	0	0	3.72964
	40	26	53	Somalia	EMRO	9331	1533	Small (<10m)	LIC	LIC	0.45	0.46	DTP3£70%	MCV1£70%	2011	Maternal & Neonatal Tetanus	Tetanus	WCBA 15-49 year olds females	Injectible	2	2010	0	0	0	0	0	0	1.82653	1.66358	1.65881	1.65748	0	0	0	1.82653
	41	27	54	Sudan - North	EMRO	34841.8	4903.36	Medium-Large (≥10m)	1200	LMIC	0.9	0.9	DTP3³90%	MCV1³90%	2011	Polio 0-59 months	Polio	1-5 year olds	Oral	2	2010	0	0	0	0	0	0	0.535782	0.832707	0.832707	0.832707	0.832707	0.832707	0	0.535782
	41	27	55	Sudan - North	EMRO	34841.8	4903.36	Medium-Large (≥10m)	1200	LMIC	0.9	0.9	DTP3³90%	MCV1³90%	2011	Measles 9-59 months	Measles	1-5 year olds	Injectible	1	2010	0	0	0	0	0	0	0.66605	0.701105	0	0.701105	0.701105	0	0	0.66605
	41	27	56	Sudan - North	EMRO	34841.8	4903.36	Medium-Large (≥10m)	1200	LMIC	0.9	0.9	DTP3³90%	MCV1³90%	2011	MNT campaign in WCBA	Tetanus	WCBA 15-49 year olds females	Injectible	3	2010	0	0	0	0	0	0	0.135198	0.314413	0.314413	0.314413	0.314413	0	0	0.135198
	44	28	57	Timor-Leste	SEARO	1126	181.8	Small (<10m)	2730	LMIC	0.72	0.66	70%<DTP3<90%	MCV1£70%	2011	TT	Tetanus	WCBA 15-49 year olds females	Injectible	3	2010	0	0	0	0	0	0	0.301252	0	0	0.297362	0	0.284972	0	0.301252
	45	29	58	Togo	AFRO	6030	828.7	Small (<10m)	450	LIC	0.78	0.66	70%<DTP3<90%	MCV1£70%	2011	Polio	Polio	1-5 year olds	Oral	4	2009	0	0	0	0	0	0.216005	0	0.1	0.102	0.10404	0.106121	0.108243	0	0.216005
	45	29	59	Togo	AFRO	6030	828.7	Small (<10m)	450	LIC	0.78	0.66	70%<DTP3<90%	MCV1£70%	2011	VitA	Other	1-5 year olds	Oral	2	2009	0	0	0	0	0	0.100866	0	0.0475	0.04947	0.0509796	0.0525298	0.0541216	0	0.100866
	45	29	60	Togo	AFRO	6030	828.7	Small (<10m)	450	LIC	0.78	0.66	70%<DTP3<90%	MCV1£70%	2011	Albendazole	Other	1-5 year olds	Oral	2	2009	0	0	0	0	0	0.100866	0	0.0475	0.04947	0.0509796	0.0525298	0.0541216	0	0.100866
	47	30	61	Yemen	EMRO	24055	3836.5	Medium-Large (≥10m)	1110	LMIC	0.86	0.69	70%<DTP3<90%	MCV1£70%	2011	Polio	Polio	1-5 year olds	Oral	2	2009	0	0	0	0	0	0.228902	0	0.222192	0	0	0	0	0	0.228902
	47	30	62	Yemen	EMRO	24055	3836.5	Medium-Large (≥10m)	1110	LMIC	0.86	0.69	70%<DTP3<90%	MCV1£70%	2011	Measles	Measles	1-5 year olds	Injectible	1	2009	0	0	0	0	0	0.621018	0	0	0	0	0	0	0	0.621018
	47	30	63	Yemen	EMRO	24055	3836.5	Medium-Large (≥10m)	1110	LMIC	0.86	0.69	70%<DTP3<90%	MCV1£70%	2011	Maternal & Neonatal Tetanus	Tetanus	WCBA 15-49 year olds females	Injectible	2	2009	0	0	0	0	0	0.341154	0	0	0	0	0	0	0	0.341154
	47	30	64	Yemen	EMRO	24055	3836.5	Medium-Large (≥10m)	1110	LMIC	0.86	0.69	70%<DTP3<90%	MCV1£70%	2011	Td	Tetanus	WCBA 15-49 year olds females	Injectible	2	2009	0	0	0	0	0	0.341154	0	0	0	0	0	0	0	0.341154
	48	31	65	Zambia	AFRO	13090	2203	Medium-Large (≥10m)	1080	LMIC	0.83	0.96	70%<DTP3<90%	MCV1³90%	2011	Polio (SNIDs Campaign in High Risk districts)	Polio	1-5 year olds	Oral	2	2010	0	0	0	0	0	0	0.123572	0	0.196	0.19992	0.203918	0.207997	0	0.123572
	48	31	66	Zambia	AFRO	13090	2203	Medium-Large (≥10m)	1080	LMIC	0.83	0.96	70%<DTP3<90%	MCV1³90%	2011	Measles 0-59 months	Measles	1-5 year olds	Injectible	1	2010	0	0	0	0	0	0	0.725528	0	0	1.938	0	0	0	0.725528
	49	32	67	Zimbabwe	AFRO	12573	1635.3	Medium-Large (≥10m)	460	LIC	0.89	0.9	70%<DTP3<90%	MCV1³90%	2011	Measles	Measles	1-5 year olds	Injectible	1	2010	0	0	0	0	0	0	2.89947	0	0.95	0	0	1.00815	0	2.89947
	1	33	68	Afghanistan	EMRO	31411	5115.6	Medium-Large (≥10m)	270	LIC	0.58	0.53	DTP3£70%	MCV1£70%	2009	Polio	Polio	1-5 year olds	Oral	1	2006	0	0	0.124948	0.118176	0.111261	0.111119	0.108202	0.110366	0	0	0	0	0	0.124948
	1	33	69	Afghanistan	EMRO	31411	5115.6	Medium-Large (≥10m)	270	LIC	0.58	0.53	DTP3£70%	MCV1£70%	2009	Measles	Measles	1-5 year olds	Injectible	1	2006	0	0	0.254181	0.240405	0.226337	0.226049	0.220114	0.224517	0	0	0	0	0	0.254181
	1	33	70	Afghanistan	EMRO	31411	5115.6	Medium-Large (≥10m)	270	LIC	0.58	0.53	DTP3£70%	MCV1£70%	2009	Tetanus	Tetanus	WCBA 15-49 year olds females	Injectible	1	2006	0	0	0.278899	0.263784	0.248348	0.248032	0.24152	0.246351	0	0	0	0	0	0.278899
	4	34	71	Bangladesh	SEARO	148690	14820.1	Medium-Large (≥10m)	430	LIC	0.96	0.81	DTP3³90%	71%<MCV1<90%	2009	Polio	Polio	1-5 year olds	Oral	2	2004	0.0224817	0.0194534	0	0.0177332	0.0166955	0.0166742	0.0162365	0	0	0	0	0	0	0.0224817
	5	35	72	Benin	AFRO	8850	1409.5	Small (<10m)	530	LIC	0.7	0.61	DTP3³90%	MCV1£70%	2009	Polio	Polio	1-5 year olds	Oral	2	2005	0	0.140623	0.244398	0	0.217626	0.217349	0.211643	0.215875	0	0	0	0	0	0.140623
	5	35	73	Benin	AFRO	8850	1409.5	Small (<10m)	530	LIC	0.7	0.61	DTP3³90%	MCV1£70%	2009	Measles	Measles	1-5 year olds	Injectible	1	2005	0	1.06624	0.569493	0	0.507109	0.506463	0.493167	0.503031	0	0	0	0	0	1.06624
	5	35	74	Benin	AFRO	8850	1409.5	Small (<10m)	530	LIC	0.7	0.61	DTP3³90%	MCV1£70%	2009	Yellow Fever	Yellow Fever	1-60 year olds excluding WCBA	Injectible	1	2005	0	0.0468432	0.0461128	0	0.0410614	0.0410092	0.0399326	0.0407312	0	0	0	0	0	0.0468432
	6	36	75	Burkina Faso	AFRO	16471	2726.7	Medium-Large (≥10m)	410	LIC	0.82	0.84	DTP3³90%	71%<MCV1<90%	2009	Polio	Polio	1-5 year olds	Oral	2	2005	0	0.256019	0.254464	0.245487	0.231121	0.230827	0.224767	0	0	0	0	0	0	0.256019
	6	36	76	Burkina Faso	AFRO	16471	2726.7	Medium-Large (≥10m)	410	LIC	0.82	0.84	DTP3³90%	71%<MCV1<90%	2009	Tetanus	Tetanus	WCBA 15-49 year olds females	Injectible	3	2005	0	0.0212389	0.23582	0.227501	0.214187	0.213915	0.208299	0	0	0	0	0	0	0.0212389
	8	37	77	Cameroon	AFRO	19599	2872.7	Medium-Large (≥10m)	900	LMIC	0.8	0.68	70%<DTP3<90%	MCV1£70%	2009	Polio	Polio	1-5 year olds	Oral	2	2005	0	0.0499791	0.201104	0	0.179075	0.178847	0.174152	0.177635	0	0	0	0	0	0.0499791
	8	37	78	Cameroon	AFRO	19599	2872.7	Medium-Large (≥10m)	900	LMIC	0.8	0.68	70%<DTP3<90%	MCV1£70%	2009	Measles	Measles	1-5 year olds	Injectible	1	2005	0	2.07514	0.909915	0	0.81024	0.809209	0.787965	0.803724	0	0	0	0	0	2.07514
	9	38	79	Cape Verde	AFRO	495	50.9	Small (<10m)	2050	LMIC	0.95	0.92	70%<DTP3<90%	MCV1³90%	2009	Polio	Polio	1-5 year olds	Oral	1	2005	0	1.3481	2.45089	0	2.18242	2.17964	2.12242	2.16486	0	0	0	0	0	1.3481
	9	38	80	Cape Verde	AFRO	495	50.9	Small (<10m)	2050	LMIC	0.95	0.92	70%<DTP3<90%	MCV1³90%	2009	Measles	Measles	1-5 year olds	Injectible	1	2005	0	1.90386	0	0	0	0	0	0	0	0	0	0	0	1.90386
	10	39	81	Central African Republic	AFRO	4401	614.5	Small (<10m)	340	LIC	0.54	0.62	DTP3£70%	MCV1£70%	2009	Polio	Polio	1-5 year olds	Oral	2	2005	0	0.271531	0.288567	0	0.256957	0.256629	0.249892	0.25489	0	0	0	0	0	0.271531
	10	39	82	Central African Republic	AFRO	4401	614.5	Small (<10m)	340	LIC	0.54	0.62	DTP3£70%	MCV1£70%	2009	Measles	Measles	1-5 year olds	Injectible	1	2005	0	0.8128	1.34588	0	1.19845	1.19692	1.1655	1.18881	0	0	0	0	0	0.8128
	11	40	83	Chad	AFRO	11229	1840.3	Medium-Large (≥10m)	450	LIC	0.4	0.39	70%<DTP3<90%	MCV1£70%	2009	Polio	Polio	1-5 year olds	Oral	2	2006	0	0	0.372776	0.358095	0	0.330108	0.321442	0.327871	0.334428	0	0	0	0	0.372776
	11	40	84	Chad	AFRO	11229	1840.3	Medium-Large (≥10m)	450	LIC	0.4	0.39	70%<DTP3<90%	MCV1£70%	2009	Measles	Measles	1-5 year olds	Injectible	1	2006	0	0	0.202001	0.56801	0	0.523618	0.509871	0.520068	0.53047	0	0	0	0	0.202001
	12	41	85	Comoros	AFRO	735	115.5	Small (<10m)	650	LIC	0.68	0.67	DTP3£70%	MCV1£70%	2009	Measles	Measles	1-5 year olds	Injectible	1	2005	0	0.636446	1.22545	0	1.10191	1.11129	1.09273	1.12551	0	0	0	0	0	0.636446
	13	42	86	Congo	AFRO	4042	589.6	Small (<10m)	1210	LMIC	0.79	0.66	70%<DTP3<90%	MCV1£70%	2009	Polio	Polio	1-5 year olds	Oral	1	2006	0	0	0.269371	0.231807	0	0.21369	0.20808	0.212242	0.216486	0	0	0	0	0.269371
	13	42	87	Congo	AFRO	4042	589.6	Small (<10m)	1210	LMIC	0.79	0.66	70%<DTP3<90%	MCV1£70%	2009	Tetanus	Tetanus	WCBA 15-49 year olds females	Injectible	1	2006	0	0	0.551959	0	0	0	0	0	0	0	0	0	0	0.551959
	14	43	88	Congo, Dem. Rep.	AFRO	65966	10996.6	Medium-Large (≥10m)	140	LIC	0.62	0.63	70%<DTP3<90%	MCV1£70%	2009	Polio	Polio	1-5 year olds	Oral	3	2006	0	0.108105	0.245089	0	0.218242	0.217964	0.212242	0.216486	0	0	0	0	0	0.245089
	14	43	89	Congo, Dem. Rep.	AFRO	65966	10996.6	Medium-Large (≥10m)	140	LIC	0.62	0.63	70%<DTP3<90%	MCV1£70%	2009	Measles	Measles	1-5 year olds	Injectible	1	2006	0	1.07997	1.1029	0	0.982087	0.980837	0.955087	0.974189	0	0	0	0	0	1.1029
	14	43	90	Congo, Dem. Rep.	AFRO	65966	10996.6	Medium-Large (≥10m)	140	LIC	0.62	0.63	70%<DTP3<90%	MCV1£70%	2009	Tetanus	Tetanus	WCBA 15-49 year olds females	Injectible	3	2006	0	0.0235941	0.367634	0	0.327362	0.326946	0.318362	0.32473	0	0	0	0	0	0.367634
	14	43	91	Congo, Dem. Rep.	AFRO	65966	10996.6	Medium-Large (≥10m)	140	LIC	0.62	0.63	70%<DTP3<90%	MCV1£70%	2009	VitA	Other	1-5 year olds	Oral	2	2006	0	0.134996	0.137863	0	0.122761	0.122605	0.119386	0.121774	0	0	0	0	0	0.137863
	15	44	92	Côte d'Ivoire	AFRO	19735	2835.2	Medium-Large (≥10m)	940	LMIC	0.77	0.73	70%<DTP3<90%	71%<MCV1<90%	2009	Polio	Polio	1-5 year olds	Oral	1	2006	0	0	0.301579	0	0	0	0	0	0	0	0	0	0	0.301579
	16	45	93	Djibouti	EMRO	889	108.3	Small (<10m)	1030	LMIC	0.71	0.65	70%<DTP3<90%	MCV1£70%	2009	Polio	Polio	1-5 year olds	Oral	1	2005	0	0.928087	0	0.829434	0.780896	0.779902	0.759427	0.774615	0	0	0	0	0	0.928087
	16	45	94	Djibouti	EMRO	889	108.3	Small (<10m)	1030	LMIC	0.71	0.65	70%<DTP3<90%	MCV1£70%	2009	Measles	Measles	1-5 year olds	Injectible	1	2005	0	1.4228	0	1.27156	1.19715	1.19563	1.16424	1.18752	0	0	0	0	0	1.4228
	17	46	95	Eritrea	AFRO	5252	817.4	Small (<10m)	230	LIC	0.96	0.95	70%<DTP3<90%	MCV1³90%	2009	Polio	Polio	1-5 year olds	Oral	2	2005	0	0.398774	0.551451	0	0.491044	0.490419	0.477544	0.487094	0	0	0	0	0	0.398774
	18	47	96	Ethiopia	AFRO	82950	11628.8	Medium-Large (≥10m)	130	LIC	0.4	0.35	DTP3£70%	MCV1£70%	2009	Polio	Polio	1-5 year olds	Oral	2	2004	0.570468	0.518756	0	0.472886	0.445213	0.444646	0.432973	0	0	0	0	0	0	0.570468
	18	47	97	Ethiopia	AFRO	82950	11628.8	Medium-Large (≥10m)	130	LIC	0.4	0.35	DTP3£70%	MCV1£70%	2009	Measles	Measles	1-5 year olds	Injectible	1	2004	1.13753	1.29689	0	1.18221	1.11303	1.11162	1.08243	0	0	0	0	0	0	1.13753
	18	47	98	Ethiopia	AFRO	82950	11628.8	Medium-Large (≥10m)	130	LIC	0.4	0.35	DTP3£70%	MCV1£70%	2009	Tetanus	Tetanus	WCBA 15-49 year olds females	Injectible	3	2004	0.106227	0.432297	0	0.394072	0.371011	0.370538	0.360811	0	0	0	0	0	0	0.106227
	20	48	99	Guinea	AFRO	9981	1548.5	Medium-Large (≥10m)	340	LIC	0.59	0.51	70%<DTP3<90%	MCV1£70%	2009	Polio	Polio	1-5 year olds	Oral	1	2005	0	0.259747	0.245089	0	0.218242	0.217964	0.212242	0.216486	0	0	0	0	0	0.259747
	21	49	100	Guinea-Bissau	AFRO	1516	222.5	Small (<10m)	400	LIC	0.68	0.76	70%<DTP3<90%	71%<MCV1<90%	2009	Polio	Polio	1-5 year olds	Oral	2	2005	0	1.01415	0.919085	0	0.818406	0.817364	0.795906	0.811824	0	0	0	0	0	1.01415
	22	50	101	Indonesia	SEARO	239869	21627.4	Medium-Large (≥10m)	1230	LMIC	0.72	0.77	DTP3³90%	71%<MCV1<90%	2009	Polio	Polio	1-5 year olds	Oral	2	2005	0	0.251055	0.237221	0	0.211235	0.210966	0.205428	0.209536	0	0	0	0	0	0.251055
	22	50	102	Indonesia	SEARO	239869	21627.4	Medium-Large (≥10m)	1230	LMIC	0.72	0.77	DTP3³90%	71%<MCV1<90%	2009	Measles	Measles	1-5 year olds	Injectible	1	2005	0	1.10264	1.04189	0	0.927757	0.926576	0.90225	0.920295	0	0	0	0	0	1.10264
	22	50	103	Indonesia	SEARO	239869	21627.4	Medium-Large (≥10m)	1230	LMIC	0.72	0.77	DTP3³90%	71%<MCV1<90%	2009	Tetanus	Tetanus	WCBA 15-49 year olds females	Injectible	1	2005	0	0.345128	0.326098	0	0.290376	0.290007	0.282393	0.288041	0	0	0	0	0	0.345128
	22	50	104	Indonesia	SEARO	239869	21627.4	Medium-Large (≥10m)	1230	LMIC	0.72	0.77	DTP3³90%	71%<MCV1<90%	2009	Japanese Encephilitis	Other	1-5 year olds	Injectible	1	2005	0	1.00439	0.949012	0	0.845054	0.843979	0.821822	0.838258	0	0	0	0	0	1.00439
	25	51	105	Korea, DPR	SEARO	24346	1717.6	Medium-Large (≥10m)	LIC	LIC	0.79	0.96	70%<DTP3<90%	MCV1³90%	2009	Pertussis SIA	Other	1-5 year olds	Injectible	3	2005	0	0.172919	0	0.154538	0.145494	0.145309	0.141494	0.144324	0	0	0	0	0	0.172919
	25	51	106	Korea, DPR	SEARO	24346	1717.6	Medium-Large (≥10m)	LIC	LIC	0.79	0.96	70%<DTP3<90%	MCV1³90%	2009	Measles	Measles	1-5 year olds	Injectible	1	2005	0	0.518756	0	0.463614	0.436483	0.435928	0.424483	0.432973	0	0	0	0	0	0.518756
	27	52	107	Liberia	AFRO	3995	643.2	Small (<10m)	120	LIC	0.6	0.62	70%<DTP3<90%	MCV1£70%	2009	Polio	Polio	1-5 year olds	Oral	3	2005	0	0.373428	0.352929	0.340478	0.320553	0.320145	0.31174	0	0	0	0	0	0	0.373428
	28	53	108	Madagascar	AFRO	20712	3162.5	Medium-Large (≥10m)	290	LIC	0.85	0.74	DTP3³90%	71%<MCV1<90%	2009	Polio	Polio	1-5 year olds	Oral	2	2005	0	0.285025	0	0	0	0	0	0	0	0	0	0	0	0.285025
	28	53	109	Madagascar	AFRO	20712	3162.5	Medium-Large (≥10m)	290	LIC	0.85	0.74	DTP3³90%	71%<MCV1<90%	2009	Tetanus	Tetanus	WCBA 15-49 year olds females	Injectible	1	2005	0	0.755681	0.735268	0	0.654725	0.653891	0.636725	0.649459	0	0	0	0	0	0.755681
	29	54	110	Malawi	AFRO	14900	2489.5	Medium-Large (≥10m)	220	LIC	0.93	0.82	DTP3³90%	71%<MCV1<90%	2009	Measles	Measles	1-5 year olds	Injectible	1	2005	0	0.50093	0.919085	0.886661	0.834774	0.833712	0.811824	0	0	0	0	0	0	0.50093
	30	55	111	Mali	AFRO	15370	2671.8	Medium-Large (≥10m)	440	LIC	0.77	0.73	DTP3³90%	71%<MCV1<90%	2009	Polio	Polio	1-5 year olds	Oral	2	2005	0	0.18391	0.287367	0	0.255888	0.255563	0.248853	0.25383	0	0	0	0	0	0.18391
	30	55	112	Mali	AFRO	15370	2671.8	Medium-Large (≥10m)	440	LIC	0.77	0.73	DTP3³90%	71%<MCV1<90%	2009	Yellow Fever	Yellow Fever	1-60 year olds excluding WCBA	Injectible	1	2005	0	0.917667	0.867616	0	0.772575	0.771592	0.751335	0.766362	0	0	0	0	0	0.917667
	30	55	113	Mali	AFRO	15370	2671.8	Medium-Large (≥10m)	440	LIC	0.77	0.73	DTP3³90%	71%<MCV1<90%	2009	Tetanus	Tetanus	WCBA 15-49 year olds females	Injectible	3	2005	0	0.211436	0.216904	0	0.193144	0.192898	0.187834	0.19159	0	0	0	0	0	0.211436
	30	55	114	Mali	AFRO	15370	2671.8	Medium-Large (≥10m)	440	LIC	0.77	0.73	DTP3³90%	71%<MCV1<90%	2009	MenA	MenA	2-29 year olds	Injectible	1	2005	0	0.395472	0.394594	0	0.351369	0.350922	0.341709	0.348543	0	0	0	0	0	0.395472
	31	56	115	Mauritania	AFRO	3458	487.9	Small (<10m)	830	LIC	0.68	0.62	DTP3£70%	MCV1£70%	2009	Measles	Measles	1-5 year olds	Injectible	1	2006	0	0	1.06328	1.00566	0	0.940693	0.929468	0.961999	0.995669	0	0	0	0	1.06328
	31	56	116	Mauritania	AFRO	3458	487.9	Small (<10m)	830	LIC	0.68	0.62	DTP3£70%	MCV1£70%	2009	Tetanus	Tetanus	WCBA 15-49 year olds females	Injectible	1	2006	0	0	0.632411	0.598139	0	0.559501	0.552824	0.572173	0.592199	0	0	0	0	0.632411
	32	57	117	Mongolia	WPRO	2756	278.1	Small (<10m)	900	LMIC	0.99	0.97	DTP3³90%	MCV1³90%	2009	Measles	Measles	1-5 year olds	Injectible	1	2005	0	1.42658	1.37495	1.32644	1.24882	1.24723	0	0	0	0	0	0	0	1.42658
	33	58	118	Myanmar	SEARO	47964	3926.3	Medium-Large (≥10m)	LIC	LIC	0.73	0.72	70%<DTP3<90%	71%<MCV1<90%	2009	Tetanus	Tetanus	WCBA 15-49 year olds females	Injectible	1	2005	0	0.222339	0.245089	0	0.218242	0.217964	0.212242	0.216486	0	0	0	0	0	0.222339
	34	59	119	Nepal	SEARO	29959	3520.2	Medium-Large (≥10m)	320	LIC	0.75	0.74	70%<DTP3<90%	71%<MCV1<90%	2009	Polio	Polio	1-5 year olds	Oral	2	2005	0	0.235319	0.105049	0	0.0935416	0.0934225	0.0909699	0.0927893	0	0	0	0	0	0.235319
	34	59	120	Nepal	SEARO	29959	3520.2	Medium-Large (≥10m)	320	LIC	0.75	0.74	70%<DTP3<90%	71%<MCV1<90%	2009	Tetanus	Tetanus	WCBA 15-49 year olds females	Injectible	1	2005	0	0.148137	0.139982	0	0.124648	0.12449	0.121222	0.123646	0	0	0	0	0	0.148137
	34	59	121	Nepal	SEARO	29959	3520.2	Medium-Large (≥10m)	320	LIC	0.75	0.74	70%<DTP3<90%	71%<MCV1<90%	2009	Japanese Encephilitis	Other	1-5 year olds	Injectible	1	2005	0	0.530704	0.165601	0	0.147461	0.147273	0.143406	0.146275	0	0	0	0	0	0.530704
	35	60	122	Niger	AFRO	15510	2822.3	Medium-Large (≥10m)	250	LIC	0.45	0.47	70%<DTP3<90%	MCV1£70%	2009	VitA	Other	1-5 year olds	Oral	2	2005	0	0.285666	0	0	0	0	0	0	0	0	0	0	0	0.285666
	36	61	123	Nigeria	AFRO	158423	24696.5	Medium-Large (≥10m)	630	LIC	0.36	0.41	DTP3£70%	MCV1£70%	2009	Polio	Polio	1-5 year olds	Oral	8	2005	0	0.0714166	0.030483	0.0294076	0.0276867	0.0276514	0.0269255	0	0	0	0	0	0	0.0714166
	36	61	124	Nigeria	AFRO	158423	24696.5	Medium-Large (≥10m)	630	LIC	0.36	0.41	DTP3£70%	MCV1£70%	2009	Measles	Measles	1-5 year olds	Injectible	1	2005	0	0.639214	1.79405	1.73076	1.62948	1.6274	1.58468	0	0	0	0	0	0	0.639214
	36	61	125	Nigeria	AFRO	158423	24696.5	Medium-Large (≥10m)	630	LIC	0.36	0.41	DTP3£70%	MCV1£70%	2009	Yellow Fever	Yellow Fever	1-60 year olds excluding WCBA	Injectible	1	2005	0	1.18638	1.12128	1.08173	1.01842	1.01713	0.990425	0	0	0	0	0	0	1.18638
	36	61	126	Nigeria	AFRO	158423	24696.5	Medium-Large (≥10m)	630	LIC	0.36	0.41	DTP3£70%	MCV1£70%	2009	Tetanus	Tetanus	WCBA 15-49 year olds females	Injectible	2	2005	0	1.23519	1.16724	1.12606	1.06016	1.05881	1.03102	0	0	0	0	0	0	1.23519
	37	62	127	Pakistan	EMRO	173591	20599	Medium-Large (≥10m)	710	LIC	0.8	0.78	70%<DTP3<90%	71%<MCV1<90%	2009	Measles	Measles	1-5 year olds	Injectible	1	2005	0	0.129689	0.367634	0.354664	0.33391	0.333485	0.32473	0	0	0	0	0	0	0.129689
	38	63	128	Rwanda	AFRO	10625	1686.6	Medium-Large (≥10m)	260	LIC	0.95	0.89	DTP3³90%	71%<MCV1<90%	2009	Measles	Measles	1-5 year olds	Injectible	1	2005	0	0.406795	0.504793	0.486984	0.458486	0.457903	0.445881	0	0	0	0	0	0	0.406795
	39	64	129	Senegal	AFRO	12433	1975.2	Medium-Large (≥10m)	770	LMIC	0.84	0.74	70%<DTP3<90%	71%<MCV1<90%	2009	Measles	Measles	1-5 year olds	Injectible	1	2005	0	0.161463	0	0	0	0	0	0	0	0	0	0	0	0.161463
	39	64	130	Senegal	AFRO	12433	1975.2	Medium-Large (≥10m)	770	LMIC	0.84	0.74	70%<DTP3<90%	71%<MCV1<90%	2009	Tetanus	Tetanus	WCBA 15-49 year olds females	Injectible	3	2005	0	0.169268	0.0702589	0	0.0625626	0.062483	0.0608426	0.0620594	0	0	0	0	0	0.169268
	41	65	131	Sudan - North	EMRO	34841.8	4903.36	Medium-Large (≥10m)	580	LIC	0.78	0.69	70%<DTP3<90%	MCV1£70%	2009	Polio	Polio	1-5 year olds	Oral	1	2005	0	0.834378	0.283535	0.273532	0.257525	0.257197	0.250445	0	0	0	0	0	0	0.834378
	41	65	132	Sudan - North	EMRO	34841.8	4903.36	Medium-Large (≥10m)	580	LIC	0.78	0.69	70%<DTP3<90%	MCV1£70%	2009	Measles	Measles	1-5 year olds	Injectible	1	2005	0	0.27055	0.788414	0.7606	0.71609	0.715178	0.696403	0	0	0	0	0	0	0.27055
	41	65	133	Sudan - North	EMRO	34841.8	4903.36	Medium-Large (≥10m)	580	LIC	0.78	0.69	70%<DTP3<90%	MCV1£70%	2009	Tetanus	Tetanus	WCBA 15-49 year olds females	Injectible	3	2005	0	0.0990111	0.113478	0.109475	0.103068	0.102937	0.100235	0	0	0	0	0	0	0.0990111
	42	66	134	Sudan - South	EMRO	8710.2	1225.84	Small (<10m)	LIC	LIC	0.78	0.73	DTP3£70%	71%<MCV1<90%	2009	Polio	Polio	1-5 year olds	Oral	4	2006	0	0	0.192533	0.182548	0.171865	0.171646	0.16714	0.170483	0	0	0	0	0	0.192533
	42	66	135	Sudan - South	EMRO	8710.2	1225.84	Small (<10m)	LIC	LIC	0.78	0.73	DTP3£70%	71%<MCV1<90%	2009	Measles	Measles	1-5 year olds	Injectible	1	2006	0	0	1.34125	2.31807	2.18242	2.17964	2.12242	2.16486	0	0	0	0	0	1.34125
	42	66	136	Sudan - South	EMRO	8710.2	1225.84	Small (<10m)	LIC	LIC	0.78	0.73	DTP3£70%	71%<MCV1<90%	2009	Tetanus	Tetanus	WCBA 15-49 year olds females	Injectible	2	2006	0	0	1.23076	0.463614	0.436483	0.435928	0.424483	0.432973	0	0	0	0	0	1.23076
	43	67	137	Tanzania	AFRO	44841	7459.8	Medium-Large (≥10m)	380	LIC	0.9	0.91	DTP3³90%	MCV1³90%	2009	Polio	Polio	1-5 year olds	Oral	2	2005	0	0.343676	0.208326	0.200977	0.189215	0.188975	0.184013	0	0	0	0	0	0	0.343676
	43	67	138	Tanzania	AFRO	44841	7459.8	Medium-Large (≥10m)	380	LIC	0.9	0.91	DTP3³90%	MCV1³90%	2009	Measles	Measles	1-5 year olds	Injectible	1	2005	0	0.198267	1.29897	1.25315	1.17981	1.17831	1.14738	0	0	0	0	0	0	0.198267
	45	68	139	Togo	AFRO	6030	828.7	Small (<10m)	370	LIC	0.82	0.7	70%<DTP3<90%	MCV1£70%	2009	Tetanus	Tetanus	WCBA 15-49 year olds females	Injectible	1	2005	0	0.0800241	0	0	0	0	0	0	0	0	0	0	0	0.0800241
	45	68	140	Togo	AFRO	6030	828.7	Small (<10m)	370	LIC	0.82	0.7	70%<DTP3<90%	MCV1£70%	2009	VitA	Other	1-5 year olds	Oral	1	2005	0	0.097289	0.0756155	0	0.0683226	0.0692391	0.0684128	0.0708073	0	0	0	0	0	0.097289
	46	69	141	Uzbekistan	EURO	27442	2661.6	Medium-Large (≥10m)	530	LIC	0.99	0.99	DTP3³90%	MCV1³90%	2009	Measles-Rubella	Measles-Rubella	1-5 year olds	Injectible	1	2005	0	0.539599	8.08795	0	7.20197	7.19281	7.00397	7.14405	0	0	0	0	0	0.539599
	47	70	142	Yemen	EMRO	24055	3836.5	Medium-Large (≥10m)	700	LIC	0.85	0.76	70%<DTP3<90%	71%<MCV1<90%	2009	Measles	Measles	1-5 year olds	Injectible	1	2005	0	0.673128	0.673996	0.650218	0.612168	0.611388	0.595338	0	0	0	0	0	0	0.673128
	Source: WHO/UNICEF, World Bank, UN Population Division

## Sheet: SIA budget breadown data
SIA budget breakdown data
	Year of budget	2008	2010	2006	2007	2009	2009	2010	2007	2007	2009	2011	2010	2010	2010	2010	2011	2010	2009	2010	2011	2008	2011	2011	2010	2011	2011	2011	2010	2011	2010	2011
	Source	Country budget	Country budget	Country budget	Country budget	Country budget	Country budget	Country budget	Country budget	Country budget	MRI/Country budget	MRI/Country budget	MRI/Country budget	MRI/Country budget	MRI/Country budget	MRI/Country budget	MRI/Country budget	MRI/Country budget	MRI/Country budget	MRI/Country budget	GAVI NVS application	Country budget	Country budget	GAVI NVS application	Country budget	GAVI NVS application	GAVI NVS application	GAVI NVS application	Country budget	Country budget	Country budget	GAVI NVS application
	Costs in nominal terms	Angola	DR Congo	Ethiopia	Haiti	Lao PDR	Mauritania	Philipines	Sudan	South Sudan	Angola	Benin	DRC	Ethiopia	Kenya	Madagscar	Myanmar	Nepal	Indonesia	Bangladesh	Benin	Burkina Faso	Cameroon	Ghana	Mali	Nigeria	Senegal	Sudan	Togo	Ghana	Guinea	Sudan - North		Total Costs	% Total Ops Cost	Total Costs	% Total Ops Cost	Total Costs	% Total Ops Cost	Total Costs	% Total Ops Cost	Total Ops Costs	% Total Ops Costs (Weighted average)
	Vaccine	Tetanus	Tetanus	Tetanus	Tetanus	Tetanus	Tetanus	Tetanus	Tetanus	Tetanus	Measles	Measles	Measles	Measles	Measles	Measles	Measles	Measles	Measles	Measles	Men A	Men A	MenA	Men A	Men A	Men A	Men A	Men A	Yellow Fever	Yellow Fever	Yellow Fever	Yellow Fever		Tetanus		Measles		Men A		Yellow Fever		All GAVI-supported vaccines
	Cold Chain Equipment & Maintenance								9380		405175	21683.7	298882	96666.7	50966.2	33333.3	128576	163413		50000	168421	296667	63444.4	149362	1.15629e+06	3423138		216798	127083	25000	52272.7	314027		9380	0.000677088	1.2487e+06	0.036223	5.47412e+06	0.074557	518383	0.0183944	7.2412e+06	0.0532144
	Human Resources (including Per diems + Volunteer incentives)	4029234	386348	856181	89800	839784	258800	1358622	49427.5	203204	1694160	471902	855407	1446945	1.9329e+06	576267	1.19313e+06	980480	829940	1000000	738826	856149	2.00331e+06	710000	1.32837e+06	10781006	670504	5092472	631785	1.02588e+06	296664	6376338		8.0714e+06	0.582627	1.09811e+07	0.318548	2.21806e+07	0.302098	8.33067e+06	0.295607	4.14924e+07	0.304921
	Programme Management (including Planning)	512034			210000	82000	134000	6596	9546	532023	366190	112464	656480	1967540	86813.5	188318	49882.4		328432		156947	193455	102467	120000	650416	689522	221350	2661910	86250	261676	219398	3855721		1486199	0.10728	3.75612e+06	0.10896	4.79607e+06	0.0653219	4.42305e+06	0.156948	1.29752e+07	0.0953528
	Social Mobilisation, IEC and Advocacy	909993	6254	56263.3	41750	38100	187500	379417	11100		1383392	62350	171175	1426000	564822	151220	835129	900000	369129	350000	77358	336706	174071	218000	818086	3188677	64203	1354215	134785	272658	68902.3	1961552		1.63038e+06	0.117687	6.21322e+06	0.180237	6.23132e+06	0.0848699	2.4379e+06	0.0865068	1.48824e+07	0.109368
	Surveillance and Monitoring (including Evaluation activities)			52049.6	72200	55400	18000	47229	4243	154000	894839	45848.2	39550	180084	240292	205582	41786.5	893737	157474	150000	301408	964760	278076	60000	691158	10601291	511370	60000	166458	88908.5	76418	92347		403122	0.029099	2.84919e+06	0.0826513	1.34681e+07	0.183434	424132	0.01505	1.67414e+07	0.12303
	Training	167326	48769	140240	127800	193600	176392	59202	18847.5		483633	33318.7	72375		354277	87841	404659			900000	121094	154116	204986	194242	433272	648405	74411	436202		174890	54496.4	631829		932177	0.0672884	2.3361e+06	0.0677672	2.26673e+06	0.0308726	861215	0.0305595	5.46405e+06	0.0401544
	Vehicles and Transportation	117900	239349	124326	28290	38500	123037	363363	52220	231200	1.6207e+06	86734.9	1.19553e+06	386667	203865	133333	514306	653653		950000	179767	386554	559349	180000	842742	3454593	54236.3	7445227	233761	206168	241096	9678819		1.31818e+06	0.0951521	5.74478e+06	0.166649	1.31025e+07	0.178454	1.03598e+07	0.36761	2.92071e+07	0.214638
	Waste management					10.3122				2600	405175	21683.7	298882	96666.7	50966.2	33333.3	128576	163413			12632	486400	17736.6	286000	583600	3919376	397353	89724	101544	525864	22862	129961		2610.31	0.000188423	1.1987e+06	0.0347726	5.79282e+06	0.0788976	780231	0.0276858	7.77175e+06	0.0571133
	Other (e.g. Security costs, Bank transfer costs, Not specified costs)										71962.7		72554.4									12150		40000	33111.1		24524.6				46163.3			0	0	144517	0.00419225	109786	0.00149527	46163.3	0.00163807	300466	0.00220808
	Technical assistance (EXCLUDED from graph and totals)					130000																						20000			27170	28970		130000	0.0092967	0	0	20000	0.000272324	56140	0.00198812	76140	0.00055954
	Total Ops Costs	5736487	680720	1.22906e+06	569840	1.24739e+06	897730	2214429	154764	1123027	7.32522e+06	855985	3.66083e+06	5.60057e+06	3.4849e+06	1.40923e+06	3.29605e+06	3.7547e+06	1.68497e+06	3400000	1756453	3.68696e+06	3.40344e+06	1.9576e+06	6.53704e+06	36706008	2.01795e+06	17356548	1.48167e+06	2.58105e+06	1.07827e+06	23040594		1.38535e+07	1	3.44725e+07	1	7.3422e+07	1	2.81816e+07	1	1.36076e+08	1.00056
	Target Population	4033854	1662203	1716713	878316	999000	227190	1083465	168781	927030	3356936	1.0944e+06	2.98527e+06	9040607	5.77908e+06	2.60351e+06	6441628	9829373	1910773	17000000	2640459	9.95736e+06	6012451	2999293	1.08287e+07	59700000	3948878	24823640	3644262	5.89521e+06	6229998	32956520		11696552		6.00416e+07		1.20911e+08		4.8726e+07		2.29678e+08
	Number of rounds	3	2	2	2	3	3	3	2	3	1	1	1	1	1	1	1	1	1	1	1	1	1	1	1	1	1	1	1	1	1	1
	Ops Costs Per Person per round (inflation adjusted)	Angola	Congo, Dem. Rep.	Ethiopia	Haiti	Lao PDR	Mauritania	Philipines	Sudan	South Sudan	Angola	Benin	Congo, Dem. Rep.	Ethiopia	Kenya	Madagscar	Myanmar	Nepal	Indonesia	Bangladesh	Benin	Burkina Faso	Cameroon	Ghana	Mali	Nigeria	Senegal	Sudan	Togo	Ghana	Guinea	Sudan		Total Costs	% Total Ops Cost	Total Costs	% Total Ops Cost	Total Costs	% Total Ops Cost	Total Costs	% Total Ops Cost	Total Ops Costs	% Total Ops Costs (Weighted average)
	Vaccine	Tetanus	Tetanus	Tetanus	Tetanus	Tetanus	Tetanus	Tetanus	Tetanus	Tetanus	Measles	Measles	Measles	Measles	Measles	Measles	Measles	Measles	Measles	Measles	Men A	Men A	MenA	Men A	Men A	Men A	Men A	Men A	Yellow Fever	Yellow Fever	Yellow Fever	Yellow Fever		Tetanus		Measles		Men A		Yellow Fever		All GAVI-supported vaccines
	Cold Chain Equipment & Maintenance								0.0322066		0.126431	0.0198134	0.100119	0.0106925	0.00881909	0.0128032	0.0199602	0.016625		0.00294118	0.0637847	0.0318737	0.0105522	0.0497992	0.106781	0.057339		0.00873353	0.0348722	0.00424073	0.00839048	0.00952852		0.000129248	0.000991941	0.0211177	0.0363303	0.0454454	0.0745776	0.0106387	0.0183944	0.0317016	0.0532399
	Human Resources (including Per diems + Volunteer incentives)	0.356195	0.116216	0.305585	0.0592505	0.293518	0.397748	0.417987	0.169712	0.0846863	0.528647	0.431199	0.286542	0.16005	0.334465	0.221342	0.185222	0.09975	0.454979	0.0588235	0.27981	0.091984	0.333194	0.236722	0.122671	0.180586	0.169796	0.205146	0.173364	0.17402	0.0476186	0.193477		0.0749033	0.574864	0.184889	0.318077	0.183941	0.301854	0.17097	0.295607	0.181437	0.304707
	Programme Management (excluding Planning)	0.0452652			0.138559	0.0286603	0.205944	0.00202929	0.0327766	0.221723	0.114266	0.102763	0.219906	0.217634	0.015022	0.0723325	0.00774375		0.180049		0.0594393	0.0207847	0.0170424	0.0400094	0.0600643	0.0115498	0.0560539	0.107233	0.0236673	0.0443879	0.0352164	0.116994		0.0140993	0.108209	0.0631082	0.108569	0.0397779	0.065277	0.0907738	0.156948	0.0566955	0.0952149
	Social Mobilisation, IEC and Advocacy	0.0804459	0.00188124	0.0200813	0.0275468	0.0133166	0.288167	0.11673	0.0381123	0	0.431674	0.0569721	0.0573398	0.157733	0.0977356	0.0580831	0.129646	0.0915623	0.202359	0.0205882	0.0292972	0.0361754	0.0289518	0.0726838	0.0755483	0.0534117	0.0162586	0.0545534	0.0369857	0.0462508	0.0110598	0.0595194		0.014218	0.10912	0.104868	0.180412	0.0517309	0.0848924	0.0500328	0.0865068	0.0652616	0.109601
	Surveillance and Monitoring (including Evaluation activities)			0.0185774	0.0476379	0.0193632	0.0276641	0.0145302	0.0145685	0.0641803	0.279226	0.0418936	0.0132484	0.0199195	0.0415796	0.0789633	0.00648694	0.0909251	0.0863284	0.00882353	0.11415	0.103653	0.0462499	0.0200047	0.0638268	0.177576	0.129497	0.00241705	0.0456768	0.0150815	0.0122661	0.00280209		0.00420994	0.0323102	0.0482862	0.0830699	0.111946	0.183707	0.00870443	0.01505	0.0734015	0.123271
	Training	0.0147921	0.01467	0.0500539	0.084323	0.0676663	0.271096	0.0182138	0.0647137	0	0.150913	0.0304448	0.024244		0.0613033	0.0337395	0.0628193			0.0529412	0.045861	0.0165581	0.0340935	0.0647626	0.0400116	0.0108611	0.0188436	0.017572		0.0296664	0.00874742	0.0191716		0.0096032	0.073702	0.0392907	0.0675944	0.0188361	0.0309108	0.0176747	0.0305595	0.0239369	0.0401998
	Vehicles and Transportation	0.0104227	0.0719975	0.0443739	0.0186659	0.0134564	0.189095	0.11179	0.1793	0.0963538	0.505724	0.0792536	0.400475	0.04277	0.0352764	0.0512129	0.079841	0.0665		0.0558824	0.0680817	0.0415311	0.0930318	0.0600141	0.0778252	0.0578659	0.0137346	0.299925	0.064145	0.0349721	0.0386992	0.293684		0.0131105	0.10062	0.0969623	0.166811	0.108588	0.178197	0.212614	0.36761	0.127618	0.214323
	Waste management					3.60429e-06				0.00108356	0.126431	0.0198134	0.100119	0.0106925	0.00881909	0.0128032	0.0199602	0.016625		0	0.00478402	0.0522585	0.00294997	0.0953558	0.0538941	0.0656512	0.100624	0.00361446	0.027864	0.0892019	0.00366966	0.00394341		2.39693e-05	0.000183958	0.020285	0.0348976	0.0481907	0.0790829	0.0160126	0.0276858	0.0340692	0.0572161
	Other (e.g. Security costs, Bank transfer costs, Not specified costs)										0.0224553		0.0243041									0.00130539		0.0133365	0.00305773		0.00621053				0.00740984			0	0	0.00246388	0.00423878	0.000915005	0.00150156	0.000947406	0.00163807	0.00132678	0.00222821
	Technical assistance (Excluded from Figure 4 and totals as not included in all budgets)					0.0454371																						0.000805684	0		0.00436116	0.000879037		0.00107927	0.00821506	0	0	0.000165411	0.000271373	0.00115216	0.00198812	0.00131757	0.00221274
	Total Ops Costs	6.13696e+06	680720	1.50615e+06	660464	1.30665e+06	940372	2.21443e+06	179377	1.30163e+06	7.67317e+06	855985	3.66083e+06	5.60057e+06	3.4849e+06	1.40923e+06	3.29605e+06	3754697	1.76501e+06	3.4e+06	1756453	3.94435e+06	3.40344e+06	1.9576e+06	6.53704e+06	3.6706e+07	2.01795e+06	17356548	1.48167e+06	2.58105e+06	1.07827e+06	2.30406e+07		1.49267e+07		3.49004e+07		7.36794e+07		2.81816e+07		1.36761e+08
	Total Ops Costs Per Person	0.507121	0.204764	0.438672	0.375983	0.435984	1.37971	0.68128	0.531389	0.468027	2.28577	0.782153	1.2263	0.61949	0.60302	0.54128	0.51168	0.381987	0.923715	0.2	0.665207	0.396124	0.566065	0.652689	0.60368	0.614841	0.511019	0.699194	0.406575	0.437821	0.173078	0.699121		0.130298	1	0.581271	1	0.60937	1	0.578369	1	0.595448	1
	Sources: Country budgets; GAVI NVS application forms

## Sheet: Budget data comparison
Summary of SIA budget data
Country	Region	Vaccine	Country size	Year of budget	Income classification	DTP3 (WHO/UNICEF)	MCV1 (WHO/UNICEF)	Source		Dimension	Frequency	%
Angola	AFRO	Tetanus	Medium-Large (≥10m)	2008	UMIC	0.81	0.79	Country budget
Angola	AFRO	Measles	Medium-Large (≥10m)	2009	UMIC	0.73	0.77	MRI/Country budget		Tetanus	9	0.290323
Bangladesh	SEARO	Measles	Medium-Large (≥10m)	2010	LIC	0.95	0.94	MRI/Country budget	31	Measles	10	0.322581
Benin	AFRO	Measles	Small (<10m)	2011	LIC	0.85	0.72	MRI/Country budget		Men A	8	0.258065
Benin	AFRO	Men A	Small (<10m)	2011	LIC	0.85	0.72	GAVI NVS application		Yellow Fever	4	0.129032
Burkina Faso	AFRO	Men A	Medium-Large (≥10m)	2008	LIC	0.93	0.94	Country budget
Cameroon	AFRO	MenA	Medium-Large (≥10m)	2011	LMIC	0.82	0.76	Country budget
Congo, Dem. Rep.	AFRO	Tetanus	Medium-Large (≥10m)	2010	LIC	0.6	0.74	Country budget		AFRO	21	0.677419
Congo, Dem. Rep.	AFRO	Measles	Medium-Large (≥10m)	2010	LIC	0.6	0.74	MRI/Country budget		AMRO	1	0.0322581
Ethiopia	AFRO	Tetanus	Medium-Large (≥10m)	2006	LIC	0.47	0.44	Country budget		EMRO	3	0.0967742
Ethiopia	AFRO	Measles	Medium-Large (≥10m)	2010	LIC	0.63	0.66	MRI/Country budget		SEARO	4	0.129032
Ghana	AFRO	Men A	Medium-Large (≥10m)	2011	LMIC	0.91	0.91	GAVI NVS application		WPRO	2	0.0645161
Ghana	AFRO	Yellow Fever	Medium-Large (≥10m)	2011	LMIC	0.91	0.91	Country budget
Guinea	AFRO	Yellow Fever	Medium-Large (≥10m)	2010	LIC	0.64	0.58	Country budget
Haiti	AMRO	Tetanus	Small (<10m)	2007	LIC	0.6	0.58	Country budget		Small (<10m)	7	0.225806
Indonesia	SEARO	Measles	Medium-Large (≥10m)	2009	LMIC	0.62	0.74	MRI/Country budget		Medium-Large (≥10m)	24	0.774194
Kenya	AFRO	Measles	Medium-Large (≥10m)	2010	LIC	0.83	0.86	MRI/Country budget
Lao PDR	WPRO	Tetanus	Small (<10m)	2009	LMIC	0.67	0.59	Country budget
Madagascar	AFRO	Measles	Medium-Large (≥10m)	2010	LIC	0.85	0.73	MRI/Country budget		LICs	18	0.580645
Mali	AFRO	Men A	Medium-Large (≥10m)	2010	LIC	0.76	0.63	Country budget		LMICs	11	0.354839
Mauritania	AFRO	Tetanus	Small (<10m)	2009	LMIC	0.64	0.59	Country budget		UMICs	2	0.0645161
Myanmar	SEARO	Measles	Medium-Large (≥10m)	2011	LIC	0.86	0.88	MRI/Country budget
Nepal	SEARO	Measles	Medium-Large (≥10m)	2010	LIC	0.82	0.86	MRI/Country budget
Nigeria	AFRO	Men A	Medium-Large (≥10m)	2011	LMIC	0.45	0.57	GAVI NVS application		DTP3£70%	10	0.322581
Philippines	WPRO	Tetanus	Medium-Large (≥10m)	2010	LMIC	0.79	0.8	Country budget		70%<DTP3<90%	14	0.451613
Senegal	AFRO	Men A	Medium-Large (≥10m)	2011	LIC	0.92	0.84	GAVI NVS application		DTP3³90%	7	0.225806
Sudan - South	AFRO	Tetanus	Small (<10m)	2007	LIC	0.84	0.79	Country budget
Sudan - North	EMRO	Tetanus	Medium-Large (≥10m)	2007	LMIC	0.84	0.79	Country budget
Sudan - North	EMRO	Men A	Medium-Large (≥10m)	2011	LMIC	0.93	0.87	GAVI NVS application		MCV1£70%	9	0.290323
Sudan - North	EMRO	Yellow Fever	Medium-Large (≥10m)	2011	LMIC	0.93	0.87	GAVI NVS application		70%<MCV1<90%	18	0.580645
Togo	AFRO	Yellow Fever	Small (<10m)	2010	LIC	0.86	0.68	Country budget		MCV1³90%	4	0.129032
Sources: Country budgets; GAVI NVS application forms

## Sheet: Summary Population data
Summary total population data by country grouping
	Vaccine or vaccine grouping	Total (All country observations in sample)	Country size		Routine immunization coverage grouping with DTP3			Routine immunization coverage grouping with MCV1			WHO regional grouping						World Bank income classification
			Small Countries (<10m)	Medium-Large Countries (≥10m)	DTP3£70%	71%<DTP3<90%	DTP3³90%	MCV1£70%	71%<MCV1<90%	MCV1³90%	AFRO	AMRO	EURO	EMRO	SEARO	WPRO	Low Income Countries (LICs)	Lower-Middle Income Countries (LMICs)
	MenA	15370	0	15370	0	15370	0	0	15370	0	15370	0	0	0	0	0	15370	0
	Yellow Fever	216624	13251	203373	181655	34969	0	181655	34969	0	216624	0	0	0	0	0	197025	19599
	Tetanus	1.1179e+06	41547.2	1.07636e+06	556541	526520	34841.8	485950	597111	34841.8	426737	0	0	372248	318918	0	745449	372454
	Measles	1.56538e+06	63071.2	1.50231e+06	664706	631106	269573	579350	691978	294057	602996	0	0	546728	412905	2756	1.17911e+06	386274
	Polio	1.90742e+06	106272	1.80114e+06	933714	532191	441512	647925	953580	305912	750369	0	0	349971	807077	0	1.25676e+06	650659
	Measles-Rubella	30633	3191	27442	0	0	30633	0	100	30533	0	0	30533	0	0	100	27442	3191
	Other	519038	26892	492146	110240	408798	0	143840	350852	24346	224864	0	0	0	294174	0	279169	239869
	Vaccines in the GAVI portfolio	2.13835e+06	79513.2	2.05884e+06	846361	991785	300206	761005	1.05276e+06	324590	875502	0	30533	546728	682733	2856	1.48942e+06	648933
	Injectible	3.32111e+06	121060	3.20005e+06	1.4029e+06	1.58316e+06	335048	1.24695e+06	1.69038e+06	383778	1.34275e+06	0	30533	918976	1.026e+06	2856	2.29973e+06	1.02139e+06
	Oral	2.05126e+06	133164	1.91809e+06	1.04395e+06	565791	441512	791765	953580	305912	894209	0	0	349971	807077	0	1.4006e+06	650659
	Total	1.28831e+07	587962	1.22951e+07	5.74007e+06	5.28969e+06	1.85332e+06	4.83844e+06	6.34068e+06	1.70397e+06	5.34942e+06	0	91599	3.08462e+06	4.34888e+06	8568	8.89007e+06	3.99302e+06
Source: UN Population Division

## Sheet: Immunization coverage data
WHO/UNICEF estimates of national immunization coverage
Year	iso3	countryName	unicefRegion	whoRegion	gaviPhase2	birthsunpd_2012wpp	siunpd_2012wpp	wbShort	dtp3_cov_wuenic	mcv1_cov_wuenic	bcg_cov_wuenic	bcg_Reported	bcg_recomputed	dtp1_cov_wuenic	dtp1_recomputed	dtp1_Reported	dtp3_recomputed	dtp3_Reported	hepb3_cov_wuenic	hepb3_recomputed	hepb3_Reported	hib3_cov_wuenic	hib3_recomputed	hib3_Reported	pol3_cov_wuenic	pol3_recomputed	pol3_Reported	pcv3_cov_wuenic	pcv3_recomputed	pcv3_Reported	mcv1_recomputed	mcv1_Reported	rotac_cov_wuenic	rotac_Reported	yfv_cov_wuenic	yfv_Reported	dtp1_dtp3_dropout
1980	AFG	Afghanistan	ROSA	EMR	1	657416	542670	Low income	0.04	0.11	0	0	0	0.22	0	0	0	0	0	0	0	0	0	0	0	0	0	0	0	0	0	0	0	0	0	0	0.82
1981	AFG	Afghanistan	ROSA	EMR	1	647919	537121	Low income	0.03	0	0	0	0	0	0	0	0	0	0	0	0	0	0	0	0.03	0	0	0	0	0	0	0	0	0	0	0	0
1982	AFG	Afghanistan	ROSA	EMR	1	635549	529275	Low income	0.05	0.08	0.1	0	0	0.24	0	0	0	0	0	0	0	0	0	0	0.05	0	0	0	0	0	0	0	0	0	0	0	0.8
1983	AFG	Afghanistan	ROSA	EMR	1	621846	520389	Low income	0.05	0.09	0.1	0	0	0.24	0	0	0	0	0	0	0	0	0	0	0.05	0	0	0	0	0	0	0	0	0	0	0	0.8
1984	AFG	Afghanistan	ROSA	EMR	1	608524	511876	Low income	0.16	0.14	0.11	0	0	0.39	0	0	0	0	0	0	0	0	0	0	0.16	0	0	0	0	0	0	0	0	0	0	0	0.58
1985	AFG	Afghanistan	ROSA	EMR	1	597872	505666	Low income	0.15	0.14	0.17	0	0	0.37	0	0	0	0	0	0	0	0	0	0	0.15	0	0	0	0	0	0	0	0	0	0	0	0.6
1986	AFG	Afghanistan	ROSA	EMR	1	592195	503738	Low income	0.11	0.14	0.18	0	0	0.32	0	0	0	0	0	0	0	0	0	0	0.11	0	0	0	0	0	0	0	0	0	0	0	0.66
1987	AFG	Afghanistan	ROSA	EMR	1	593006	507407	Low income	0.25	0.31	0.27	0	0	0.5	0	0	0	0	0	0	0	0	0	0	0.25	0	0	0	0	0	0	0	0	0	0	0	0.5
1988	AFG	Afghanistan	ROSA	EMR	1	601366	517623	Low income	0.35	0.34	0.4	0	0	0.6	0	0	0	0	0	0	0	0	0	0	0.35	0	0	0	0	0	0	0	0	0	0	0	0.42
1989	AFG	Afghanistan	ROSA	EMR	1	617887	534980	Low income	0.33	0.22	0.38	0	0	0.58	0	0	0	0	0	0	0	0	0	0	0.33	0	0	0	0	0	0	0	0	0	0	0	0.44
1990	AFG	Afghanistan	ROSA	EMR	1	643148	560044	Low income	0.25	0.2	0.3	0	0	0.5	0	0	0	0	0	0	0	0	0	0	0.25	0	0	0	0	0	0	0	0	0	0	0	0.5
1991	AFG	Afghanistan	ROSA	EMR	1	677144	592882	Low income	0.23	0.19	0.21	0	0	0.47	0	0	0	0	0	0	0	0	0	0	0.23	0	0	0	0	0	0	0	0	0	0	0	0.52
1992	AFG	Afghanistan	ROSA	EMR	1	718002	631917	Low income	0.21	0.22	0.19	0	0	0.45	0	0	0	0	0	0	0	0	0	0	0.21	0	0	0	0	0	0	0	0	0	0	0	0.54
1993	AFG	Afghanistan	ROSA	EMR	1	763389	675115	Low income	0.18	0.25	0.17	0	0	0.41	0	0	0	0	0	0	0	0	0	0	0.18	0	0	0	0	0	0	0	0	0	0	0	0.56
1994	AFG	Afghanistan	ROSA	EMR	1	811322	720697	Low income	0.12	0.4	0.15	0	0	0.33	0	0	0	0	0	0	0	0	0	0	0.08	0	0	0	0	0	0	0	0	0	0	0	0.64
1995	AFG	Afghanistan	ROSA	EMR	1	859544	766591	Low income	0.2	0.41	0.31	0	0	0.44	0	0	0	0	0	0	0	0	0	0	0.2	0	0	0	0	0	0	0	0	0	0	0	0.54
1996	AFG	Afghanistan	ROSA	EMR	1	905981	810857	Low income	0.31	0.42	0.47	0	0	0.56	0	0	0	0	0	0	0	0	0	0	0.31	0	0	0	0	0	0	0	0	0	0	0	0.44
1997	AFG	Afghanistan	ROSA	EMR	1	949186	852169	Low income	0.28	0.38	0.43	0.43	0	0.48	0	0	0	0.28	0	0	0	0	0	0	0.28	0	0.28	0	0	0	0	0.38	0	0	0	0	0.42
1998	AFG	Afghanistan	ROSA	EMR	1	987887	889371	Low income	0.27	0.31	0.35	0.35	0	0.52	0	0	0	0.27	0	0	0	0	0	0	0.28	0	0.28	0	0	0	0	0.31	0	0	0	0	0.48
1999	AFG	Afghanistan	ROSA	EMR	1	1020975	921457	Low income	0.27	0.31	0.38	0.38	0.37	0.52	0	0	0.29	0.27	0	0	0	0	0	0	0.27	0.31	0.27	0	0	0	0.34	0.31	0	0	0	0	0.48
2000	AFG	Afghanistan	ROSA	EMR	1	1047942	947995	Low income	0.24	0.27	0.3	0.3	0.39	0.48	0.39	0.48	0.29	0.24	0	0	0	0	0	0	0.24	0.31	0.24	0	0	0	0.34	0.27	0	0	0	0	0.5
2001	AFG	Afghanistan	ROSA	EMR	1	1069043	969272	Low income	0.33	0.37	0.43	0.43	0.46	0.59	0.52	0.59	0.42	0.33	0	0	0	0	0	0	0.35	0.42	0.35	0	0	0	0.43	0.37	0	0	0	0	0.44
2002	AFG	Afghanistan	ROSA	EMR	1	1085485	986424	Low income	0.36	0.35	0.46	0.46	0.51	0.62	0.51	0.62	0.45	0.36	0	0	0	0	0	0	0.36	0.46	0.36	0	0	0	0.42	0.35	0	0	0	0	0.42
2003	AFG	Afghanistan	ROSA	EMR	1	1098239	1000369	Low income	0.41	0.39	0.44	0.44	0.59	0.66	0.63	0.66	0.52	0.41	0	0	0	0	0	0	0.41	0.52	0.41	0	0	0	0.48	0.39	0	0	0	0	0.38
2004	AFG	Afghanistan	ROSA	EMR	1	1107514	1011314	Low income	0.5	0.48	0.51	0.51	0.7	0.74	0.79	0.74	0.65	0.5	0	0	0	0	0	0	0.5	0.66	0.5	0	0	0	0.6	0.48	0	0	0	0	0.32
2005	AFG	Afghanistan	ROSA	EMR	1	1112976	1018941	Low income	0.58	0.5	0.57	0.57	0.8	0.8	0.9	0.8	0.78	0.58	0	0	0	0	0	0	0.58	0.78	0.58	0	0	0	0.65	0.5	0	0	0	0	0.28
2006	AFG	Afghanistan	ROSA	EMR	1	1114030	1022652	Low income	0.58	0.53	0.6	0.6	0.86	0.81	1.1	0.81	0.72	0.58	0	0	0	0	0	0	0.58	0.74	0.58	0	0	0	0.71	0.53	0	0	0	0	0.28
2007	AFG	Afghanistan	ROSA	EMR	1	1110560	1022233	Low income	0.63	0.55	0.6	0.6	0.89	0.84	0.99	0.84	0.88	0.63	0.63	0.88	0.63	0	0	0	0.63	0.88	0.63	0	0	0	0.75	0.55	0	0	0	0	0.26
2008	AFG	Afghanistan	ROSA	EMR	1	1102984	1017961	Low income	0.64	0.59	0.66	0.66	1.01	0.85	0	0.85	0.95	0.64	0.64	0.95	0.64	0	0	0	0.64	0.95	0.64	0	0	0	0.84	0.59	0	0	0	0	0.24
2009	AFG	Afghanistan	ROSA	EMR	1	1092181	1010589	Low income	0.63	0.6	0.64	0.64	1.01	0.84	1.09	0.84	0.97	0.63	0.63	0.97	0.63	0.63	0.97	0.63	0.63	0.97	0.63	0	0	0	0.89	0.6	0	0	0	0	0.26
2010	AFG	Afghanistan	ROSA	EMR	1	1079406	1001226	Low income	0.66	0.62	0.68	0.68	1.11	0.86	1.18	0.86	1.04	0.66	0.66	1.04	0.66	0.66	1.04	0.66	0.66	1.04	0.66	0	0	0	0.95	0.62	0	0	0	0	0.24
2011	AFG	Afghanistan	ROSA	EMR	1	1066046	991131	Low income	0.68	0.65	0.71	0.9	1.19	0.86	1.24	1	1.1	0.89	0.68	1.1	0.89	0.68	1.1	0.89	0.68	1.1	0.89	0	0	0	1.01	0.82	0	0	0	0	0.2
2012	AFG	Afghanistan	ROSA	EMR	1	1053370	981490	Low income	0.71	0.68	0.75	0.94	1.29	0.86	1.37	1.06	1.18	0.92	0.71	1.18	0.92	0.71	1.18	0.92	0.71	1.18	0.92	0	0	0	1.09	0.85	0	0	0	0	0.18
1980	AGO	Angola	ESARO	AFR	1	405187	341063	Middle income	0	0	0	0	0	0	0	0	0	0	0	0	0	0	0	0	0	0	0	0	0	0	0	0	0	0	0	0	0
1981	AGO	Angola	ESARO	AFR	1	418898	352915	Middle income	0	0	0	0	0	0	0	0	0	0	0	0	0	0	0	0	0	0	0	0	0	0	0	0	0	0	0	0	0
1982	AGO	Angola	ESARO	AFR	1	432971	365053	Middle income	0	0	0	0	0	0	0	0	0	0	0	0	0	0	0	0	0	0	0	0	0	0	0	0	0	0	0	0	0
1983	AGO	Angola	ESARO	AFR	1	447294	377412	Middle income	0.06	0.26	0.25	0	0	0.25	0	0	0	0	0	0	0	0	0	0	0	0	0	0	0	0	0	0	0	0	0	0	0.76
1984	AGO	Angola	ESARO	AFR	1	461747	389917	Middle income	0.08	0.35	0.28	0	0	0.28	0	0	0	0	0	0	0	0	0	0	0	0	0	0	0	0	0	0	0	0	0	0	0.72
1985	AGO	Angola	ESARO	AFR	1	476219	402461	Middle income	0.08	0.44	0.28	0	0	0.28	0	0	0	0	0	0	0	0	0	0	0.13	0	0	0	0	0	0	0	0	0	0	0	0.72
1986	AGO	Angola	ESARO	AFR	1	490634	414952	Middle income	0.1	0.44	0.32	0	0	0.31	0	0	0	0	0	0	0	0	0	0	0.15	0	0	0	0	0	0	0	0	0	0	0	0.68
1987	AGO	Angola	ESARO	AFR	1	505010	427379	Middle income	0.1	0.55	0.29	0	0	0.31	0	0	0	0	0	0	0	0	0	0	0.16	0	0	0	0	0	0	0	0	0	0	0	0.68
1988	AGO	Angola	ESARO	AFR	1	519380	439767	Middle income	0.12	0.56	0.32	0	0	0.33	0	0	0	0	0	0	0	0	0	0	0.13	0	0	0	0	0	0	0	0	0	0	0	0.64
1989	AGO	Angola	ESARO	AFR	1	533755	452154	Middle income	0.18	0.48	0.47	0	0	0.41	0	0	0	0	0	0	0	0	0	0	0.19	0	0	0	0	0	0	0	0	0	0	0	0.56
1990	AGO	Angola	ESARO	AFR	1	548144	464598	Middle income	0.24	0.38	0.48	0	0	0.48	0	0	0	0	0	0	0	0	0	0	0.23	0	0	0	0	0	0	0	0	0	0	0	0.5
1991	AGO	Angola	ESARO	AFR	1	562566	477174	Middle income	0.26	0.39	0.53	0	0	0.51	0	0	0	0	0	0	0	0	0	0	0.26	0	0	0	0	0	0	0	0	0	0	0	0.5
1992	AGO	Angola	ESARO	AFR	1	577105	490028	Middle income	0.21	0.39	0.47	0	0	0.45	0	0	0	0	0	0	0	0	0	0	0.21	0	0	0	0	0	0	0	0	0	0	0	0.54
1993	AGO	Angola	ESARO	AFR	1	591869	503319	Middle income	0.3	0.47	0.53	0	0	0.55	0	0	0	0	0	0	0	0	0	0	0.28	0	0	0	0	0	0	0	0	0	0	0	0.46
1994	AGO	Angola	ESARO	AFR	1	606960	517194	Middle income	0.27	0.44	0.48	0	0	0.52	0	0	0	0	0	0	0	0	0	0	0.28	0	0	0	0	0	0	0	0	0	0	0	0.48
1995	AGO	Angola	ESARO	AFR	1	622489	531831	Middle income	0.24	0.46	0.6	0	0	0.48	0	0	0	0	0	0	0	0	0	0	0.28	0	0	0	0	0	0	0	0	0	0	0	0.5
1996	AGO	Angola	ESARO	AFR	1	638551	547392	Middle income	0.28	0.62	0.65	0	0	0.53	0	0	0	0	0	0	0	0	0	0	0.33	0	0	0	0	0	0	0	0	0	0	0	0.48
1997	AGO	Angola	ESARO	AFR	1	655205	563923	Middle income	0.41	0.78	0.7	0.7	0	0.66	0	0	0	0.41	0	0	0	0	0	0	0.38	0	0.38	0	0	0	0	0.78	0	0	0.37	0.37	0.38
1998	AGO	Angola	ESARO	AFR	1	672499	581420	Middle income	0.47	0.62	0.61	0.85	0	0.59	0	0	0	0.47	0	0	0	0	0	0	0.47	0	0.47	0	0	0	0	0.93	0	0	0.45	0.45	0.2
1999	AGO	Angola	ESARO	AFR	1	690483	599871	Middle income	0.21	0.46	0.52	0.52	0.44	0.51	0	0	0.29	0.21	0	0	0	0	0	0	0.4	0.29	0.22	0	0	0	0.45	0.46	0	0	0.53	0.53	0.58
2000	AGO	Angola	ESARO	AFR	1	709358	619344	Middle income	0.31	0.41	0.56	0.56	0.48	0.44	0.43	0.44	0.3	0.31	0	0	0	0	0	0	0.33	0.32	0.33	0	0	0	0	0.41	0	0	0.5	0.29	0.3
2001	AGO	Angola	ESARO	AFR	1	729348	639906	Middle income	0.42	0.72	0.75	0.75	0.63	0.57	0.56	0.57	0.4	0.42	0	0	0	0	0	0	0.44	0.43	0.44	0	0	0	0.7	0.72	0	0	0.46	0.46	0.26
2002	AGO	Angola	ESARO	AFR	1	750381	661374	Middle income	0.47	0.74	0.82	0.82	0.68	0.65	0.62	0.65	0.45	0.47	0	0	0	0	0	0	0.42	0.4	0.42	0	0	0	0.7	0.74	0	0	0.46	0.46	0.28
2003	AGO	Angola	ESARO	AFR	1	772201	683416	Middle income	0.46	0.62	0.62	0.62	0.61	0.68	0.64	0.68	0.44	0.46	0	0	0	0	0	0	0.45	0.43	0.45	0	0	0	0.58	0.62	0	0	0.52	0.52	0.32
2004	AGO	Angola	ESARO	AFR	1	794448	705631	Middle income	0.47	0.64	0.72	0.72	0.78	0.75	0.78	0.75	0.61	0.59	0	0	0	0	0	0	0.46	0.59	0.57	0	0	0	0.67	0.64	0	0	0.6	0.6	0.38
2005	AGO	Angola	ESARO	AFR	1	816457	727374	Middle income	0.47	0.45	0.61	0.61	0.66	0.62	0.64	0.62	0.49	0.47	0	0	0	0	0	0	0.46	0.47	0.46	0	0	0	0.46	0.45	0	0	0.44	0.44	0.24
2006	AGO	Angola	ESARO	AFR	1	837467	747961	Middle income	0.44	0.48	0.65	0.65	0.71	0.66	0.72	0.66	0.41	0.44	0	0	0	0	0	0	0.44	0.46	0.44	0	0	0	0.49	0.48	0	0	0.43	0.43	0.34
2007	AGO	Angola	ESARO	AFR	1	856997	767054	Middle income	0.83	0.88	0.88	0.88	0.96	0.83	1.15	1.11	0.86	0.83	0.83	0	0.83	0.83	0	0.83	0.83	0.85	0.83	0	0	0	0.91	0.88	0	0	0.72	0.72	0
2008	AGO	Angola	ESARO	AFR	1	874823	784541	Middle income	0.81	0.79	0.87	0.87	0.95	0.99	1.04	1	0.84	0.81	0.81	0.84	0.81	0.81	0.84	0.81	0.75	0.78	0.75	0	0	0	0.83	0.79	0	0	0.61	0.61	0.18
2009	AGO	Angola	ESARO	AFR	1	890976	800488	Middle income	0.73	0.77	0.83	0.83	0.92	0.93	0.97	0.93	0.77	0.73	0.73	0.77	0.73	0.73	0.77	0.73	0.73	0.76	0.73	0	0	0	0.81	0.77	0	0	0.4	0.4	0.22
2010	AGO	Angola	ESARO	AFR	1	905805	815253	Middle income	0.91	0.93	0.93	0.93	1.04	0.99	1.15	1.08	0.96	0.91	0.91	0.96	0.91	0.91	0.96	0.91	0.92	0.97	0.92	0	0	0	0.98	0.93	0	0	0.4	0.4	0.08
2011	AGO	Angola	ESARO	AFR	1	919918	829412	Middle income	0.86	0.88	0.88	0.88	0.99	0.99	1.09	1.01	0.92	0.86	0.86	0.92	0.86	0.86	0.92	0.86	0.85	0.91	0.85	0	0	0	0.95	0.88	0	0	0.64	0.64	0.14
2012	AGO	Angola	ESARO	AFR	1	934096	843675	Middle income	0.91	0.97	0.87	0.87	1	0.99	1.16	1.07	0.98	0.91	0.91	0.98	0.91	0.91	0.98	0.91	0.88	0.95	0.88	0	0	0	1.05	0.97	0	0	0.63	0.63	0.08
1980	ALB	Albania	CEE-CIS	EUR	0	80218	76644	Middle income	0.94	0.9	0.93	0	0	0.97	0	0	0	0	0	0	0	0	0	0	0.92	0	0	0	0	0	0	0	0	0	0	0	0.04
1981	ALB	Albania	CEE-CIS	EUR	0	80853	77307	Middle income	0.94	0.9	0.93	0	0	0.97	0	0	0	0	0	0	0	0	0	0	0.92	0	0	0	0	0	0	0	0	0	0	0	0.04
1982	ALB	Albania	CEE-CIS	EUR	0	81650	78123	Middle income	0.95	0.93	0.92	0	0	0.98	0	0	0	0	0	0	0	0	0	0	0.92	0	0	0	0	0	0	0	0	0	0	0	0.04
1983	ALB	Albania	CEE-CIS	EUR	0	82590	79081	Middle income	0.95	0.96	0.9	0	0	0.98	0	0	0	0	0	0	0	0	0	0	0.92	0	0	0	0	0	0	0	0	0	0	0	0.04
1984	ALB	Albania	CEE-CIS	EUR	0	83614	80129	Middle income	0.95	0.96	0.9	0	0	0.98	0	0	0	0	0	0	0	0	0	0	0.92	0	0	0	0	0	0	0	0	0	0	0	0.04
1985	ALB	Albania	CEE-CIS	EUR	0	84609	81163	Middle income	0.96	0.96	0.92	0	0	0.98	0	0	0	0	0	0	0	0	0	0	0.94	0	0	0	0	0	0	0	0	0	0	0	0.02
1986	ALB	Albania	CEE-CIS	EUR	0	85431	82048	Middle income	0.96	0.96	0.92	0	0	0.98	0	0	0	0	0	0	0	0	0	0	0.94	0	0	0	0	0	0	0	0	0	0	0	0.02
1987	ALB	Albania	CEE-CIS	EUR	0	85945	82650	Middle income	0.96	0.96	0.92	0	0	0.98	0	0	0	0	0	0	0	0	0	0	0.94	0	0	0	0	0	0	0	0	0	0	0	0.02
1988	ALB	Albania	CEE-CIS	EUR	0	86049	82864	Middle income	0.96	0.96	0.92	0	0	0.98	0	0	0	0	0	0	0	0	0	0	0.96	0	0	0	0	0	0	0	0	0	0	0	0.02
1989	ALB	Albania	CEE-CIS	EUR	0	85692	82641	Middle income	0.94	0.96	0.94	0	0	0.97	0	0	0	0	0	0	0	0	0	0	0.96	0	0	0	0	0	0	0	0	0	0	0	0.04
1990	ALB	Albania	CEE-CIS	EUR	0	84870	81967	Middle income	0.94	0.88	0.94	0	0	0.97	0	0	0	0	0	0	0	0	0	0	0.89	0	0	0	0	0	0	0	0	0	0	0	0.04
1991	ALB	Albania	CEE-CIS	EUR	0	83626	80878	Middle income	0.78	0.8	0.8	0	0	0.92	0	0	0	0	0	0	0	0	0	0	0.82	0	0	0	0	0	0	0	0	0	0	0	0.16
1992	ALB	Albania	CEE-CIS	EUR	0	82066	79473	Middle income	0.94	0.87	0.81	0	0	0.97	0	0	0	0	0	0	0	0	0	0	0.97	0	0	0	0	0	0	0	0	0	0	0	0.04
1993	ALB	Albania	CEE-CIS	EUR	0	80282	77839	Middle income	0.96	0.76	0.82	0	0	0.98	0	0	0	0	0	0	0	0	0	0	0.98	0	0	0	0	0	0	0	0	0	0	0	0.02
1994	ALB	Albania	CEE-CIS	EUR	0	78312	76010	Middle income	0.99	0.9	0.87	0	0	0.99	0	0	0	0	0.99	0	0	0	0	0	0.98	0	0	0	0	0	0	0	0	0	0	0	0
1995	ALB	Albania	CEE-CIS	EUR	0	76158	73993	Middle income	0.97	0.91	0.97	0	0	0.98	0	0	0	0	0.88	0	0	0	0	0	0.98	0	0	0	0	0	0	0	0	0	0	0	0.02
1996	ALB	Albania	CEE-CIS	EUR	0	73799	71770	Middle income	0.98	0.92	0.94	0	0	0.98	0	0	0	0	0.96	0	0	0	0	0	0.99	0	0	0	0	0	0	0	0	0	0	0	0
1997	ALB	Albania	CEE-CIS	EUR	0	71216	69328	Middle income	0.99	0.95	0.94	0.94	0	0.99	0	0	0	0.99	0.97	0	0.97	0	0	0	0.99	0	0.99	0	0	0	0	0.95	0	0	0	0	0
1998	ALB	Albania	CEE-CIS	EUR	0	68422	66678	Middle income	0.96	0.89	0.87	0.87	0	0.99	0	0	0	0.96	0.94	0	0.94	0	0	0	0.97	0	0.97	0	0	0	0	0.89	0	0	0	0	0.04
1999	ALB	Albania	CEE-CIS	EUR	0	65461	63864	Middle income	0.97	0.85	0.93	0.93	0.76	0.98	0	0	0.9	0.97	0.96	0.86	0.96	0	0	0	0.97	0.91	0.97	0	0	0	0.85	0.85	0	0	0	0	0.02
2000	ALB	Albania	CEE-CIS	EUR	0	62351	60902	Middle income	0.97	0.95	0.93	0.93	0.7	0.98	0.83	0.98	0.8	0.97	0.96	0.79	0.96	0	0	0	0.97	0.81	0.97	0	0	0	0.67	0.95	0	0	0	0	0.02
2001	ALB	Albania	CEE-CIS	EUR	0	59101	57799	Middle income	0.97	0.95	0.93	0.93	0.64	0.97	0.85	0.97	0.86	0.97	0.96	0.84	0.96	0	0	0	0.97	0.82	0.97	0	0	0	0.52	0.95	0	0	0	0	0
2002	ALB	Albania	CEE-CIS	EUR	0	55774	54610	Middle income	0.98	0.96	0.94	0.94	0.71	0.98	0.86	0.98	0.97	0.98	0.96	0.95	0.96	0	0	0	0.98	0.97	0.98	0	0	0	0.93	0.96	0	0	0	0	0
2003	ALB	Albania	CEE-CIS	EUR	0	52465	51428	Middle income	0.97	0.93	0.95	0.95	0.8	0.97	0.83	0.97	0.78	0.97	0.97	0	0.97	0	0	0	0.97	0.78	0.97	0	0	0	0.8	0.93	0	0	0	0	0
2004	ALB	Albania	CEE-CIS	EUR	0	49292	48368	Middle income	0.97	0.96	0.97	0.97	0.82	0.98	0.84	0.98	0.84	0.97	0.99	0.85	0.99	0	0	0	0.98	0.85	0.98	0	0	0	0.92	0.96	0	0	0	0	0.02
2005	ALB	Albania	CEE-CIS	EUR	0	46419	45591	Middle income	0.98	0.97	0.98	0.98	0.75	0.99	0.83	0.99	0.85	0.98	0.98	0.85	0.98	0	0	0	0.97	0.85	0.97	0	0	0	0.9	0.97	0	0	0	0	0.02
2006	ALB	Albania	CEE-CIS	EUR	0	44010	43258	Middle income	0.97	0.95	0.97	0.97	0.81	0.98	0.83	0.98	0.85	0.97	0.98	0.85	0.98	0	0	0	0.97	0.85	0.97	0	0	0	0.86	0.95	0	0	0	0	0.02
2007	ALB	Albania	CEE-CIS	EUR	0	42140	41448	Middle income	0.98	0.97	0.98	0.98	0.82	0.98	0.84	0.98	0.84	0.98	0.98	0.83	0.98	0	0	0	0.99	0.84	0.99	0	0	0	0.89	0.97	0	0	0	0	0
2008	ALB	Albania	CEE-CIS	EUR	0	40838	40188	Middle income	0.99	0.98	0.99	1	0.81	0.99	0.82	0.99	0.84	0.99	0.99	0.84	0.99	0	0	0	0.99	0.84	0.99	0	0	0	0.87	0.98	0	0	0	0	0
2009	ALB	Albania	CEE-CIS	EUR	0	40096	39476	Middle income	0.98	0.97	0.97	0.97	0.83	0.99	0.84	0.99	0.83	0.98	0.98	0.83	0.98	0.98	0.83	0.98	0.98	0.83	0.98	0	0	0	0.83	0.97	0	0	0	0	0.02
2010	ALB	Albania	CEE-CIS	EUR	0	39859	39258	Middle income	0.99	0.99	0.99	1	0.86	0.99	0.86	0.99	0.85	0.99	0.99	0.85	0.99	0.99	0.85	0.99	0.99	0.85	0.99	0	0	0	0.85	0.99	0	0	0	0	0
2011	ALB	Albania	CEE-CIS	EUR	0	40022	39431	Middle income	0.99	0.99	0.99	0	0	0.99	0	0	0	0	0.99	0	0	0.99	0	0	0.99	0	0	0	0	0	0	0	0	0	0	0	0
2012	ALB	Albania	CEE-CIS	EUR	0	40416	39833	Middle income	0.99	0.99	0.99	0	0	0.99	0	0	0	0	0.99	0	0	0.99	0	0	0.99	0	0	0	0	0	0	0	0	0	0	0	0
1997	AND	Andorra	Dev	EUR	0	700	603.509	High income	0.9	0.9	0	0	0	0.96	0	0	0	0.9	0.75	0	0.75	0	0	0	0.9	0	0.9	0	0	0	0	0.9	0	0	0	0	0.06
1998	AND	Andorra	Dev	EUR	0	713	585.725	High income	0.89	0.9	0	0	0	0.96	0	0	0	0.89	0.8	0	0.8	0.55	0	0.55	0.9	0	0.9	0	0	0	0	0.9	0	0	0	0	0.08
1999	AND	Andorra	Dev	EUR	0	733	581.151	High income	0.9	0.97	0	0	0	0.96	0	0	0	0.9	0.75	0	0.75	0.8	0	0.8	0.95	0	0.95	0	0	0	0	0.97	0	0	0	0	0.06
2000	AND	Andorra	Dev	EUR	0	756	597.636	High income	0.98	0.97	0	0	0	0.99	0	0	0	0.98	0.84	0	0.84	0.9	0	0.9	0.95	0	0.95	0	0	0	0	0.97	0	0	0	0	0.02
2001	AND	Andorra	Dev	EUR	0	781	634.823	High income	0.96	0.97	0	0	0	0.98	0	0	0	0.96	0.84	0	0.84	0.92	0	0.92	0.95	0	0.95	0	0	0	0	0.97	0	0	0	0	0.02
2002	AND	Andorra	Dev	EUR	0	804	694.326	High income	0.97	0.98	0	0	0	0.99	0	0	0	0.97	0.84	0	0.84	0.92	0	0	0.95	0	0.95	0	0	0	0	0.98	0	0	0	0	0.02
2003	AND	Andorra	Dev	EUR	0	822	766.003	High income	0.99	0.96	0	0	0	0.99	0	0	0	0.99	0.81	0	0	0.91	0	0.91	0.99	0	0.99	0	0	0	0	0.96	0	0	0	0	0
2004	AND	Andorra	Dev	EUR	0	833	832.787	High income	0.99	0.98	0	0	0	0.99	0	0	0	0.99	0.77	0	0.77	0.95	0	0.95	0.99	0	0.99	0	0	0	0	0.98	0	0	0	0	0
2005	AND	Andorra	Dev	EUR	0	836	880.462	High income	0.98	0.94	0	0	0	0.99	0	0	0	0.98	0.79	0	0.79	0.97	0	0.97	0.98	0	0.98	0	0	0	0	0.94	0	0	0	0	0.02
2006	AND	Andorra	Dev	EUR	0	831	906.264	High income	0.93	0.91	0	0	0	0.97	0	0	0	0.93	0.84	0	0.84	0.93	0	0.93	0.93	0	0.93	0	0	0	0	0.91	0	0	0	0	0.04
2007	AND	Andorra	Dev	EUR	0	819	910.438	High income	0.96	0.94	0	0	0	0.98	0	0	0	0.96	0.91	0	0.91	0.95	0	0.95	0.96	0	0.96	0	0	0	0	0.94	0	0	0	0	0.02
2008	AND	Andorra	Dev	EUR	0	801	898.231	High income	0.99	0.98	0	0	0	0.99	0	0	0	1	0.94	0	0	0.98	0	0.98	0.99	0	0.99	0	0	0	0	0.98	0	0	0	0	0
2009	AND	Andorra	Dev	EUR	0	780	878.751	High income	0.99	0.98	0	0	0	0.99	0	0	0	0.99	0.96	0	0.96	0.97	0	0.97	0.99	0	0.99	0	0	0	0	0.98	0	0	0	0	0
2010	AND	Andorra	Dev	EUR	0	756	859.06	High income	0.99	0.99	0	0	0	0.99	0	0	0	0.99	0.96	0	0.96	0.98	0	0.98	0.99	0	0.99	0	0	0	0	0.99	0	0	0	0	0
2011	AND	Andorra	Dev	EUR	0	731	847.287	High income	0.99	0.99	0	0	0	0.99	0	0	0	1	0.99	0	0.99	0.99	0	0.99	0.99	0	1	0	0	0	0	0.99	0	0	0	0	0
2012	AND	Andorra	Dev	EUR	0	707	834.449	High income	0.99	0.98	0	0	0	0.99	0	0	0	0.99	0.97	0	0.97	0.98	0	0.98	0.99	0	0.99	0	0	0	0	0.98	0	0	0	0	0
1980	ARE	United Arab Emirates	MENA	EMR	0	29358	28340	High income	0.11	0.34	0.15	0	0	0.32	0	0	0	0	0	0	0	0	0	0	0.11	0	0	0	0	0	0	0	0	0	0	0	0.66
1981	ARE	United Arab Emirates	MENA	EMR	0	32050	31009	High income	0.45	0.42	0.18	0	0	0.7	0	0	0	0	0	0	0	0	0	0	0.45	0	0	0	0	0	0	0	0	0	0	0	0.36
1982	ARE	United Arab Emirates	MENA	EMR	0	34647	33594	High income	0.43	0.41	0.28	0	0	0.68	0	0	0	0	0	0	0	0	0	0	0.46	0	0	0	0	0	0	0	0	0	0	0	0.36
1983	ARE	United Arab Emirates	MENA	EMR	0	37085	36028	High income	0.5	0.51	0.37	0	0	0.74	0	0	0	0	0	0	0	0	0	0	0.5	0	0	0	0	0	0	0	0	0	0	0	0.32
1984	ARE	United Arab Emirates	MENA	EMR	0	39304	38253	High income	0.59	0.53	0.42	0	0	0.81	0	0	0	0	0	0	0	0	0	0	0.59	0	0	0	0	0	0	0	0	0	0	0	0.28
1985	ARE	United Arab Emirates	MENA	EMR	0	41248	40212	High income	0.76	0.6	0.6	0	0	0.91	0	0	0	0	0	0	0	0	0	0	0.74	0	0	0	0	0	0	0	0	0	0	0	0.16
1986	ARE	United Arab Emirates	MENA	EMR	0	42883	41871	High income	0.78	0.67	0.78	0	0	0.92	0	0	0	0	0	0	0	0	0	0	0.77	0	0	0	0	0	0	0	0	0	0	0	0.16
1987	ARE	United Arab Emirates	MENA	EMR	0	44232	43248	High income	0.8	0.71	0.92	0	0	0.93	0	0	0	0	0	0	0	0	0	0	0.8	0	0	0	0	0	0	0	0	0	0	0	0.14
1988	ARE	United Arab Emirates	MENA	EMR	0	45326	44374	High income	0.82	0.74	0.93	0	0	0.94	0	0	0	0	0	0	0	0	0	0	0.82	0	0	0	0	0	0	0	0	0	0	0	0.12
1989	ARE	United Arab Emirates	MENA	EMR	0	46182	45266	High income	0.84	0.78	0.96	0	0	0.94	0	0	0	0	0	0	0	0	0	0	0.85	0	0	0	0	0	0	0	0	0	0	0	0.1
1990	ARE	United Arab Emirates	MENA	EMR	0	46801	45922	High income	0.85	0.8	0.96	0	0	0.95	0	0	0	0	0	0	0	0	0	0	0.85	0	0	0	0	0	0	0	0	0	0	0	0.1
1991	ARE	United Arab Emirates	MENA	EMR	0	47178	46340	High income	0.85	0.82	0.96	0	0	0.95	0	0	0	0	0	0	0	0	0	0	0.85	0	0	0	0	0	0	0	0	0	0	0	0.1
1992	ARE	United Arab Emirates	MENA	EMR	0	47362	46565	High income	0.86	0.85	0.98	0	0	0.95	0	0	0	0	0	0	0	0	0	0	0.86	0	0	0	0	0	0	0	0	0	0	0	0.1
1993	ARE	United Arab Emirates	MENA	EMR	0	47431	46674	High income	0.9	0.9	0.98	0	0	0.96	0	0	0	0	0.9	0	0	0	0	0	0.9	0	0	0	0	0	0	0	0	0	0	0	0.06
1994	ARE	United Arab Emirates	MENA	EMR	0	47475	46758	High income	0.9	0.9	0.98	0	0	0.96	0	0	0	0	0.9	0	0	0	0	0	0.9	0	0	0	0	0	0	0	0	0	0	0	0.06
1995	ARE	United Arab Emirates	MENA	EMR	0	47501	46824	High income	0.9	0.9	0.98	0	0	0.96	0	0	0	0	0.9	0	0	0	0	0	0.9	0	0	0	0	0	0	0	0	0	0	0	0.06
1996	ARE	United Arab Emirates	MENA	EMR	0	47480	46841	High income	0.9	0.9	0.98	0	0	0.96	0	0	0	0	0.9	0	0	0	0	0	0.9	0	0	0	0	0	0	0	0	0	0	0	0.06
1997	ARE	United Arab Emirates	MENA	EMR	0	47491	46887	High income	0.92	0.95	0.98	0.98	0	0.97	0	0	0	0.92	0.9	0	0.9	0	0	0	0.92	0	0.92	0	0	0	0	0.95	0	0	0	0	0.06
1998	ARE	United Arab Emirates	MENA	EMR	0	47706	47135	High income	0.94	0.95	0.98	0.98	0	0.97	0	0	0	0.94	0.96	0	0.96	0	0	0	0.94	0	0.94	0	0	0	0	0.95	0	0	0	0	0.04
1999	ARE	United Arab Emirates	MENA	EMR	0	48367	47819	High income	0.94	0.96	0.98	0.98	1.01	0.96	0	0	0.98	0.94	0.92	0.96	0.92	0.94	0.98	0.94	0.94	0.98	0.94	0	0	0	1	0.96	0	0	0	0	0.02
2000	ARE	United Arab Emirates	MENA	EMR	0	49912	49380	High income	0.94	0.94	0.98	0.98	1.08	0.96	1.07	0.96	1.04	0.94	0.92	1.02	0.92	0.92	1.02	0.92	0.94	1.04	0.94	0	0	0	1.04	0.94	0	0	0	0	0.02
2001	ARE	United Arab Emirates	MENA	EMR	0	52824	52294	High income	0.94	0.94	0.98	0.98	1.08	0.96	1.07	0.96	1.04	0.94	0.92	1.02	0.92	0.92	1.02	0.92	0.94	1.04	0.94	0	0	0	1.04	0.94	0	0	0	0	0.02
2002	ARE	United Arab Emirates	MENA	EMR	0	57301	56759	High income	0.94	0.94	0.98	0.98	1.01	0.96	1	0.96	0.98	0.94	0.92	0.96	0.92	0.94	0.98	0.94	0.94	0.98	0.94	0	0	0	0.98	0.94	0	0	0	0	0.02
2003	ARE	United Arab Emirates	MENA	EMR	0	63345	62782	High income	0.94	0.94	0.98	0.98	0.94	0.96	0.93	0.96	0.91	0.94	0.92	0.89	0.92	0.94	0.91	0.94	0.94	0.91	0.94	0	0	0	0.91	0.94	0	0	0	0	0.02
2004	ARE	United Arab Emirates	MENA	EMR	0	70806	70213	High income	0.94	0.94	0.98	0.98	0.82	0.96	0.81	0.96	0.79	0.94	0.92	0.78	0.92	0.94	0.79	0.94	0.94	0.79	0.94	0	0	0	0.79	0.94	0	0	0	0	0.02
2005	ARE	United Arab Emirates	MENA	EMR	0	79470	78843	High income	0.94	0.92	0.98	0.98	0.78	0.97	0.78	0.97	0.75	0.94	0.92	0.74	0.92	0.94	0.75	0.94	0.94	0.75	0.94	0	0	0	0.74	0.92	0	0	0	0	0.04
2006	ARE	United Arab Emirates	MENA	EMR	0	89022	88358	High income	0.92	0.92	0.98	0.98	0	0.97	0	0.97	0	0.92	0.92	0	0.92	0.92	0	0.92	0.94	0	0.94	0	0	0	0	0.92	0	0	0	0	0.06
2007	ARE	United Arab Emirates	MENA	EMR	0	98858	98160	High income	0.92	0.92	0.98	0.98	0	0.97	0	0.97	0	0.92	0.92	0	0.92	0.92	0	0.92	0.94	0	0.94	0	0	0	0	0.92	0	0	0	0	0.06
2008	ARE	United Arab Emirates	MENA	EMR	0	108322	107593	High income	0.92	0.92	0.98	0.98	0	0.96	0	0	0	0.92	0.92	0	0.92	0.92	0	0.92	0.94	0	0.94	0	0	0	0	0.92	0	0	0	0	0.04
2009	ARE	United Arab Emirates	MENA	EMR	0	116864	116112	High income	0.93	0.93	0.98	0	0	0.95	0	0	0	0	0.93	0	0	0.93	0	0	0.94	0	0	0	0	0	0	0	0	0	0	0	0.02
2010	ARE	United Arab Emirates	MENA	EMR	0	123820	123055	High income	0.94	0.94	0.98	0.98	0	0.94	0	0.94	0	0.94	0.94	0	0.94	0.94	0	0.94	0.94	0	0.94	0.94	0	0.94	0	0.94	0	0	0	0	0
2011	ARE	United Arab Emirates	MENA	EMR	0	128632	127864	High income	0.94	0.94	0.96	0	0	0.94	0	0	0	0	0.94	0	0	0.94	0	0	0.94	0	0	0.94	0	0	0	0	0	0	0	0	0
2012	ARE	United Arab Emirates	MENA	EMR	0	131217	130458	High income	0.94	0.94	0.94	0.94	0.21	0.94	0.25	1.11	0.26	1.2	0.94	0.24	1.09	0.94	0.27	1.2	0.94	0.26	1.18	0.94	0.27	1.21	0.25	1.11	0	0	0	0	0
1980	ARG	Argentina	TACRO	AMR	0	692003	667564	Middle income	0.44	0.61	0.62	0	0	0.69	0	0	0	0	0	0	0	0	0	0	0.33	0	0	0	0	0	0	0	0	0	0	0	0.36
1981	ARG	Argentina	TACRO	AMR	0	688694	665300	Middle income	0.49	0.77	0.7	0	0	0.73	0	0	0	0	0	0	0	0	0	0	0.4	0	0	0	0	0	0	0	0	0	0	0	0.32
1982	ARG	Argentina	TACRO	AMR	0	684883	662487	Middle income	0.58	0.67	0.77	0	0	0.8	0	0	0	0	0	0	0	0	0	0	0.48	0	0	0	0	0	0	0	0	0	0	0	0.28
1983	ARG	Argentina	TACRO	AMR	0	682384	660887	Middle income	0.61	0.67	0.7	0	0	0.82	0	0	0	0	0	0	0	0	0	0	0.79	0	0	0	0	0	0	0	0	0	0	0	0.26
1984	ARG	Argentina	TACRO	AMR	0	681988	661269	Middle income	0.62	0.79	0.78	0	0	0.83	0	0	0	0	0	0	0	0	0	0	0.72	0	0	0	0	0	0	0	0	0	0	0	0.26
1985	ARG	Argentina	TACRO	AMR	0	684054	663986	Middle income	0.66	0.54	0.9	0	0	0.86	0	0	0	0	0	0	0	0	0	0	0.73	0	0	0	0	0	0	0	0	0	0	0	0.24
1986	ARG	Argentina	TACRO	AMR	0	688342	668800	Middle income	0.67	0.87	0.99	0	0	0.86	0	0	0	0	0	0	0	0	0	0	0.79	0	0	0	0	0	0	0	0	0	0	0	0.22
1987	ARG	Argentina	TACRO	AMR	0	693729	674623	Middle income	0.75	0.8	0.94	0	0	0.91	0	0	0	0	0	0	0	0	0	0	0.85	0	0	0	0	0	0	0	0	0	0	0	0.18
1988	ARG	Argentina	TACRO	AMR	0	699207	680475	Middle income	0.8	0.87	0.91	0	0	0.93	0	0	0	0	0	0	0	0	0	0	0.9	0	0	0	0	0	0	0	0	0	0	0	0.14
1989	ARG	Argentina	TACRO	AMR	0	704346	685944	Middle income	0.8	0.89	0.92	0	0	0.93	0	0	0	0	0	0	0	0	0	0	0.86	0	0	0	0	0	0	0	0	0	0	0	0.14
1990	ARG	Argentina	TACRO	AMR	0	708734	690624	Middle income	0.87	0.93	0.99	0	0	0.95	0	0	0	0	0	0	0	0	0	0	0.9	0	0	0	0	0	0	0	0	0	0	0	0.08
1991	ARG	Argentina	TACRO	AMR	0	712081	694232	Middle income	0.8	0.99	0.99	0	0	0.93	0	0	0	0	0	0	0	0	0	0	0.86	0	0	0	0	0	0	0	0	0	0	0	0.14
1992	ARG	Argentina	TACRO	AMR	0	714346	696740	Middle income	0.81	0.92	0.99	0	0	0.93	0	0	0	0	0	0	0	0	0	0	0.85	0	0	0	0	0	0	0	0	0	0	0	0.12
1993	ARG	Argentina	TACRO	AMR	0	715508	698149	Middle income	0.81	0.95	0.99	0	0	0.93	0	0	0	0	0	0	0	0	0	0	0.82	0	0	0	0	0	0	0	0	0	0	0	0.12
1994	ARG	Argentina	TACRO	AMR	0	715479	698404	Middle income	0.82	0.96	0.99	0	0	0.94	0	0	0	0	0	0	0	0	0	0	0.85	0	0	0	0	0	0	0	0	0	0	0	0.12
1995	ARG	Argentina	TACRO	AMR	0	714088	697389	Middle income	0.85	0.99	0.99	0	0	0.95	0	0	0	0	0	0	0	0	0	0	0.9	0	0	0	0	0	0	0	0	0	0	0	0.1
1996	ARG	Argentina	TACRO	AMR	0	711203	695032	Middle income	0.83	0.99	0.99	0	0	0.94	0	0	0	0	0	0	0	0	0	0	0.9	0	0	0	0	0	0	0	0	0	0	0	0.12
1997	ARG	Argentina	TACRO	AMR	0	707052	691572	Middle income	0.88	0.93	0.99	1.17	0	0.96	0	0	0	0.88	0	0	0	0	0	0	0.92	0	0.92	0	0	0	0	0.93	0	0	0	0	0.08
1998	ARG	Argentina	TACRO	AMR	0	702019	687377	Middle income	0.84	0.95	0.99	1.15	0	0.96	0	0	0	0.84	0	0	0	0.49	0	0.49	0.9	0	0.9	0	0	0	0	1.11	0	0	0	0	0.12
1999	ARG	Argentina	TACRO	AMR	0	696516	682825	Middle income	0.86	0.97	0.99	1.1	0	0.96	0	0	0	0.86	0	0	0	0.86	0	0.86	0.91	0	0.91	0	0	0	0	0.97	0	0	0	0	0.1
2000	ARG	Argentina	TACRO	AMR	0	691184	678484	Middle income	0.83	0.91	0.99	0.99	1.11	0.96	0.91	0	0.68	0.83	0	0	0	0.83	0.68	0.83	0.88	0.88	0.88	0	0	0	0.57	0.91	0	0	0	0	0.14
2001	ARG	Argentina	TACRO	AMR	0	686704	674948	Middle income	0.83	0.89	0.99	0.99	0.75	0.96	0.98	0	8.8	0.83	0	0	0	0.83	0	0.83	0.85	0.94	0.85	0	0	0	1	0.89	0	0	0	0	0.14
2002	ARG	Argentina	TACRO	AMR	0	683504	672573	Middle income	0.93	0.95	0.99	1	0	0.96	0	0	0	0.93	0.66	0	0.66	0.87	0	0.66	0.94	0	0.94	0	0	0	0	0.95	0	0	0	0	0.04
2003	ARG	Argentina	TACRO	AMR	0	681823	671550	Middle income	0.96	0.97	0.99	1	0	0.96	0	0	0	0.96	0.9	0	0.9	0.9	0	0.9	0.95	0	0.95	0	0	0	0	0.97	0	0	0	0	0
2004	ARG	Argentina	TACRO	AMR	0	681716	671921	Middle income	0.93	0.99	0.99	1	1.35	0.96	0	0.96	0	0.93	0.94	0.93	0.94	0.94	0	0.94	0.91	1.01	0.91	0	0	0	0	0.99	0	0	0	0	0.04
2005	ARG	Argentina	TACRO	AMR	0	683029	673548	Middle income	0.98	0.99	0.99	1	1.39	0.99	0.97	0.93	0.99	0.98	0.88	0.94	0.88	0.88	0.99	0.88	0.95	0.99	0.95	0	0	0	1.08	1	0	0	0	0	0.02
2006	ARG	Argentina	TACRO	AMR	0	685390	676099	Middle income	0.91	0.97	0.99	1	1.07	0.93	0.98	0.93	0.97	0.91	0.84	0.89	0.84	0.84	0.97	0.84	0.92	0.97	0.92	0	0	0	0	0.97	0	0	0	0	0.02
2007	ARG	Argentina	TACRO	AMR	0	688158	679006	Middle income	0.91	0.94	0.99	1	1.04	0.94	0.95	0.94	0.94	0.91	0.85	0.91	0.85	0.85	0.94	0.85	0.92	0.92	0.92	0	0	0	0.96	0.94	0	0	0	0	0.04
2008	ARG	Argentina	TACRO	AMR	0	690765	681757	Middle income	0.94	0.96	0.99	1.04	1.08	0.97	1	0.97	0.95	0.94	0.9	0.92	0.9	0.9	0.95	0.9	0.94	0.97	0.94	0	0	0	1	0.96	0	0	0	0	0.04
2009	ARG	Argentina	TACRO	AMR	0	692896	684065	Middle income	0.94	0.99	0.99	1	1.05	0.94	0	0.94	1	0.94	0.93	1	0.93	0.93	1	0.93	0.97	1.02	0.97	0	0	0	1.05	1	0	0	0.08	0	0
2010	ARG	Argentina	TACRO	AMR	0	694324	685713	Middle income	0.94	0.98	0.99	1	1.17	0.95	0	0.95	1.01	0.94	0.94	1.01	0.94	0.94	1.01	0.94	0.95	1.01	0.95	0	0	0	1.07	1.04	0	0	0.14	0	0.02
2011	ARG	Argentina	TACRO	AMR	0	694972	686619	Middle income	0.92	0.95	0.99	1.07	1.13	0.94	0.9	0.94	0.99	0.92	0.92	0.99	0.92	0.92	0.99	0.92	0.93	0.99	0.93	0	0	0	1.01	0.95	0	0	0.12	0.87	0.02
2012	ARG	Argentina	TACRO	AMR	0	694988	686909	Middle income	0.91	0.94	0.99	1	1.11	0.94	1.01	0.94	0.93	0.91	0.91	0.93	0.91	0.91	0.93	0.91	0.9	0.97	0.9	0.22	0.44	0.22	1	0.94	0	0	0.08	0.88	0.04
1992	ARM	Armenia	CEE-CIS	EUR	1	66563	63610	Middle income	0.85	0.93	0.88	0	0	0.95	0	0	0	0	0	0	0	0	0	0	0.92	0	0	0	0	0	0	0	0	0	0	0	0.1
1993	ARM	Armenia	CEE-CIS	EUR	1	61883	59218	Middle income	0.85	0.95	0.84	0	0	0.95	0	0	0	0	0	0	0	0	0	0	0.92	0	0	0	0	0	0	0	0	0	0	0	0.1
1994	ARM	Armenia	CEE-CIS	EUR	1	57065	54693	Middle income	0.86	0.95	0.83	0	0	0.95	0	0	0	0	0	0	0	0	0	0	0.92	0	0	0	0	0	0	0	0	0	0	0	0.1
1995	ARM	Armenia	CEE-CIS	EUR	1	52467	50375	Middle income	0.98	0.96	0.84	0	0	0.98	0	0	0	0	0	0	0	0	0	0	0.93	0	0	0	0	0	0	0	0	0	0	0	0
1996	ARM	Armenia	CEE-CIS	EUR	1	48436	46594	Middle income	0.86	0.89	0.82	0	0	0.95	0	0	0	0	0	0	0	0	0	0	0.97	0	0	0	0	0	0	0	0	0	0	0	0.1
1997	ARM	Armenia	CEE-CIS	EUR	1	45160	43527	Middle income	0.88	0.92	0.72	0.72	0	0.96	0	0	0	0.88	0	0	0	0	0	0	0.95	0	0.95	0	0	0	0	0.92	0	0	0	0	0.08
1998	ARM	Armenia	CEE-CIS	EUR	1	42745	41280	Middle income	0.82	0.94	0.95	0.95	0	0.93	0	0	0	0.82	0	0	0	0	0	0	0.96	0	0.96	0	0	0	0	0.94	0	0	0	0	0.12
1999	ARM	Armenia	CEE-CIS	EUR	1	41239	39899	Middle income	0.91	0.92	0.93	0.93	0.82	0.97	0	0	0.91	0.91	0	0	0	0	0	0	0.97	0.96	0.97	0	0	0	1.01	0.92	0	0	0	0	0.06
2000	ARM	Armenia	CEE-CIS	EUR	1	40586	39336	Middle income	0.93	0.92	0.97	0.97	0.8	0.97	0	0	0.86	0.93	0.55	0.47	0.55	0	0	0	0.96	0.88	0.96	0	0	0	0.92	0.92	0	0	0	0	0.04
2001	ARM	Armenia	CEE-CIS	EUR	1	40617	39433	Middle income	0.94	0.93	0.96	0.96	0.76	0.98	0	0	0.81	0.94	0.69	0.6	0.69	0	0	0	0.97	0.84	0.97	0	0	0	0.87	0.93	0	0	0	0	0.04
2002	ARM	Armenia	CEE-CIS	EUR	1	41024	39891	Middle income	0.94	0.91	0.97	0.97	0.77	0.98	0	0	0.75	0.94	0.91	0.73	0.91	0	0	0	0.96	0.77	0.96	0	0	0	0.51	0.91	0	0	0	0	0.04
2003	ARM	Armenia	CEE-CIS	EUR	1	41533	40446	Middle income	0.94	0.94	0.92	0.92	0.81	0.98	0	0	0.84	0.94	0.93	0.84	0.93	0	0	0	0.96	0	0.96	0	0	0	0.76	0.94	0	0	0	0	0.04
2004	ARM	Armenia	CEE-CIS	EUR	1	41995	40955	Middle income	0.91	0.92	0.96	0.96	0.86	0.97	0	0	0.83	0.91	0.91	0.83	0.91	0	0	0	0.93	0.85	0.93	0	0	0	0.76	0.92	0	0	0	0	0.06
2005	ARM	Armenia	CEE-CIS	EUR	1	42312	41316	Middle income	0.9	0.94	0.94	0.94	0.8	0.96	0	0	0.8	0.9	0.91	0.8	0.91	0	0	0	0.92	0.82	0.92	0	0	0	0.82	0.94	0	0	0	0	0.06
2006	ARM	Armenia	CEE-CIS	EUR	1	42455	41502	Middle income	0.87	0.92	0.91	0.91	0.8	0.95	0	0	0.78	0.87	0.78	0.71	0.78	0	0	0	0.87	0.79	0.87	0	0	0	0.83	0.92	0	0	0	0	0.08
2007	ARM	Armenia	CEE-CIS	EUR	1	42487	41573	Middle income	0.88	0.92	0.94	0.94	0.83	0.96	0	0	0.78	0.88	0.85	0.75	0.85	0	0	0	0.9	0.8	0.9	0	0	0	0.82	0.92	0	0	0	0	0.08
2008	ARM	Armenia	CEE-CIS	EUR	1	42452	41571	Middle income	0.89	0.94	0.98	0.98	0.86	0.96	0	0.96	0.79	0.89	0.89	0.79	0.89	0	0	0	0.91	0.81	0.91	0	0	0	0.8	0.94	0	0	0	0	0.08
2009	ARM	Armenia	CEE-CIS	EUR	1	42331	41478	Middle income	0.93	0.96	0.99	0.99	0.91	0.97	0.91	0.97	0.87	0.93	0.93	0.87	0.93	0	0	0	0.94	0.88	0.94	0	0	0	0.87	0.96	0	0	0	0	0.04
2010	ARM	Armenia	CEE-CIS	EUR	1	42105	41276	Middle income	0.94	0.97	0.95	0.95	0.92	0.98	0.5	0.98	0.48	0.94	0.94	0.48	0.94	0.48	0.48	0.48	0.96	0.95	0.96	0	0	0	0.91	0.97	0	0	0	0	0.04
2011	ARM	Armenia	CEE-CIS	EUR	1	41766	40960	Middle income	0.95	0.97	0.96	0.96	0.92	0.98	0.99	0.98	0.96	0.95	0.95	0.96	0.95	0.95	0.96	0.95	0.96	0.98	0.96	0	0	0	0.98	0.97	0	0	0	0	0.04
2012	ARM	Armenia	CEE-CIS	EUR	1	41322	40540	Middle income	0.95	0.97	0.96	0.96	0.93	0.98	0.98	0.98	0.95	0.95	0.95	0.95	0.95	0.95	0.95	0.95	0.96	0.96	0.96	0	0	0	0.98	0.97	0	0	0	0	0.04
1980	ATG	Antigua and Barbuda	TACRO	AMR	0	1300	1261	High income	0.54	0	0	0	0	0.77	0	0	0	0	0	0	0	0	0	0	0.36	0	0	0	0	0	0	0	0	0	0	0	0.3
1981	ATG	Antigua and Barbuda	TACRO	AMR	0	1288	1251	High income	0.79	0	0	0	0	0.92	0	0	0	0	0	0	0	0	0	0	0.47	0	0	0	0	0	0	0	0	0	0	0	0.14
1982	ATG	Antigua and Barbuda	TACRO	AMR	0	1281	1245	High income	0.79	0	0	0	0	0.92	0	0	0	0	0	0	0	0	0	0	0.86	0	0	0	0	0	0	0	0	0	0	0	0.14
1983	ATG	Antigua and Barbuda	TACRO	AMR	0	1272	1237	High income	0.99	0.48	0	0	0	0.99	0	0	0	0	0	0	0	0	0	0	0.99	0	0	0	0	0	0	0	0	0	0	0	0
1984	ATG	Antigua and Barbuda	TACRO	AMR	0	1259	1227	High income	0.94	0.73	0	0	0	0.97	0	0	0	0	0	0	0	0	0	0	0.93	0	0	0	0	0	0	0	0	0	0	0	0.04
1985	ATG	Antigua and Barbuda	TACRO	AMR	0	1243	1213	High income	0.99	0.69	0	0	0	0.99	0	0	0	0	0	0	0	0	0	0	0.99	0	0	0	0	0	0	0	0	0	0	0	0
1986	ATG	Antigua and Barbuda	TACRO	AMR	0	1224	1195	High income	0.96	0.8	0	0	0	0.98	0	0	0	0	0	0	0	0	0	0	0.96	0	0	0	0	0	0	0	0	0	0	0	0.02
1987	ATG	Antigua and Barbuda	TACRO	AMR	0	1207	1179	High income	0.97	0.89	0	0	0	0.98	0	0	0	0	0	0	0	0	0	0	0.99	0	0	0	0	0	0	0	0	0	0	0	0.02
1988	ATG	Antigua and Barbuda	TACRO	AMR	0	1195	1169	High income	0.98	0.95	0	0	0	0.98	0	0	0	0	0	0	0	0	0	0	0.99	0	0	0	0	0	0	0	0	0	0	0	0
1989	ATG	Antigua and Barbuda	TACRO	AMR	0	1189	1165	High income	0.99	0.95	0	0	0	0.99	0	0	0	0	0	0	0	0	0	0	0.99	0	0	0	0	0	0	0	0	0	0	0	0
1990	ATG	Antigua and Barbuda	TACRO	AMR	0	1193	1169	High income	0.99	0.89	0	0	0	0.99	0	0	0	0	0	0	0	0	0	0	0.99	0	0	0	0	0	0	0	0	0	0	0	0
1991	ATG	Antigua and Barbuda	TACRO	AMR	0	1208	1184	High income	0.94	0.87	0	0	0	0.97	0	0	0	0	0	0	0	0	0	0	0.97	0	0	0	0	0	0	0	0	0	0	0	0.04
1992	ATG	Antigua and Barbuda	TACRO	AMR	0	1234	1212	High income	0.99	0.99	0	0	0	0.99	0	0	0	0	0	0	0	0	0	0	0.99	0	0	0	0	0	0	0	0	0	0	0	0
1993	ATG	Antigua and Barbuda	TACRO	AMR	0	1270	1248	High income	0.99	0.99	0	0	0	0.99	0	0	0	0	0	0	0	0	0	0	0.99	0	0	0	0	0	0	0	0	0	0	0	0
1994	ATG	Antigua and Barbuda	TACRO	AMR	0	1314	1291	High income	0.99	0.91	0	0	0	0.99	0	0	0	0	0	0	0	0	0	0	0.99	0	0	0	0	0	0	0	0	0	0	0	0
1995	ATG	Antigua and Barbuda	TACRO	AMR	0	1363	1340	High income	0.99	0.93	0	0	0	0.99	0	0	0	0	0	0	0	0	0	0	0.99	0	0	0	0	0	0	0	0	0	0	0	0
1996	ATG	Antigua and Barbuda	TACRO	AMR	0	1412	1390	High income	0.99	0.99	0	0	0	0.99	0	0	0	0	0	0	0	0	0	0	0.99	0	0	0	0	0	0	0	0	0	0	0	0
1997	ATG	Antigua and Barbuda	TACRO	AMR	0	1459	1437	High income	0.99	0.93	0	0	0	0.99	0	0	0	0.99	0	0	0	0	0	0	0.99	0	0.99	0	0	0	0	0.93	0	0	0	0	0
1998	ATG	Antigua and Barbuda	TACRO	AMR	0	1499	1477	High income	0.99	0.99	0	0	0	0.99	0	0	0	1	0	0	0	0	0	0	0.99	0	1	0	0	0	0	1	0	0	0	0	0
1999	ATG	Antigua and Barbuda	TACRO	AMR	0	1531	1510	High income	0.99	0.99	0	0	0	0.99	0	0	0	0.99	0	0	0	0	0	0	0.99	0	0.99	0	0	0	0	0.99	0	0	0	0	0
2000	ATG	Antigua and Barbuda	TACRO	AMR	0	1553	1532	High income	0.95	0.95	0	0	0	0.98	0.46	0	0.62	0.95	0	0	0	0	0	0	0.96	0.88	0.96	0	0	0	0.82	0.95	0	0	0	0	0.04
2001	ATG	Antigua and Barbuda	TACRO	AMR	0	1563	1543	High income	0.97	0.97	0	0	0	0.99	0.92	0.89	1.01	0.97	0.96	0.99	0.96	0.97	0	0.97	0.99	1.03	1	0	0	0	1	0.97	0	0	0	0	0.02
2002	ATG	Antigua and Barbuda	TACRO	AMR	0	1565	1545	High income	0.98	0.99	0	0	0	0.98	0.83	0.98	0.83	0.98	0.99	0	0.99	0.97	0	0.82	0.93	0.77	0.93	0	0	0	1.08	1	0	0	0	0	0
2003	ATG	Antigua and Barbuda	TACRO	AMR	0	1561	1542	High income	0.99	0.99	0	0	0	0.99	0	0	0.8	1	0.99	0.8	1	0.97	0.8	1.02	0.99	0.83	1	0	0	0	0.79	1	0	0	0	0	0
2004	ATG	Antigua and Barbuda	TACRO	AMR	0	1551	1533	High income	0.97	0.97	0	0	0	0.99	0.74	0.91	0.79	0.97	0.97	0	0.97	0.97	0	0.97	0.97	0.79	0.97	0	0	0	0.79	0.97	0	0	0	0	0.02
2005	ATG	Antigua and Barbuda	TACRO	AMR	0	1538	1521	High income	0.99	0.99	0	0	0	0.99	0.84	0.99	0.84	0.99	0.99	0.85	0.99	0.99	0.83	0.99	0.98	0.83	0.98	0	0	0	0.92	1	0	0	0	0	0
2006	ATG	Antigua and Barbuda	TACRO	AMR	0	1523	1507	High income	0.99	0.99	0	0	0	0.99	0.78	0.96	0.85	1	0.99	0.85	1	0.99	0.85	1	0.99	0.83	1	0	0	0	0.84	1	0	0	0	0	0
2007	ATG	Antigua and Barbuda	TACRO	AMR	0	1509	1493	High income	0.99	0.99	0	0	0	0.99	0.87	1.05	0.82	0.99	0.97	0.82	0.97	0.99	0.81	1	0.98	0.81	0.98	0	0	0	0.82	0.99	0	0	0	0	0
2008	ATG	Antigua and Barbuda	TACRO	AMR	0	1496	1481	High income	0.99	0.99	0	0	0	0.99	0.98	1.06	0.94	1.02	0.98	0.94	1.02	0.97	0.94	1.02	0.99	0.92	1	0	0	0	0.97	1.06	0	0	0	0	0
2009	ATG	Antigua and Barbuda	TACRO	AMR	0	1487	1473	High income	0.99	0.99	0	0	0	0.99	0.93	1	0.92	0.99	0.98	0.92	0.98	0.94	0.92	0.94	0.98	0.95	0.98	0	0	0	0.97	0.99	0	0	0	0	0
2010	ATG	Antigua and Barbuda	TACRO	AMR	0	1481	1467	High income	0.98	0.98	0	0	0	0.99	0.84	0.9	0.92	0.98	0.98	0.92	0.98	0.98	0.92	0.98	0.99	0.92	0.99	0	0	0	0.91	0.98	0	0	0	0	0.02
2011	ATG	Antigua and Barbuda	TACRO	AMR	0	1478	1465	High income	0.99	0.99	0	0	0	0.99	0.53	0.75	0.7	0.99	0.99	0.7	0.99	0.98	0.7	0.98	0.99	0.7	0.99	0	0	0	0.71	1	0	0	0	0	0
2012	ATG	Antigua and Barbuda	TACRO	AMR	0	1479	1466	High income	0.98	0.98	0	0	0	0.99	0.81	0.9	0.82	0.98	0.98	0.82	0.98	0.98	0.82	0.98	0.97	0.82	0.97	0	0	0	0.83	0.98	0	0	0	0	0.02
1980	AUS	Australia	Dev	WPR	0	228160	225632	High income	0.33	0	0	0	0	0.58	0	0	0	0	0	0	0	0	0	0	0.17	0	0	0	0	0	0	0	0	0	0	0	0.44
1981	AUS	Australia	Dev	WPR	0	230283	227854	High income	0.4	0	0	0	0	0.65	0	0	0	0	0	0	0	0	0	0	0.43	0	0	0	0	0	0	0	0	0	0	0	0.38
1982	AUS	Australia	Dev	WPR	0	233151	230793	High income	0.48	0	0	0	0	0.72	0	0	0	0	0	0	0	0	0	0	0.68	0	0	0	0	0	0	0	0	0	0	0	0.34
1983	AUS	Australia	Dev	WPR	0	236160	233855	High income	0.55	0.68	0	0	0	0.78	0	0	0	0	0	0	0	0	0	0	0.94	0	0	0	0	0	0	0	0	0	0	0	0.3
1984	AUS	Australia	Dev	WPR	0	239062	236796	High income	0.62	0.68	0	0	0	0.83	0	0	0	0	0	0	0	0	0	0	0.94	0	0	0	0	0	0	0	0	0	0	0	0.26
1985	AUS	Australia	Dev	WPR	0	241767	239533	High income	0.68	0.68	0	0	0	0.87	0	0	0	0	0	0	0	0	0	0	0.94	0	0	0	0	0	0	0	0	0	0	0	0.22
1986	AUS	Australia	Dev	WPR	0	244346	242143	High income	0.75	0.68	0	0	0	0.91	0	0	0	0	0	0	0	0	0	0	0.95	0	0	0	0	0	0	0	0	0	0	0	0.18
1987	AUS	Australia	Dev	WPR	0	246961	244794	High income	0.81	0.68	0	0	0	0.93	0	0	0	0	0	0	0	0	0	0	0.95	0	0	0	0	0	0	0	0	0	0	0	0.12
1988	AUS	Australia	Dev	WPR	0	249664	247539	High income	0.88	0.77	0	0	0	0.96	0	0	0	0	0	0	0	0	0	0	0.95	0	0	0	0	0	0	0	0	0	0	0	0.08
1989	AUS	Australia	Dev	WPR	0	252331	250263	High income	0.93	0.85	0	0	0	0.97	0	0	0	0	0	0	0	0	0	0	0.95	0	0	0	0	0	0	0	0	0	0	0	0.04
1990	AUS	Australia	Dev	WPR	0	254712	252713	High income	0.95	0.86	0	0	0	0.98	0	0	0	0	0	0	0	0	0	0	0.72	0	0	0	0	0	0	0	0	0	0	0	0.04
1991	AUS	Australia	Dev	WPR	0	256512	254596	High income	0.93	0.86	0	0	0	0.97	0	0	0	0	0	0	0	0	0	0	0.75	0	0	0	0	0	0	0	0	0	0	0	0.04
1992	AUS	Australia	Dev	WPR	0	257563	255740	High income	0.91	0.86	0	0	0	0.97	0	0	0	0	0	0	0	0	0	0	0.78	0	0	0	0	0	0	0	0	0	0	0	0.06
1993	AUS	Australia	Dev	WPR	0	257811	256082	High income	0.9	0.86	0	0	0	0.96	0	0	0	0	0	0	0	0	0	0	0.8	0	0	0	0	0	0	0	0	0	0	0	0.06
1994	AUS	Australia	Dev	WPR	0	257307	255671	High income	0.88	0.86	0	0	0	0.96	0	0	0	0	0	0	0	0	0	0	0.83	0	0	0	0	0	0	0	0	0	0	0	0.08
1995	AUS	Australia	Dev	WPR	0	256126	254577	High income	0.86	0.87	0	0	0	0.95	0	0	0	0	0	0	0	0	0	0	0.86	0	0	0	0	0	0	0	0	0	0	0	0.1
1996	AUS	Australia	Dev	WPR	0	254409	252937	High income	0.86	0.87	0	0	0	0.95	0	0	0	0	0	0	0	0	0	0	0.86	0	0	0	0	0	0	0	0	0	0	0	0.1
1997	AUS	Australia	Dev	WPR	0	252494	251089	High income	0.77	0.85	0	0	0	0.91	0	0	0	0.77	0	0	0	0.77	0	0.77	0.77	0	0.77	0	0	0	0	0	0	0	0	0	0.16
1998	AUS	Australia	Dev	WPR	0	250766	249416	High income	0.82	0.82	0	0	0	0.84	0	0	0	0.82	0	0	0	0.82	0	0.82	0.83	0	0.83	0	0	0	0	0.82	0	0	0	0	0.02
1999	AUS	Australia	Dev	WPR	0	249551	248244	High income	0.88	0.88	0	0	0	0.96	0	0	0	0.88	0	0	0	0.87	0	0.87	0.88	0	0.88	0	0	0	0	0.88	0	0	0	0	0.08
2000	AUS	Australia	Dev	WPR	0	249319	248041	High income	0.9	0.91	0	0	0	0.96	0	0	0	0.9	0	0	0	0.9	0	0.9	0.9	0	0.9	0	0	0	0	0.91	0	0	0	0	0.06
2001	AUS	Australia	Dev	WPR	0	250509	249248	High income	0.92	0.92	0	0	0	0.97	0	0	0.23	0.92	0.94	0.24	0.94	0.95	0.24	0.95	0.91	0.23	0.91	0	0	0	0.23	0.92	0	0	0	0	0.06
2002	AUS	Australia	Dev	WPR	0	253212	251958	High income	0.92	0.93	0	0	0	0.97	0	0	0.24	0.92	0.94	0.24	0.94	0.95	0.24	0.95	0.92	0.24	0.92	0	0	0	0.24	0.93	0	0	0	0	0.06
2003	AUS	Australia	Dev	WPR	0	257355	256100	High income	0.93	0.94	0	0	0	0.97	0	0	0.23	0.93	0.95	0.24	0.95	0.95	0.24	0.95	0.93	0.23	0.93	0	0	0	0.24	0.94	0	0	0	0	0.04
2004	AUS	Australia	Dev	WPR	0	262781	261522	High income	0.92	0.93	0	0	0	0.97	0	0	0.23	0.92	0.95	0.24	0.95	0.95	0.24	0.95	0.92	0.23	0.92	0	0	0	0.23	0.93	0	0	0	0	0.06
2005	AUS	Australia	Dev	WPR	0	269138	267874	High income	0.92	0.94	0	0	0	0.97	0	0	0.21	0.92	0.95	0.22	0.95	0.94	0.22	0.94	0.92	0.21	0.92	0	0	0	0.23	0.94	0	0	0	0	0.06
2006	AUS	Australia	Dev	WPR	0	275944	274677	High income	0.92	0.94	0	0	0	0.97	0	0	0	0.92	0.95	0	0.95	0.95	0	0.95	0.92	0	0.92	0	0	0	0	0.94	0	0	0	0	0.06
2007	AUS	Australia	Dev	WPR	0	282648	281381	High income	0.92	0.94	0	0	0	0.97	0	0	0	0.92	0.94	0	0.94	0.94	0	0.94	0.92	0	0.92	0	0	0	0	0.94	0	0	0	0	0.06
2008	AUS	Australia	Dev	WPR	0	288797	287535	High income	0.92	0.94	0	0	0	0.97	0	0	0	0.92	0.94	0	0.94	0.94	0	0.94	0.92	0	0.92	0.91	0	0.91	0	0.94	0.81	0.81	0	0	0.06
2009	AUS	Australia	Dev	WPR	0	294145	292892	High income	0.92	0.94	0	0	0	0.97	0	0	0.24	0.92	0.92	0.24	0.92	0.92	0.24	0.92	0.92	0.24	0.92	0.91	0	0	0.24	0.94	0.82	0	0	0	0.06
2010	AUS	Australia	Dev	WPR	0	298584	297346	High income	0.92	0.94	0	0	0	0.97	0	0	0.92	0.92	0.92	0.91	0.92	0.92	0.92	0.92	0.92	0.92	0.92	0.91	0	0	0.94	0.94	0.84	0	0	0	0.06
2011	AUS	Australia	Dev	WPR	0	302189	300968	High income	0.92	0.94	0	0	0	0.92	0	0.92	0.92	0.92	0.92	0.91	0.92	0.92	0.92	0.92	0.92	0.92	0.92	0.91	0	0	0.93	0.94	0.85	0.85	0	0	0
2012	AUS	Australia	Dev	WPR	0	305263	304061	High income	0.92	0.94	0	0	0	0.92	0	0.92	0.9	0.92	0.92	0.9	0.92	0.92	0.9	0.92	0.92	0.9	0.92	0.91	0.89	0.91	0.94	0.94	0.84	0.84	0	0	0
1980	AUT	Austria	Dev	EUR	0	88604	87327	High income	0.9	0	0.9	0	0	0.96	0	0	0	0	0	0	0	0	0	0	0.9	0	0	0	0	0	0	0	0	0	0	0	0.06
1981	AUT	Austria	Dev	EUR	0	89080	87873	High income	0.9	0.25	0.9	0	0	0.96	0	0	0	0	0	0	0	0	0	0	0.9	0	0	0	0	0	0	0	0	0	0	0	0.06
1982	AUT	Austria	Dev	EUR	0	89469	88323	High income	0.9	0.25	0.9	0	0	0.96	0	0	0	0	0	0	0	0	0	0	0.9	0	0	0	0	0	0	0	0	0	0	0	0.06
1983	AUT	Austria	Dev	EUR	0	89599	88514	High income	0.9	0.25	0.9	0	0	0.96	0	0	0	0	0	0	0	0	0	0	0.9	0	0	0	0	0	0	0	0	0	0	0	0.06
1984	AUT	Austria	Dev	EUR	0	89412	88388	High income	0.9	0.3	0.9	0	0	0.96	0	0	0	0	0	0	0	0	0	0	0.9	0	0	0	0	0	0	0	0	0	0	0	0.06
1985	AUT	Austria	Dev	EUR	0	89010	88045	High income	0.9	0.4	0.9	0	0	0.96	0	0	0	0	0	0	0	0	0	0	0.9	0	0	0	0	0	0	0	0	0	0	0	0.06
1986	AUT	Austria	Dev	EUR	0	88611	87702	High income	0.9	0.6	0.9	0	0	0.96	0	0	0	0	0	0	0	0	0	0	0.9	0	0	0	0	0	0	0	0	0	0	0	0.06
1987	AUT	Austria	Dev	EUR	0	88448	87588	High income	0.9	0.6	0.9	0	0	0.96	0	0	0	0	0	0	0	0	0	0	0.9	0	0	0	0	0	0	0	0	0	0	0	0.06
1988	AUT	Austria	Dev	EUR	0	88643	87828	High income	0.9	0.6	0.9	0	0	0.96	0	0	0	0	0	0	0	0	0	0	0.9	0	0	0	0	0	0	0	0	0	0	0	0.06
1989	AUT	Austria	Dev	EUR	0	89159	88383	High income	0.9	0.6	0.9	0	0	0.96	0	0	0	0	0	0	0	0	0	0	0.9	0	0	0	0	0	0	0	0	0	0	0	0.06
1990	AUT	Austria	Dev	EUR	0	89823	89085	High income	0.9	0.6	0	0	0	0.96	0	0	0	0	0	0	0	0	0	0	0.9	0	0	0	0	0	0	0	0	0	0	0	0.06
1991	AUT	Austria	Dev	EUR	0	90377	89678	High income	0.9	0.6	0	0	0	0.96	0	0	0	0	0	0	0	0	0	0	0.9	0	0	0	0	0	0	0	0	0	0	0	0.06
1992	AUT	Austria	Dev	EUR	0	90571	89914	High income	0.9	0.6	0	0	0	0.96	0	0	0	0	0	0	0	0	0	0	0.9	0	0	0	0	0	0	0	0	0	0	0	0.06
1993	AUT	Austria	Dev	EUR	0	90245	89635	High income	0.9	0.6	0	0	0	0.96	0	0	0	0	0	0	0	0	0	0	0.9	0	0	0	0	0	0	0	0	0	0	0	0.06
1994	AUT	Austria	Dev	EUR	0	89370	88809	High income	0.9	0.6	0	0	0	0.96	0	0	0	0	0	0	0	0	0	0	0.9	0	0	0	0	0	0	0	0	0	0	0	0.06
1995	AUT	Austria	Dev	EUR	0	88002	87491	High income	0.9	0.6	0	0	0	0.96	0	0	0	0	0	0	0	0	0	0	0.9	0	0	0	0	0	0	0	0	0	0	0	0.06
1996	AUT	Austria	Dev	EUR	0	86285	85819	High income	0.9	0.87	0	0	0	0.96	0	0	0	0	0	0	0	0	0	0	0.95	0	0	0	0	0	0	0	0	0	0	0	0.06
1997	AUT	Austria	Dev	EUR	0	84459	84031	High income	0.9	0.9	0	0	0	0.96	0	0	0	0.9	0	0	0	0	0	0	0.95	0	0.95	0	0	0	0	0.9	0	0	0	0	0.06
1998	AUT	Austria	Dev	EUR	0	82731	82333	High income	0.82	0.78	0	0	0	0.96	0	0	0	0	0	0	0	0	0	0	0.87	0	0	0	0	0	0	0	0	0	0	0	0.14
1999	AUT	Austria	Dev	EUR	0	81211	80834	High income	0.74	0.65	0	0	0	0.96	0	0.64	0	0.74	0	0	0	0.74	0	0.74	0.79	0	0	0	0	0	0	0.65	0	0	0	0	0.22
2000	AUT	Austria	Dev	EUR	0	79967	79604	High income	0.81	0.75	0	0	0	0.99	0.74	0.75	0.8	0.81	0.33	0.33	0.33	0.72	0.7	0.72	0.71	0.69	0.71	0	0	0	0.78	0.75	0	0	0	0	0.18
2001	AUT	Austria	Dev	EUR	0	79011	78657	High income	0.84	0.79	0	0	0	0.99	0.66	0.75	0.77	0.84	0.44	0.35	0.44	0.74	0.77	0.74	0.83	0.28	0.83	0	0	0	0.7	0.79	0	0	0	0	0.16
2002	AUT	Austria	Dev	EUR	0	78279	77931	High income	0.83	0.78	0	0	0	0.99	0.74	0.77	0.8	0.83	0.81	0.79	0.81	0.82	0.8	0.82	0.82	0.8	0.82	0	0	0	0.79	0.78	0	0	0	0	0.16
2003	AUT	Austria	Dev	EUR	0	77717	77378	High income	0.84	0.79	0	0	0	0.99	0.69	0.68	0.85	0.84	0.83	0	0.83	0.84	0.85	0.84	0.84	0.85	0.84	0	0	0	0.77	0.79	0	0	0	0	0.16
2004	AUT	Austria	Dev	EUR	0	77329	76997	High income	0.83	0.74	0	0	0	0.99	1.01	0.97	0.86	0.83	0.83	0.86	0.83	0.83	0.86	0.83	0.83	0.86	0.83	0	0	0	0.77	0.74	0	0	0	0	0.16
2005	AUT	Austria	Dev	EUR	0	77122	76801	High income	0.86	0.75	0	0	0	0.99	0.7	0.91	0.88	0.86	0.86	0.88	0.86	0.86	0.88	0.86	0.86	0.88	0.86	0	0	0	0.79	0.75	0	0	0	0	0.14
2006	AUT	Austria	Dev	EUR	0	77108	76798	High income	0.83	0.8	0	0	0	0.99	0.7	0.69	0.85	0.83	0.83	0.85	0.83	0.83	0.85	0.83	0.83	0.85	0.83	0	0	0	0.84	0.8	0	0	0	0	0.16
2007	AUT	Austria	Dev	EUR	0	77279	76980	High income	0.85	0.79	0	0	0	0.99	0.67	0.68	0.83	0.85	0.85	0.83	0.85	0.85	0.83	0.85	0.85	0.83	0.85	0	0	0	0.82	0.79	0	0	0	0	0.14
2008	AUT	Austria	Dev	EUR	0	77616	77328	High income	0.83	0.83	0	0	0	0.97	0.65	0.65	0.82	0.83	0.83	0.82	0.83	0.83	0.82	0.83	0.83	0.82	0.83	0	0	0	0.84	0.83	0.47	0.47	0	0	0.14
2009	AUT	Austria	Dev	EUR	0	78093	77815	High income	0.83	0.76	0	0	0	0.93	0.59	0.61	0.81	0.83	0.83	0.81	0.83	0.83	0.81	0.83	0.83	0.81	0.83	0	0	0	0.83	0.76	0.61	0.61	0	0	0.1
2010	AUT	Austria	Dev	EUR	0	78687	78418	High income	0.83	0.76	0	0	0	0.93	0	0	0	0	0.83	0	0	0.83	0	0	0.83	0	0	0	0	0	0	0	0.61	0	0	0	0.1
2011	AUT	Austria	Dev	EUR	0	79374	79114	High income	0.83	0.76	0	0	0	0.93	0	0	0	0	0.83	0	0	0.83	0	0	0.83	0	0	0	0	0	0	0	0.61	0	0	0	0.1
2012	AUT	Austria	Dev	EUR	0	80126	79872	High income	0.83	0.76	0	0	0	0.93	0	0	0	0	0.83	0	0	0.83	0	0	0.83	0	0	0	0	0	0	0	0.61	0	0	0	0.1
1992	AZE	Azerbaijan	CEE-CIS	EUR	1	194707	178823	Middle income	0.58	0.52	0.69	0	0	0.64	0	0	0	0	0	0	0	0	0	0	0.63	0	0	0	0	0	0	0	0	0	0	0	0.1
1993	AZE	Azerbaijan	CEE-CIS	EUR	1	189546	174572	Middle income	0.66	0.49	0.74	0	0	0.65	0	0	0	0	0	0	0	0	0	0	0.69	0	0	0	0	0	0	0	0	0	0	0	0
1994	AZE	Azerbaijan	CEE-CIS	EUR	1	182431	168614	Middle income	0.69	0.6	0.77	0	0	0.77	0	0	0	0	0	0	0	0	0	0	0.68	0	0	0	0	0	0	0	0	0	0	0	0.1
1995	AZE	Azerbaijan	CEE-CIS	EUR	1	174046	161514	Middle income	0.74	0.64	0.76	0	0	0.79	0	0	0	0	0	0	0	0	0	0	0.71	0	0	0	0	0	0	0	0	0	0	0	0.06
1996	AZE	Azerbaijan	CEE-CIS	EUR	1	165282	154025	Middle income	0.74	0.65	0.76	0	0	0.82	0	0	0	0	0	0	0	0	0	0	0.72	0	0	0	0	0	0	0	0	0	0	0	0.1
1997	AZE	Azerbaijan	CEE-CIS	EUR	1	157107	146995	Middle income	0.7	0.66	0.77	0.94	0	0.78	0	0.95	0	0.95	0	0	0	0	0	0	0.73	0	0.98	0	0	0	0	0.97	0	0	0	0	0.1
1998	AZE	Azerbaijan	CEE-CIS	EUR	1	150332	141155	Middle income	0.73	0.67	0.79	0.96	0	0.81	0	0.98	0	0.97	0	0	0	0	0	0	0.74	0	0.98	0	0	0	0	0.98	0	0	0	0	0.1
1999	AZE	Azerbaijan	CEE-CIS	EUR	1	145433	136962	Middle income	0.75	0.68	0.82	0.99	0.72	0.83	0	0.99	0.77	0.99	0	0	0	0	0	0	0.76	0.79	0.99	0	0	0	0.78	0.99	0	0	0	0	0.1
2000	AZE	Azerbaijan	CEE-CIS	EUR	1	142738	134755	Middle income	0.76	0.67	0.81	0.98	0.71	0.83	0	0.99	0.76	0.98	0	0	0	0	0	0	0.75	0.76	0.98	0	0	0	0.75	0.98	0	0	0	0	0.08
2001	AZE	Azerbaijan	CEE-CIS	EUR	1	142279	134607	Middle income	0.77	0.68	0.83	0.99	0.7	0.83	0.71	0.98	0.71	0.98	0	0	0	0	0	0	0.77	0.74	0.99	0	0	0	0.72	0.99	0	0	0	0	0.08
2002	AZE	Azerbaijan	CEE-CIS	EUR	1	143511	136047	Middle income	0.76	0.66	0.82	0.99	0.67	0.82	0.69	0.97	0.69	0.97	0.5	0.69	0.97	0	0	0	0.8	0.7	1	0	0	0	0.72	0.97	0	0	0	0	0.08
2003	AZE	Azerbaijan	CEE-CIS	EUR	1	145863	138566	Middle income	0.77	0.67	0.83	0.99	0.67	0.83	0.7	0.98	0.69	0.97	0.51	0.7	0.98	0	0	0	0.79	0.7	0.98	0	0	0	0.7	0.98	0	0	0	0	0.08
2004	AZE	Azerbaijan	CEE-CIS	EUR	1	149008	141862	Middle income	0.77	0.67	0.82	0.99	0.72	0.84	0.74	0.98	0.73	0.96	0.5	0.73	0.97	0	0	0	0.78	0.73	0.97	0	0	0	0.71	0.98	0	0	0	0	0.08
2005	AZE	Azerbaijan	CEE-CIS	EUR	1	152608	145604	Middle income	0.75	0.67	0.82	0.98	0.74	0.81	0.76	0.95	0.75	0.93	0.49	0.77	0.96	0	0	0	0.79	0.77	0.97	0	0	0	0.75	0.98	0	0	0	0	0.08
2006	AZE	Azerbaijan	CEE-CIS	EUR	1	156360	149481	Middle income	0.77	0.65	0.83	0.99	0.75	0.83	0.78	0.97	0.76	0.95	0.46	0.75	0.93	0	0	0	0.79	0.78	0.97	0	0	0	0.77	0.96	0	0	0	0	0.08
2007	AZE	Azerbaijan	CEE-CIS	EUR	1	160003	153222	Middle income	0.77	0.66	0.82	0.98	0.77	0.83	0.79	0.97	0.77	0.95	0.5	0.79	0.97	0	0	0	0.79	0.79	0.97	0	0	0	0.77	0.97	0	0	0	0	0.08
2008	AZE	Azerbaijan	CEE-CIS	EUR	1	163269	156548	Middle income	0.77	0.66	0.82	0.98	0.81	0.83	0.82	0.97	0.8	0.95	0.5	0.82	0.97	0	0	0	0.8	0.82	0.98	0	0	0	0.8	0.97	0	0	0	0	0.08
2009	AZE	Azerbaijan	CEE-CIS	EUR	1	165888	159197	Middle income	0.76	0.67	0.82	0.98	0.84	0.82	0.83	0.96	0.81	0.94	0.5	0.84	0.97	0	0	0	0.78	0.83	0.96	0	0	0	0.83	0.98	0	0	0	0	0.08
2010	AZE	Azerbaijan	CEE-CIS	EUR	1	167633	160960	Middle income	0.75	0.67	0.82	0.98	0.84	0.83	0.85	0.97	0.82	0.93	0.5	0.85	0.97	0	0	0	0.78	0.85	0.96	0	0	0	0.83	0.98	0	0	0	0	0.1
2011	AZE	Azerbaijan	CEE-CIS	EUR	1	168386	161737	Middle income	0.77	0.67	0.83	0.99	0.82	0.82	0.82	0.96	0.81	0.95	0.49	0.82	0.96	0.38	0.16	0.38	0.8	0.83	0.98	0	0	0	0.85	0.98	0	0	0	0	0.06
2012	AZE	Azerbaijan	CEE-CIS	EUR	1	168244	161650	Middle income	0.75	0.66	0.82	0.98	0.9	0.81	0.82	0.95	0.8	0.93	0.46	0.8	0.93	0.91	0.79	0.91	0.78	0.83	0.96	0	0	0	0.83	0.97	0	0	0	0	0.08
1980	BDI	Burundi	ESARO	AFR	1	210365	185012	Low income	0	0	0	0	0	0	0	0	0	0	0	0	0	0	0	0	0	0	0	0	0	0	0	0	0	0	0	0	0
1981	BDI	Burundi	ESARO	AFR	1	217461	191606	Low income	0.36	0.28	0.59	0	0	0.61	0	0	0	0	0	0	0	0	0	0	0.39	0	0	0	0	0	0	0	0	0	0	0	0.4
1982	BDI	Burundi	ESARO	AFR	1	225013	198596	Low income	0.33	0.4	0.56	0	0	0.58	0	0	0	0	0	0	0	0	0	0	0.43	0	0	0	0	0	0	0	0	0	0	0	0.44
1983	BDI	Burundi	ESARO	AFR	1	232911	205883	Low income	0.44	0.54	0.52	0	0	0.69	0	0	0	0	0	0	0	0	0	0	0.35	0	0	0	0	0	0	0	0	0	0	0	0.36
1984	BDI	Burundi	ESARO	AFR	1	240956	213280	Low income	0.26	0.27	0.46	0	0	0.51	0	0	0	0	0	0	0	0	0	0	0.21	0	0	0	0	0	0	0	0	0	0	0	0.5
1985	BDI	Burundi	ESARO	AFR	1	248867	220488	Low income	0.36	0.32	0.52	0	0	0.61	0	0	0	0	0	0	0	0	0	0	0.58	0	0	0	0	0	0	0	0	0	0	0	0.4
1986	BDI	Burundi	ESARO	AFR	1	256341	227173	Low income	0.55	0.59	0.77	0	0	0.76	0	0	0	0	0	0	0	0	0	0	0.56	0	0	0	0	0	0	0	0	0	0	0	0.28
1987	BDI	Burundi	ESARO	AFR	1	263113	233074	Low income	0.68	0.54	0.82	0	0	0.87	0	0	0	0	0	0	0	0	0	0	0.71	0	0	0	0	0	0	0	0	0	0	0	0.22
1988	BDI	Burundi	ESARO	AFR	1	268970	238005	Low income	0.51	0.46	0.54	0	0	0.68	0	0	0	0	0	0	0	0	0	0	0.51	0	0	0	0	0	0	0	0	0	0	0	0.26
1989	BDI	Burundi	ESARO	AFR	1	273771	241878	Low income	0.82	0.73	0.99	0	0	0.94	0	0	0	0	0	0	0	0	0	0	0.86	0	0	0	0	0	0	0	0	0	0	0	0.12
1990	BDI	Burundi	ESARO	AFR	1	277320	244616	Low income	0.86	0.74	0.97	0	0	0.95	0	0	0	0	0	0	0	0	0	0	0.97	0	0	0	0	0	0	0	0	0	0	0	0.1
1991	BDI	Burundi	ESARO	AFR	1	279485	246226	Low income	0.83	0.74	0.87	0	0	0.94	0	0	0	0	0	0	0	0	0	0	0.89	0	0	0	0	0	0	0	0	0	0	0	0.12
1992	BDI	Burundi	ESARO	AFR	1	280477	246994	Low income	0.8	0.69	0.9	0	0	0.93	0	0	0	0	0	0	0	0	0	0	0.81	0	0	0	0	0	0	0	0	0	0	0	0.14
1993	BDI	Burundi	ESARO	AFR	1	280629	247274	Low income	0.63	0.69	0.73	0	0	0.84	0	0	0	0	0	0	0	0	0	0	0.64	0	0	0	0	0	0	0	0	0	0	0	0.26
1994	BDI	Burundi	ESARO	AFR	1	280272	247366	Low income	0.48	0.42	0.61	0	0	0.72	0	0	0	0	0	0	0	0	0	0	0.49	0	0	0	0	0	0	0	0	0	0	0	0.34
1995	BDI	Burundi	ESARO	AFR	1	279756	247543	Low income	0.73	0.8	0.92	0	0	0.86	0	0	0	0	0	0	0	0	0	0	0.73	0	0	0	0	0	0	0	0	0	0	0	0.16
1996	BDI	Burundi	ESARO	AFR	1	279417	248027	Low income	0.73	0.79	0.9	0	0	0.86	0	0	0	0	0	0	0	0	0	0	0.72	0	0	0	0	0	0	0	0	0	0	0	0.16
1997	BDI	Burundi	ESARO	AFR	1	279636	249046	Low income	0.74	0.77	0.87	0.71	0	0.86	0	0	0	0.6	0	0	0	0	0	0	0.69	0	0.6	0	0	0	0	0.52	0	0	0	0	0.14
1998	BDI	Burundi	ESARO	AFR	1	280828	250884	Low income	0.65	0.68	0.86	0.58	0	0.86	0	0	0	0.5	0	0	0	0	0	0	0.61	0	0.51	0	0	0	0	0.44	0	0	0	0	0.24
1999	BDI	Burundi	ESARO	AFR	1	283387	253855	Low income	0.79	0.7	0.84	0.71	0	0.86	0	0	0	0.63	0	0	0	0	0	0	0.7	0	0.59	0	0	0	0	0.47	0	0	0	0	0.08
2000	BDI	Burundi	ESARO	AFR	1	287795	258377	Low income	0.8	0.72	0.85	0.73	0.75	0.88	0.77	0.74	0.67	0.68	0	0	0	0	0	0	0.71	0.67	0.69	0	0	0	0.59	0.61	0	0	0	0	0.1
2001	BDI	Burundi	ESARO	AFR	1	294438	264802	Low income	0.81	0.73	0.87	0.63	0.66	0.9	0.71	0.7	0.66	0.59	0	0	0	0	0	0	0.72	0.63	0.56	0	0	0	0.55	0.54	0	0	0	0	0.1
2002	BDI	Burundi	ESARO	AFR	1	303268	273140	Low income	0.81	0.75	0.88	0.97	0.97	0.91	1.04	1.1	0.9	0.95	0	0	0	0	0	0	0.74	0.85	0.86	0	0	0	0.63	0.67	0	0	0	0	0.1
2003	BDI	Burundi	ESARO	AFR	1	314088	283255	Low income	0.82	0.76	0.9	0.92	0.79	0.93	0.91	0.96	0.89	0.94	0	0	0	0	0	0	0.75	0.84	0.91	0	0	0	0.76	0.8	0	0	0	0	0.12
2004	BDI	Burundi	ESARO	AFR	1	326685	294976	Low income	0.83	0.78	0.91	0.91	0.84	0.95	0.89	0.95	0.78	0.83	0.83	0.78	0.83	0.83	0.78	0.83	0.76	0.71	0.76	0	0	0	0.73	0.78	0	0	0	0	0.12
2005	BDI	Burundi	ESARO	AFR	1	340767	308055	Low income	0.87	0.87	0.89	0.89	0.81	0.96	0.89	0.96	0.8	0.87	0.87	0.8	0.87	0.87	0.8	0.87	0.82	0.76	0.82	0	0	0	0.74	0.87	0	0	0	0	0.1
2006	BDI	Burundi	ESARO	AFR	1	355961	322172	Low income	0.92	0.92	0.98	0.98	0.92	0.99	0.87	0.99	0.88	0.92	0.92	0.88	0.92	0.92	0.88	0.92	0.88	0.83	0.88	0	0	0	0.88	0.92	0	0	0	0	0.08
2007	BDI	Burundi	ESARO	AFR	1	371725	336846	Low income	0.99	0.88	0.97	0.97	0.9	0.99	0.93	0.98	0.93	0.99	0.99	0.93	0.99	0.99	0.93	0.99	0.93	0.88	0.93	0	0	0	0.97	1.02	0	0	0	0	0
2008	BDI	Burundi	ESARO	AFR	1	387502	351578	Low income	0.92	0.84	0.99	0.99	0.92	0.98	0.96	1.02	0.86	0.92	0.92	0.86	0.92	0.92	0.86	0.92	0.89	0.84	0.89	0	0	0	0.79	0.84	0	0	0	0	0.06
2009	BDI	Burundi	ESARO	AFR	1	402841	365970	Low income	0.94	0.91	0.98	0.98	0.87	0.99	0.92	1.04	0.9	1.01	0.94	0.9	1.01	0.94	0.9	1.01	0.96	0.86	0.96	0	0	0	0.81	0.91	0	0	0	0	0.06
2010	BDI	Burundi	ESARO	AFR	1	417369	379686	Low income	0.96	0.92	0.93	0.93	0.81	0.99	0.88	0.99	0.85	0.96	0.96	0.85	0.96	0.96	0.85	0.96	0.94	0.83	0.94	0	0	0	0.81	0.92	0	0	0	0	0.04
2011	BDI	Burundi	ESARO	AFR	1	430871	392533	Low income	0.96	0.93	0.9	0.9	0.85	0.99	0.92	1.12	0.87	1.07	0.96	0.87	1.07	0.96	0.87	1.07	0.94	0.87	1.07	0.14	0	0.14	0.82	1.01	0	0	0	0	0.04
2012	BDI	Burundi	ESARO	AFR	1	443384	404531	Low income	0.96	0.93	0.98	0.98	0.78	0.99	0.86	0.98	0.82	0.96	0.96	0.82	0.96	0.96	0.82	0.96	0.94	0.82	0.96	0.96	0.82	1.01	0.82	0.93	0	0	0	0	0.04
1980	BEL	Belgium	Dev	EUR	0	119490	118022	High income	0.95	0	0	0	0	0.98	0	0	0	0	0	0	0	0	0	0	0.99	0	0	0	0	0	0	0	0	0	0	0	0.04
1981	BEL	Belgium	Dev	EUR	0	119176	117781	High income	0.95	0.5	0	0	0	0.98	0	0	0	0	0	0	0	0	0	0	0.99	0	0	0	0	0	0	0	0	0	0	0	0.04
1982	BEL	Belgium	Dev	EUR	0	118987	117654	High income	0.95	0.58	0	0	0	0.98	0	0	0	0	0	0	0	0	0	0	0.9	0	0	0	0	0	0	0	0	0	0	0	0.04
1983	BEL	Belgium	Dev	EUR	0	118834	117555	High income	0.95	0.66	0	0	0	0.98	0	0	0	0	0	0	0	0	0	0	0.9	0	0	0	0	0	0	0	0	0	0	0	0.04
1984	BEL	Belgium	Dev	EUR	0	118674	117444	High income	0.95	0.74	0	0	0	0.98	0	0	0	0	0	0	0	0	0	0	0.95	0	0	0	0	0	0	0	0	0	0	0	0.04
1985	BEL	Belgium	Dev	EUR	0	118530	117343	High income	0.95	0.82	0	0	0	0.98	0	0	0	0	0	0	0	0	0	0	0.97	0	0	0	0	0	0	0	0	0	0	0	0.04
1986	BEL	Belgium	Dev	EUR	0	118467	117316	High income	0.95	0.9	0	0	0	0.98	0	0	0	0	0	0	0	0	0	0	0.99	0	0	0	0	0	0	0	0	0	0	0	0.04
1987	BEL	Belgium	Dev	EUR	0	118547	117427	High income	0.95	0.5	0	0	0	0.98	0	0	0	0	0	0	0	0	0	0	0.97	0	0	0	0	0	0	0	0	0	0	0	0.04
1988	BEL	Belgium	Dev	EUR	0	118782	117688	High income	0.8	0.75	0	0	0	0.93	0	0	0	0	0	0	0	0	0	0	0.95	0	0	0	0	0	0	0	0	0	0	0	0.14
1989	BEL	Belgium	Dev	EUR	0	119122	118055	High income	0.94	0.75	0	0	0	0.97	0	0	0	0	0	0	0	0	0	0	0.95	0	0	0	0	0	0	0	0	0	0	0	0.04
1990	BEL	Belgium	Dev	EUR	0	119446	118407	High income	0.93	0.85	0	0	0	0.97	0	0	0	0	0	0	0	0	0	0	0.95	0	0	0	0	0	0	0	0	0	0	0	0.04
1991	BEL	Belgium	Dev	EUR	0	119599	118596	High income	0.92	0.67	0	0	0	0.97	0	0	0	0	0	0	0	0	0	0	0.93	0	0	0	0	0	0	0	0	0	0	0	0.06
1992	BEL	Belgium	Dev	EUR	0	119478	118520	High income	0.95	0.87	0	0	0	0.98	0	0	0	0	0	0	0	0	0	0	0.94	0	0	0	0	0	0	0	0	0	0	0	0.04
1993	BEL	Belgium	Dev	EUR	0	119042	118137	High income	0.97	0.7	0	0	0	0.98	0	0	0	0	0	0	0	0.2	0	0	0.94	0	0	0	0	0	0	0	0	0	0	0	0.02
1994	BEL	Belgium	Dev	EUR	0	118312	117468	High income	0.96	0.78	0	0	0	0.98	0	0	0	0	0	0	0	0.16	0	0	0.93	0	0	0	0	0	0	0	0	0	0	0	0.02
1995	BEL	Belgium	Dev	EUR	0	117360	116580	High income	0.94	0.85	0	0	0	0.97	0	0	0	0	0	0	0	0.13	0	0	0.92	0	0	0	0	0	0	0	0	0	0	0	0.04
1996	BEL	Belgium	Dev	EUR	0	116301	115585	High income	0.95	0.73	0	0	0	0.98	0	0	0	0	0	0	0	0.1	0	0	0.94	0	0	0	0	0	0	0	0	0	0	0	0.04
1997	BEL	Belgium	Dev	EUR	0	115308	114651	High income	0.87	0.76	0	0	0	0.95	0	0	0	0	0.02	0	0.02	0.06	0	0.06	0.94	0	0	0	0	0	0	0.76	0	0	0	0	0.08
1998	BEL	Belgium	Dev	EUR	0	114537	113931	High income	0.79	0.8	0	0	0	0.96	0	0	0	0.79	0.31	0	0.31	0.33	0	0	0.95	0	0	0	0	0	0	0.8	0	0	0	0	0.18
1999	BEL	Belgium	Dev	EUR	0	114087	113521	High income	0.87	0.82	0	0	0	0.97	0	0.97	0	0	0.46	0	0	0.59	0	0	0.95	0	0	0	0	0	0	0.82	0	0	0	0	0.1
2000	BEL	Belgium	Dev	EUR	0	114070	113534	High income	0.95	0.82	0	0	0	0.97	0	0.97	0	0.95	0.6	0	0.6	0.86	0	0.86	0.96	0	0.96	0	0	0	0	0.82	0	0	0	0	0.02
2001	BEL	Belgium	Dev	EUR	0	114567	114051	High income	0.95	0.82	0	0	0	0.97	0	0.97	0	0.95	0.6	0	0.6	0.86	0	0.86	0.96	0	0.96	0	0	0	0	0.82	0	0	0	0	0.02
2002	BEL	Belgium	Dev	EUR	0	115529	115025	High income	0.95	0.82	0	0	0	0.97	0	0.97	0	0.95	0.6	0	0.6	0.86	0	0.86	0.96	0	0.96	0	0	0	0	0.82	0	0	0	0	0.02
2003	BEL	Belgium	Dev	EUR	0	116870	116375	High income	0.95	0.82	0	0	0	0.97	0	0.97	0	0.95	0.65	0	0.65	0.9	0	0.9	0.96	0	0.96	0	0	0	0	0.82	0	0	0	0	0.02
2004	BEL	Belgium	Dev	EUR	0	118512	118022	High income	0.95	0.82	0	0	0	0.97	0	0.97	0	0.95	0.65	0	0.65	0.95	0	0.95	0.96	0	0.96	0	0	0	0	0.82	0	0	0	0	0.02
2005	BEL	Belgium	Dev	EUR	0	120336	119850	High income	0.97	0.88	0	0	0	0.98	0	0.98	0	0.97	0.77	0	0.77	0.95	0	0.95	0.97	0	0.97	0	0	0	0	0.88	0	0	0	0	0.02
2006	BEL	Belgium	Dev	EUR	0	122200	121719	High income	0.99	0.92	0	0	0	0.99	0	0.99	0	0.99	0.94	0	0.94	0.98	0	0.98	0.99	0	0.99	0	0	0	0	0.92	0	0	0	0	0
2007	BEL	Belgium	Dev	EUR	0	123970	123495	High income	0.99	0.92	0	0	0	0.99	0	0.99	0	0.99	0.94	0	0.94	0.98	0	0.98	0.99	0	0.99	0	0	0	0	0.92	0	0	0	0	0
2008	BEL	Belgium	Dev	EUR	0	125533	125067	High income	0.99	0.93	0	0	0	0.99	0	0.99	0	0.99	0.98	0	0.98	0.98	0	0.98	0.99	0	0.99	0	0	0	0	0.93	0	0	0	0	0
2009	BEL	Belgium	Dev	EUR	0	126819	126362	High income	0.99	0.95	0	0	0	0.99	0	0.99	0	0.99	0.97	0	0.97	0.98	0	0.98	0.99	0	0.99	0	0	0	0	0.95	0	0	0	0	0
2010	BEL	Belgium	Dev	EUR	0	127796	127350	High income	0.99	0.95	0	0	0	0.99	0	0.99	0	0.99	0.97	0	0.97	0.98	0	0.98	0.99	0	0.99	0	0	0	0	0.95	0	0	0	0	0
2011	BEL	Belgium	Dev	EUR	0	128484	128051	High income	0.98	0.95	0	0	0	0.99	0	0.99	0	0.98	0.97	0	0.97	0.98	0	0.98	0.98	0	0.98	0	0	0	0	0.95	0	0	0	0	0.02
2012	BEL	Belgium	Dev	EUR	0	128969	128549	High income	0.99	0.96	0	0	0	0.99	0	1	0	0.99	0.98	0	0.98	0.98	0	0.98	0.99	0	0.99	0.93	0	0.93	0	0.96	0.86	0.86	0	0	0
1980	BEN	Benin	WCARO	AFR	1	176076	153600	Low income	0	0	0	0	0	0	0	0	0	0	0	0	0	0	0	0	0	0	0	0	0	0	0	0	0	0	0	0	0
1981	BEN	Benin	WCARO	AFR	1	180993	158301	Low income	0	0	0	0	0	0	0	0	0	0	0	0	0	0	0	0	0	0	0	0	0	0	0	0	0	0	0	0	0
1982	BEN	Benin	WCARO	AFR	1	186079	163155	Low income	0	0	0	0	0	0	0	0	0	0	0	0	0	0	0	0	0	0	0	0	0	0	0	0	0	0	0	0	0
1983	BEN	Benin	WCARO	AFR	1	191340	168164	Low income	0	0	0	0	0	0	0	0	0	0	0	0	0	0	0	0	0	0	0	0	0	0	0	0	0	0	0	0	0
1984	BEN	Benin	WCARO	AFR	1	196776	173334	Low income	0	0	0	0	0	0	0	0	0	0	0	0	0	0	0	0	0	0	0	0	0	0	0	0	0	0	0	0	0
1985	BEN	Benin	WCARO	AFR	1	202409	178685	Low income	0.17	0.23	0.27	0	0	0.36	0	0	0	0	0	0	0	0	0	0	0.16	0	0	0	0	0	0	0	0	0	0	0	0.52
1986	BEN	Benin	WCARO	AFR	1	208261	184247	Low income	0.17	0.2	0.41	0	0	0.36	0	0	0	0	0	0	0	0	0	0	0.17	0	0	0	0	0	0	0	0	0	0	0	0.52
1987	BEN	Benin	WCARO	AFR	1	214331	190021	Low income	0.25	0.26	0.46	0	0	0.46	0	0	0	0	0	0	0	0	0	0	0.25	0	0	0	0	0	0	0	0	0	0	0	0.46
1988	BEN	Benin	WCARO	AFR	1	220595	195996	Low income	0.3	0.3	0.5	0	0	0.51	0	0	0	0	0	0	0	0	0	0	0.3	0	0	0	0	0	0	0	0	0	0	0	0.42
1989	BEN	Benin	WCARO	AFR	1	227020	202146	Low income	0.48	0.48	0.75	0	0	0.68	0	0	0	0	0	0	0	0	0	0	0.48	0	0	0	0	0	0	0	0	0	0	0	0.3
1990	BEN	Benin	WCARO	AFR	1	233548	208422	Low income	0.74	0.79	0.92	0	0	0.86	0	0	0	0	0	0	0	0	0	0	0.74	0	0	0	0	0	0	0	0	0	0	0	0.14
1991	BEN	Benin	WCARO	AFR	1	240116	214771	Low income	0.69	0.6	0.82	0	0	0.83	0	0	0	0	0	0	0	0	0	0	0.68	0	0	0	0	0	0	0	0	0	0	0	0.16
1992	BEN	Benin	WCARO	AFR	1	246673	221146	Low income	0.73	0.7	0.84	0	0	0.86	0	0	0	0	0	0	0	0	0	0	0.73	0	0	0	0	0	0	0	0	0	0	0	0.16
1993	BEN	Benin	WCARO	AFR	1	253184	227513	Low income	0.75	0.67	0.89	0	0	0.87	0	0	0	0	0	0	0	0	0	0	0.75	0	0	0	0	0	0	0	0	0	0	0	0.14
1994	BEN	Benin	WCARO	AFR	1	259636	233855	Low income	0.81	0.78	0.94	0	0	0.89	0	0	0	0	0	0	0	0	0	0	0.82	0	0	0	0	0	0	0	0	0	0	0	0.08
1995	BEN	Benin	WCARO	AFR	1	266051	240190	Low income	0.67	0.65	0.85	0	0	0.82	0	0	0	0	0	0	0	0	0	0	0.68	0	0	0	0	0	0	0	0	0	0	0	0.18
1996	BEN	Benin	WCARO	AFR	1	272476	246561	Low income	0.66	0.6	0.8	0	0	0.86	0	0	0	0	0	0	0	0	0	0	0.67	0	0	0	0	0	0	0	0	0	0	0	0.24
1997	BEN	Benin	WCARO	AFR	1	278964	253010	Low income	0.66	0.66	0.78	0.89	0	0.86	0	0	0	0.78	0	0	0	0	0	0	0.66	0	0.78	0	0	0	0	0.82	0	0	0	0	0.24
1998	BEN	Benin	WCARO	AFR	1	285541	259559	Low income	0.7	0.67	0.83	0.92	0	0.87	0	0	0	0.81	0	0	0	0	0	0	0.7	0	0.81	0	0	0	0	0.82	0	0	0	0	0.2
1999	BEN	Benin	WCARO	AFR	1	292195	266194	Low income	0.74	0.69	0.87	1	0.83	0.88	0	0	0.78	0.9	0	0	0	0	0	0	0.74	0.78	0.9	0	0	0	0.8	0.92	0	0	0	0	0.16
2000	BEN	Benin	WCARO	AFR	1	298897	272889	Low income	0.78	0.7	0.92	1.02	0.82	0.89	0.88	1	0.78	0.88	0	0	0	0	0	0	0.78	0.78	0.88	0	0	0	0.75	0.85	0	0	0	0	0.12
2001	BEN	Benin	WCARO	AFR	1	305603	279605	Low income	0.76	0.68	0.91	1	0.82	0.88	0.88	0.99	0.75	0.84	0	0	0	0	0	0	0.77	0.75	0.84	0	0	0	0.72	0.81	0	0	0	0	0.14
2002	BEN	Benin	WCARO	AFR	1	312253	286288	Low income	0.75	0.66	0.9	1.06	0.87	0.87	0.98	1.1	0.82	0.93	0.15	0.13	0.15	0	0	0	0.76	0.82	0.93	0	0	0	0.79	0.88	0	0	0.27	0.27	0.14
2003	BEN	Benin	WCARO	AFR	1	318794	292886	Low income	0.73	0.65	0.9	1.05	0.95	0.86	1.02	1.04	0.87	0.88	0.73	0.87	0.81	0	0	0	0.75	0.87	0.88	0	0	0	0.81	0.83	0	0	0.65	0.83	0.16
2004	BEN	Benin	WCARO	AFR	1	325194	299363	Low income	0.72	0.63	0.89	1.09	0.97	0.85	0.95	0.99	0.8	0.83	0.75	0.85	0.89	0	0	0	0.74	0.86	0.89	0	0	0	0.82	0.85	0	0	0.65	0.86	0.16
2005	BEN	Benin	WCARO	AFR	1	331424	305678	Low income	0.7	0.61	0.88	1.1	0.99	0.84	1.04	1.06	0.91	0.93	0.7	0.9	0.92	0.35	0.34	0.35	0.73	0.91	0.93	0	0	0	0.83	0.85	0	0	0.61	0.85	0.16
2006	BEN	Benin	WCARO	AFR	1	337472	311808	Low income	0.74	0.66	0.93	1	1.03	0.89	1.04	1	0.94	0.93	0.74	0.94	0.93	0.74	0.94	0.93	0.76	0.93	0.93	0	0	0	0.9	0.89	0	0	0.67	0.9	0.16
2007	BEN	Benin	WCARO	AFR	1	343359	317762	Low income	0.82	0.7	0.97	1.16	1.09	0.94	1.09	1.07	0.99	0.97	0.82	0.99	0.97	0.82	0.99	0.97	0.82	1	0.97	0	0	0	0.95	0.93	0	0	0.7	0.92	0.12
2008	BEN	Benin	WCARO	AFR	1	349107	323556	Low income	0.78	0.66	0.97	1.14	1.09	0.94	1.08	1.05	0.96	0.93	0.78	0.96	0.93	0.78	0.96	0.93	0.79	0.97	0.94	0	0	0	0.92	0.89	0	0	0.66	0.89	0.18
2009	BEN	Benin	WCARO	AFR	1	354730	329199	Low income	0.83	0.72	0.97	1.1	1.07	0.94	1.1	1.06	1.02	0.98	0.83	1.02	0.98	0.83	1.02	0.98	0.83	1.02	0.98	0	0	0	0.99	0.95	0	0	0.72	0.95	0.12
2010	BEN	Benin	WCARO	AFR	1	360246	334710	Low income	0.83	0.69	0.97	1.09	1.1	0.94	1.12	1.04	1.03	0.98	0.83	1.03	0.98	0.83	1.03	0.98	0.83	1.03	0.98	0	0	0	0.96	0.92	0	0	0.69	0.92	0.12
2011	BEN	Benin	WCARO	AFR	1	365676	340115	Low income	0.85	0.72	0.97	1	1.11	0.94	1.14	1	1.04	1	0.85	1.03	1	0.85	1.04	1	0.85	1.03	1	0.36	0.37	0.36	0.97	0.95	0	0	0.72	0.95	0.1
2012	BEN	Benin	WCARO	AFR	1	371041	345447	Low income	0.85	0.72	0.94	0.97	1.17	0.88	1.19	0.94	1.09	0.85	0.85	1.09	0.85	0.85	1.09	0.85	0.85	1.09	0.85	0.85	1.08	0.36	1.02	0.72	0	0	0.72	0.72	0.04
1980	BFA	Burkina Faso	WCARO	AFR	1	336425	294275	Low income	0	0	0	0	0	0	0	0	0	0	0	0	0	0	0	0	0	0	0	0	0	0	0	0	0	0	0	0	0
1981	BFA	Burkina Faso	WCARO	AFR	1	344251	302038	Low income	0	0	0	0	0	0	0	0	0	0	0	0	0	0	0	0	0	0	0	0	0	0	0	0	0	0	0	0	0
1982	BFA	Burkina Faso	WCARO	AFR	1	351958	309660	Low income	0	0	0	0	0	0	0	0	0	0	0	0	0	0	0	0	0	0	0	0	0	0	0	0	0	0	0	0	0
1983	BFA	Burkina Faso	WCARO	AFR	1	359601	317199	Low income	0	0	0	0	0	0	0	0	0	0	0	0	0	0	0	0	0	0	0	0	0	0	0	0	0	0	0	0	0
1984	BFA	Burkina Faso	WCARO	AFR	1	367236	324708	Low income	0	0	0	0	0	0	0	0	0	0	0	0	0	0	0	0	0	0	0	0	0	0	0	0	0	0	0	0	0
1985	BFA	Burkina Faso	WCARO	AFR	1	374955	332268	Low income	0.09	0.38	0.33	0	0	0.35	0	0	0	0	0	0	0	0	0	0	0.1	0	0	0	0	0	0	0	0	0	0	0	0.74
1986	BFA	Burkina Faso	WCARO	AFR	1	382871	339970	Low income	0.19	0.4	0.52	0	0	0.48	0	0	0	0	0	0	0	0	0	0	0.21	0	0	0	0	0	0	0	0	0	0	0	0.6
1987	BFA	Burkina Faso	WCARO	AFR	1	391106	347921	Low income	0.23	0.37	0.57	0	0	0.53	0	0	0	0	0	0	0	0	0	0	0.23	0	0	0	0	0	0	0	0	0	0	0	0.56
1988	BFA	Burkina Faso	WCARO	AFR	1	399771	356214	Low income	0.34	0.52	0.7	0	0	0.74	0	0	0	0	0	0	0	0	0	0	0.34	0	0	0	0	0	0	0	0	0	0	0	0.54
1989	BFA	Burkina Faso	WCARO	AFR	1	408935	364919	Low income	0.44	0.66	0.83	0	0	0.81	0	0	0	0	0	0	0	0	0	0	0.44	0	0	0	0	0	0	0	0	0	0	0	0.46
1990	BFA	Burkina Faso	WCARO	AFR	1	418659	374088	Low income	0.66	0.79	0.95	0	0	0.92	0	0	0	0	0	0	0	0	0	0	0.66	0	0	0	0	0	0	0	0	0	0	0	0.28
1991	BFA	Burkina Faso	WCARO	AFR	1	428968	383742	Low income	0.53	0.69	0.88	0	0	0.86	0	0	0	0	0	0	0	0	0	0	0.53	0	0	0	0	0	0	0	0	0	0	0	0.38
1992	BFA	Burkina Faso	WCARO	AFR	1	439799	393830	Low income	0.39	0.6	0.85	0	0	0.79	0	0	0	0	0	0	0	0	0	0	0.41	0	0	0	0	0	0	0	0	0	0	0	0.5
1993	BFA	Burkina Faso	WCARO	AFR	1	451080	404307	Low income	0.39	0.5	0.8	0	0	0.79	0	0	0	0	0	0	0	0	0	0	0.39	0	0	0	0	0	0	0	0	0	0	0	0.5
1994	BFA	Burkina Faso	WCARO	AFR	1	462762	415151	Low income	0.36	0.45	0.75	0	0	0.79	0	0	0	0	0	0	0	0	0	0	0.36	0	0	0	0	0	0	0	0	0	0	0	0.54
1995	BFA	Burkina Faso	WCARO	AFR	1	474797	426358	Low income	0.34	0.43	0.72	0	0	0.79	0	0	0	0	0	0	0	0	0	0	0.35	0	0	0	0	0	0	0	0	0	0	0	0.56
1996	BFA	Burkina Faso	WCARO	AFR	1	487141	437928	Low income	0.37	0.4	0.73	0	0	0.78	0	0	0	0	0	0	0	0	0	0	0.37	0	0	0	0	0	0	0	0	0	0	0	0.52
1997	BFA	Burkina Faso	WCARO	AFR	1	499735	449834	Low income	0.39	0.41	0.75	0.73	0	0.78	0	0.46	0	0.7	0	0	0	0	0	0	0.39	0	0.7	0	0	0	0	0.68	0	0	0	0	0.5
1998	BFA	Burkina Faso	WCARO	AFR	1	512507	462034	Low income	0.15	0.24	0.79	0.77	0	0.77	0	0.52	0	0.4	0	0	0	0	0	0	0.15	0	0.4	0	0	0	0	0.45	0	0	0	0	0.8
1999	BFA	Burkina Faso	WCARO	AFR	1	525390	474476	Low income	0.15	0.36	0.77	0.76	0.54	0.83	0	0.64	0.42	0.34	0	0	0	0	0	0	0.15	0.42	0.34	0	0	0	0.53	0.29	0	0	0.17	0.33	0.82
2000	BFA	Burkina Faso	WCARO	AFR	1	538355	487136	Low income	0.45	0.48	0.81	0.8	0.7	0.97	0.81	0.84	0.55	0.57	0	0	0	0	0	0	0.45	0.55	0.57	0	0	0	0.56	0.59	0	0	0.4	0.56	0.54
2001	BFA	Burkina Faso	WCARO	AFR	1	551407	500000	Low income	0.62	0.63	0.8	0.8	0.77	0.93	0.82	0.86	0.65	0.68	0	0	0	0	0	0	0.62	0.65	0.68	0	0	0	0.66	0.69	0	0	0.36	0.52	0.34
2002	BFA	Burkina Faso	WCARO	AFR	1	564536	513023	Low income	0.69	0.64	0.9	0.9	0.83	0.89	0.9	0.89	0.7	0.69	0	0	0	0	0	0	0.69	0.7	0.69	0	0	0	0.65	0.64	0	0	0.45	0.61	0.22
2003	BFA	Burkina Faso	WCARO	AFR	1	577689	526128	Low income	0.79	0.76	0.83	0.83	0.8	0.9	0.99	1.04	0.8	0.84	0	0	0	0	0	0	0.83	0.79	0.83	0	0	0	0.73	0.76	0	0	0.6	0.71	0.12
2004	BFA	Burkina Faso	WCARO	AFR	1	590774	539218	Low income	0.79	0.78	0.99	1	1.03	0.9	1.04	1.01	0.9	0.88	0	0	0	0	0	0	0.83	0.85	0.83	0	0	0	0.8	0.78	0	0	0.71	0.76	0.12
2005	BFA	Burkina Faso	WCARO	AFR	1	603649	552162	Low income	0.82	0.84	0.99	1.02	1.06	0.91	1.09	1.05	1	0.96	0	0	0	0	0	0	0.94	0.98	0.94	0	0	0	0.87	0.84	0	0	0.84	0.84	0.1
2006	BFA	Burkina Faso	WCARO	AFR	1	616169	564836	Low income	0.86	0.88	0.99	1.03	1.07	0.91	1.06	1.02	0.99	0.95	0.76	0.79	0.76	0.76	0.79	0.76	0.94	0.98	0.94	0	0	0	0.92	0.88	0	0	0.88	0.88	0.06
2007	BFA	Burkina Faso	WCARO	AFR	1	628259	577186	Low income	0.89	0.94	0.99	1.08	1.13	0.92	1.14	1.09	1.07	1.02	0.89	1.07	1.02	0.89	1.07	1.02	0.93	1.07	1.02	0	0	0	0.98	0.94	0	0	0.89	0.89	0.04
2008	BFA	Burkina Faso	WCARO	AFR	1	639891	589195	Low income	0.93	0.94	0.99	1.09	1.15	0.97	1.16	1.11	1.12	1.07	0.93	1.12	1.07	0.93	1.12	1.07	0.92	1.12	1.07	0	0	0	1.06	1.01	0	0	0.91	1.01	0.04
2009	BFA	Burkina Faso	WCARO	AFR	1	651071	600857	Low income	0.92	0.94	0.99	1.08	1.16	0.93	1.17	1.08	1.12	1.03	0.92	1.12	1.03	0.92	1.12	1.03	0.91	1.11	1.03	0	0	0	1.08	0.94	0	0	0.93	0.93	0.02
2010	BFA	Burkina Faso	WCARO	AFR	1	661853	612207	Low income	0.91	0.92	0.99	0.99	1.14	0.93	1.17	0.93	1.12	0.91	0.91	1.12	1.03	0.91	1.12	1.03	0.9	1.12	0.9	0	0	0	1.08	0.63	0	0	0.82	0.82	0.02
2011	BFA	Burkina Faso	WCARO	AFR	1	672337	623312	Low income	0.91	0.89	0.99	0.99	1.17	0.93	1.16	0.93	1.12	0.91	0.91	1.12	1.03	0.91	1.12	1.03	0.9	1.12	0.9	0	0	0	1.09	0.63	0	0	0.82	0.82	0.02
2012	BFA	Burkina Faso	WCARO	AFR	1	682673	634293	Low income	0.9	0.87	0.96	0.96	1.18	0.94	1.16	0.94	1.12	0.9	0.9	1.12	0.9	0.9	1.12	0.9	0.9	1.12	0.9	0	0	0	1.09	0.87	0	0	0.87	0.87	0.04
1980	BGD	Bangladesh	ROSA	SEAR	1	3560189	3097683	Low income	0	0	0	0	0	0	0	0	0	0	0	0	0	0	0	0	0	0	0	0	0	0	0	0	0	0	0	0	0
1981	BGD	Bangladesh	ROSA	SEAR	1	3607337	3152077	Low income	0.01	0	0.01	0	0	0.18	0	0	0	0	0	0	0	0	0	0	0.01	0	0	0	0	0	0	0	0	0	0	0	0.94
1982	BGD	Bangladesh	ROSA	SEAR	1	3650592	3201969	Low income	0.01	0.01	0.01	0	0	0.18	0	0	0	0	0	0	0	0	0	0	0.01	0	0	0	0	0	0	0	0	0	0	0	0.94
1983	BGD	Bangladesh	ROSA	SEAR	1	3688217	3247008	Low income	0.01	0.01	0.02	0	0	0.18	0	0	0	0	0	0	0	0	0	0	0.01	0	0	0	0	0	0	0	0	0	0	0	0.94
1984	BGD	Bangladesh	ROSA	SEAR	1	3719212	3286572	Low income	0.01	0.01	0.02	0	0	0.18	0	0	0	0	0	0	0	0	0	0	0.01	0	0	0	0	0	0	0	0	0	0	0	0.94
1985	BGD	Bangladesh	ROSA	SEAR	1	3742871	3320122	Low income	0.02	0.01	0.02	0	0	0.2	0	0	0	0	0	0	0	0	0	0	0.02	0	0	0	0	0	0	0	0	0	0	0	0.9
1986	BGD	Bangladesh	ROSA	SEAR	1	3759082	3347428	Low income	0.04	0.03	0.04	0	0	0.22	0	0	0	0	0	0	0	0	0	0	0.04	0	0	0	0	0	0	0	0	0	0	0	0.82
1987	BGD	Bangladesh	ROSA	SEAR	1	3768844	3369040	Low income	0.09	0.06	0.15	0	0	0.29	0	0	0	0	0	0	0	0	0	0	0.08	0	0	0	0	0	0	0	0	0	0	0	0.68
1988	BGD	Bangladesh	ROSA	SEAR	1	3773182	3385641	Low income	0.16	0.13	0.26	0	0	0.39	0	0	0	0	0	0	0	0	0	0	0.16	0	0	0	0	0	0	0	0	0	0	0	0.58
1989	BGD	Bangladesh	ROSA	SEAR	1	3772641	3397704	Low income	0.49	0.53	0.56	0	0	0.73	0	0	0	0	0	0	0	0	0	0	0.49	0	0	0	0	0	0	0	0	0	0	0	0.32
1990	BGD	Bangladesh	ROSA	SEAR	1	3767807	3405838	Low income	0.69	0.65	0.86	0	0	0.86	0	0	0	0	0	0	0	0	0	0	0.69	0	0	0	0	0	0	0	0	0	0	0	0.2
1991	BGD	Bangladesh	ROSA	SEAR	1	3759224	3410656	Low income	0.74	0.68	0.87	0	0	0.88	0	0	0	0	0	0	0	0	0	0	0.74	0	0	0	0	0	0	0	0	0	0	0	0.16
1992	BGD	Bangladesh	ROSA	SEAR	1	3747375	3412663	Low income	0.66	0.69	0.89	0	0	0.86	0	0	0	0	0	0	0	0	0	0	0.67	0	0	0	0	0	0	0	0	0	0	0	0.24
1993	BGD	Bangladesh	ROSA	SEAR	1	3732753	3412300	Low income	0.74	0.74	0.93	0	0	0.79	0	0	0	0	0	0	0	0	0	0	0.74	0	0	0	0	0	0	0	0	0	0	0	0.06
1994	BGD	Bangladesh	ROSA	SEAR	1	3715819	3409913	Low income	0.84	0.78	0.95	0	0	0.94	0	0	0	0	0	0	0	0	0	0	0.84	0	0	0	0	0	0	0	0	0	0	0	0.1
1995	BGD	Bangladesh	ROSA	SEAR	1	3697100	3405855	Low income	0.69	0.79	0.93	0	0	0.87	0	0	0	0	0	0	0	0	0	0	0.69	0	0	0	0	0	0	0	0	0	0	0	0.2
1996	BGD	Bangladesh	ROSA	SEAR	1	3676965	3400293	Low income	0.77	0.69	0.9	0	0	0.91	0	0	0	0	0	0	0	0	0	0	0.77	0	0	0	0	0	0	0	0	0	0	0	0.16
1997	BGD	Bangladesh	ROSA	SEAR	1	3655213	3392831	Low income	0.78	0.72	0.92	1	0	0.92	0	0	0	0.98	0	0	0	0	0	0	0.78	0	0.98	0	0	0	0	0.97	0	0	0	0	0.16
1998	BGD	Bangladesh	ROSA	SEAR	1	3631476	3382947	Low income	0.78	0.72	0.92	0.92	0	0.88	0	0	0	0.78	0	0	0	0	0	0	0.78	0	0.78	0	0	0	0	0.72	0	0	0	0	0.12
1999	BGD	Bangladesh	ROSA	SEAR	1	3605419	3370217	Low income	0.72	0.71	0.94	0.94	0.83	0.88	0	0	0.85	0.66	0	0	0	0	0	0	0.72	0.86	0.66	0	0	0	0.85	0.61	0	0	0	0	0.18
2000	BGD	Bangladesh	ROSA	SEAR	1	3575505	3353103	Low income	0.82	0.72	0.95	0.95	0.83	0.88	1.05	0.88	0.86	0.68	0	0	0	0	0	0	0.81	0.85	0.68	0	0	0	0.83	0.61	0	0	0	0	0.06
2001	BGD	Bangladesh	ROSA	SEAR	1	3539789	3329721	Low income	0.85	0.77	0.94	0.94	0.91	0.87	0.98	0.87	0.93	0.65	0	0	0	0	0	0	0.85	0.93	0.66	0	0	0	0.91	0.64	0	0	0	0	0.02
2002	BGD	Bangladesh	ROSA	SEAR	1	3497744	3299620	Low income	0.83	0.65	0.95	0.95	0.95	0.86	1	0.86	0.99	0.69	0	0	0	0	0	0	0.83	0.98	0.7	0	0	0	0.97	0.65	0	0	0	0	0.04
2003	BGD	Bangladesh	ROSA	SEAR	1	3450033	3263487	Low income	0.87	0.69	0.95	0.95	1.03	0.91	1.07	0.91	1.06	0.72	0.05	0.05	0.05	0	0	0	0.9	1.06	0.72	0	0	0	1.05	0.69	0	0	0	0	0.04
2004	BGD	Bangladesh	ROSA	SEAR	1	3398283	3222902	Low income	0.96	0.81	0.92	0.92	1.06	0.97	1.1	0.97	1.09	0.96	0.11	0.12	0.11	0	0	0	0.96	1.09	0.96	0	0	0	1.09	0.96	0	0	0	0	0.02
2005	BGD	Bangladesh	ROSA	SEAR	1	3345762	3181069	Low income	0.96	0.94	0.97	0.97	1.08	0.96	1.12	0.96	1.12	0.96	0.45	0.73	0.62	0	0	0	0.96	1.12	0.96	0	0	0	1.1	0.94	0	0	0	0	0
2006	BGD	Bangladesh	ROSA	SEAR	1	3296456	3141917	Low income	0.93	0.92	0.96	0.96	1.11	0.95	1.15	0.95	1.13	0.93	0.94	1.14	0.94	0	0	0	0.93	1.12	0.93	0	0	0	1.11	0.92	0	0	0	0	0.02
2007	BGD	Bangladesh	ROSA	SEAR	1	3253484	3108527	Low income	0.95	0.95	0.92	0.92	1.17	0.97	1.2	0.97	1.18	0.95	0.95	1.18	0.95	0	0	0	0.95	1.18	0.95	0	0	0	1.18	0.95	0	0	0	0	0.02
2008	BGD	Bangladesh	ROSA	SEAR	1	3218765	3082809	Low income	0.95	0.96	0.9	0.9	1.18	0.95	1.21	0.95	1.22	0.95	0.95	1.22	0.95	0	0	0	0.95	1.22	0.95	0	0	0	1.22	0.96	0	0	0	0	0
2009	BGD	Bangladesh	ROSA	SEAR	1	3192727	3065219	Low income	0.96	0.98	0.94	0.94	1.13	0.97	1.15	0.97	1.13	0.96	0.96	1.13	0.96	0.96	1.13	0.96	0.96	1.13	0.96	0	0	0	1.16	0.98	0	0	0	0	0.02
2010	BGD	Bangladesh	ROSA	SEAR	1	3174400	3054806	Low income	0.95	0.94	0.94	0.94	1.15	0.98	1.17	0.98	1.15	0.95	0.95	1.15	0.95	0.95	1.15	0.95	0.95	1.14	0.95	0	0	0	1.13	0.94	0	0	0	0	0.04
2011	BGD	Bangladesh	ROSA	SEAR	1	3161465	3049272	Low income	0.96	0.96	0.95	0.95	1.18	0.99	1.2	0.99	1.18	0.96	0.96	1.18	0.96	0.96	1.18	0.96	0.96	1.18	0.96	0	0	0	1.18	0.96	0	0	0	0	0.04
2012	BGD	Bangladesh	ROSA	SEAR	1	3150249	3044979	Low income	0.96	0.96	0.95	1.08	1.18	0.99	1.21	1.12	1.19	1.1	0.96	1.19	1.1	0.96	1.19	1.1	0.96	1.19	1.1	0	0	0	1.2	1.11	0	0	0	0	0.04
1980	BGR	Bulgaria	CEE-CIS	EUR	0	132522	129886	Middle income	0.98	0.98	0.99	0	0	0.98	0	0	0	0	0	0	0	0	0	0	0.99	0	0	0	0	0	0	0	0	0	0	0	0
1981	BGR	Bulgaria	CEE-CIS	EUR	0	129749	127282	Middle income	0.99	0.98	0.99	0	0	0.99	0	0	0	0	0	0	0	0	0	0	0.99	0	0	0	0	0	0	0	0	0	0	0	0
1982	BGR	Bulgaria	CEE-CIS	EUR	0	127181	124876	Middle income	0.99	0.9	0.99	0	0	0.99	0	0	0	0	0	0	0	0	0	0	0.99	0	0	0	0	0	0	0	0	0	0	0	0
1983	BGR	Bulgaria	CEE-CIS	EUR	0	124952	122798	Middle income	0.99	0.98	0.99	0	0	0.99	0	0	0	0	0	0	0	0	0	0	0.98	0	0	0	0	0	0	0	0	0	0	0	0
1984	BGR	Bulgaria	CEE-CIS	EUR	0	123048	121031	Middle income	0.99	0.98	0.99	0	0	0.99	0	0	0	0	0	0	0	0	0	0	0.99	0	0	0	0	0	0	0	0	0	0	0	0
1985	BGR	Bulgaria	CEE-CIS	EUR	0	121269	119372	Middle income	0.99	0.99	0.99	0	0	0.99	0	0	0	0	0	0	0	0	0	0	0.99	0	0	0	0	0	0	0	0	0	0	0	0
1986	BGR	Bulgaria	CEE-CIS	EUR	0	119291	117494	Middle income	0.99	0.99	0.99	0	0	0.99	0	0	0	0	0	0	0	0	0	0	0.99	0	0	0	0	0	0	0	0	0	0	0	0
1987	BGR	Bulgaria	CEE-CIS	EUR	0	116778	115066	Middle income	0.99	0.99	0.99	0	0	0.99	0	0	0	0	0	0	0	0	0	0	0.99	0	0	0	0	0	0	0	0	0	0	0	0
1988	BGR	Bulgaria	CEE-CIS	EUR	0	113515	111873	Middle income	0.99	0.99	0.99	0	0	0.99	0	0	0	0	0	0	0	0	0	0	0.99	0	0	0	0	0	0	0	0	0	0	0	0
1989	BGR	Bulgaria	CEE-CIS	EUR	0	109474	107893	Middle income	0.99	0.99	0.99	0	0	0.99	0	0	0	0	0	0	0	0	0	0	0.99	0	0	0	0	0	0	0	0	0	0	0	0
1990	BGR	Bulgaria	CEE-CIS	EUR	0	104675	103149	Middle income	0.99	0.99	0.99	0	0	0.99	0	0	0	0	0	0	0	0	0	0	0.99	0	0	0	0	0	0	0	0	0	0	0	0
1991	BGR	Bulgaria	CEE-CIS	EUR	0	99231	97760	Middle income	0.99	0.98	0.99	0	0	0.99	0	0	0	0	0	0	0	0	0	0	0.81	0	0	0	0	0	0	0	0	0	0	0	0
1992	BGR	Bulgaria	CEE-CIS	EUR	0	93454	92044	Middle income	0.98	0.92	0.99	0	0	0.98	0	0	0	0	0.71	0	0	0	0	0	0.99	0	0	0	0	0	0	0	0	0	0	0	0
1993	BGR	Bulgaria	CEE-CIS	EUR	0	87684	86340	Middle income	0.98	0.88	0.99	0	0	0.98	0	0	0	0	0.96	0	0	0	0	0	0.97	0	0	0	0	0	0	0	0	0	0	0	0
1994	BGR	Bulgaria	CEE-CIS	EUR	0	82173	80900	Middle income	0.93	0.93	0.98	0	0	0.97	0	0	0	0	0.94	0	0	0	0	0	0.94	0	0	0	0	0	0	0	0	0	0	0	0.04
1995	BGR	Bulgaria	CEE-CIS	EUR	0	77214	76013	Middle income	0.96	0.94	0.99	0	0	0.98	0	0	0	0	0.95	0	0	0	0	0	0.97	0	0	0	0	0	0	0	0	0	0	0	0.02
1996	BGR	Bulgaria	CEE-CIS	EUR	0	73053	71920	Middle income	0.95	0.95	0.98	0	0	0.98	0	0	0	0	0.94	0	0	0	0	0	0.95	0	0	0	0	0	0	0	0	0	0	0	0.04
1997	BGR	Bulgaria	CEE-CIS	EUR	0	69761	68690	Middle income	0.94	0.93	0.97	0.97	0	0.97	0	0	0	0.94	0.77	0	0.77	0	0	0	0.96	0	0.96	0	0	0	0	0.93	0	0	0	0	0.04
1998	BGR	Bulgaria	CEE-CIS	EUR	0	67357	66338	Middle income	0.95	0.95	0.98	0.98	0	0.96	0	0	0	0.95	0.97	0	0.97	0	0	0	0.96	0	0.96	0	0	0	0	0.95	0	0	0	0	0.02
1999	BGR	Bulgaria	CEE-CIS	EUR	0	65853	64876	Middle income	0.96	0.96	0.99	0.99	0	0.96	0	0.95	0	0.96	0.97	0	0.97	0	0	0	0.97	0	0.97	0	0	0	0	0.96	0	0	0	0	0
2000	BGR	Bulgaria	CEE-CIS	EUR	0	65216	64274	Middle income	0.93	0.89	0.98	0.98	0	0.95	0	0.95	0	0.93	0.94	0	0.94	0	0	0	0.94	0	0.94	0	0	0	0	0.89	0	0	0	0	0.02
2001	BGR	Bulgaria	CEE-CIS	EUR	0	65345	64433	Middle income	0.94	0.9	0.98	0.98	1	0.95	0.98	0.95	1	0.94	0.93	0.98	0.93	0	0	0	0.94	1.03	0.94	0	0	0	1.03	0.9	0	0	0	0	0.02
2002	BGR	Bulgaria	CEE-CIS	EUR	0	66006	65122	Middle income	0.93	0.92	0.98	0.98	0.96	0.97	0.93	0.9	0.94	0.93	0.88	0.89	0.88	0	0	0	0.94	0.98	0.94	0	0	0	1.01	0.92	0	0	0	0	0.04
2003	BGR	Bulgaria	CEE-CIS	EUR	0	66956	66102	Middle income	0.96	0.96	0.98	0.98	0.97	0.96	0.98	0.96	0.99	0.96	0.96	0	0.96	0	0	0	0.96	0.99	0.96	0	0	0	1.39	0.96	0	0	0	0	0
2004	BGR	Bulgaria	CEE-CIS	EUR	0	68020	67198	Middle income	0.95	0.95	0.98	0.98	0.96	0.95	0.93	0.95	0.93	0.95	0.94	0.92	0.94	0	0	0	0.94	0.95	0.94	0	0	0	0.92	0.95	0	0	0	0	0
2005	BGR	Bulgaria	CEE-CIS	EUR	0	69029	68240	Middle income	0.96	0.96	0.98	0.98	0.97	0.97	0.93	0.97	0.92	0.96	0.96	0.92	0.96	0	0	0	0.97	0.95	0.97	0	0	0	0.94	0.96	0	0	0	0	0.02
2006	BGR	Bulgaria	CEE-CIS	EUR	0	69862	69107	Middle income	0.95	0.96	0.98	0.98	0.98	0.97	0.94	0.97	0.91	0.95	0.96	0.92	0.96	0	0	0	0.96	0.94	0.96	0	0	0	0.9	0.96	0	0	0	0	0.02
2007	BGR	Bulgaria	CEE-CIS	EUR	0	70491	69768	Middle income	0.95	0.96	0.98	0.98	0.98	0.96	0.93	0.96	0.9	0.95	0.95	0.91	0.95	0	0	0	0.95	0.91	0.95	0	0	0	0.92	0.96	0	0	0	0	0.02
2008	BGR	Bulgaria	CEE-CIS	EUR	0	70894	70197	Middle income	0.95	0.96	0.98	0.98	1	0.97	0.96	0.97	0.92	0.95	0.96	0.94	0.96	0	0	0	0.96	0.94	0.96	0	0	0	0.93	0.96	0	0	0	0	0.02
2009	BGR	Bulgaria	CEE-CIS	EUR	0	71023	70349	Middle income	0.94	0.96	0.98	0.98	1.06	0.96	0.97	0.96	0.93	0.94	0.96	0.97	0.96	0	0	0	0.94	0.94	0.94	0	0	0	0.97	0.96	0	0	0	0	0.02
2010	BGR	Bulgaria	CEE-CIS	EUR	0	70867	70211	Middle income	0.94	0.97	0.98	0.98	0.98	0.96	1	0.96	0.96	0.94	0.95	0.98	0.95	0.91	0.64	0.91	0.94	1.04	0.94	0.69	0.44	0.69	1.03	0.97	0	0	0	0	0.02
2011	BGR	Bulgaria	CEE-CIS	EUR	0	70453	69813	Middle income	0.95	0.95	0.98	0.98	0.91	0.96	0.94	0.96	0.95	0.95	0.96	0.95	0.96	0.95	0.94	0.95	0.95	0.95	0.95	0.94	0.91	0.94	0.94	0.95	0	0	0	0	0.02
2012	BGR	Bulgaria	CEE-CIS	EUR	0	69865	69237	Middle income	0.95	0.94	0.97	0.97	0.91	0.96	0.9	0.96	0.89	0.95	0.95	0.89	0.95	0.95	0.89	0.95	0.95	0.89	0.95	0.94	0.86	0.94	0.92	0.94	0	0	0	0	0.02
1980	BHR	Bahrain	MENA	EMR	0	11623	11313	High income	0.72	0.45	0	0	0	0.89	0	0	0	0	0	0	0	0	0	0	0.72	0	0	0	0	0	0	0	0	0	0	0	0.2
1981	BHR	Bahrain	MENA	EMR	0	12129	11824	High income	0.75	0.5	0	0	0	0.91	0	0	0	0	0	0	0	0	0	0	0.75	0	0	0	0	0	0	0	0	0	0	0	0.18
1982	BHR	Bahrain	MENA	EMR	0	12614	12316	High income	0.79	0.54	0	0	0	0.92	0	0	0	0	0	0	0	0	0	0	0.79	0	0	0	0	0	0	0	0	0	0	0	0.14
1983	BHR	Bahrain	MENA	EMR	0	13068	12774	High income	0.83	0.59	0	0	0	0.94	0	0	0	0	0	0	0	0	0	0	0.83	0	0	0	0	0	0	0	0	0	0	0	0.12
1984	BHR	Bahrain	MENA	EMR	0	13474	13187	High income	0.86	0.65	0	0	0	0.95	0	0	0	0	0	0	0	0	0	0	0.86	0	0	0	0	0	0	0	0	0	0	0	0.1
1985	BHR	Bahrain	MENA	EMR	0	13817	13535	High income	0.9	0.78	0	0	0	0.96	0	0	0	0	0	0	0	0	0	0	0.9	0	0	0	0	0	0	0	0	0	0	0	0.06
1986	BHR	Bahrain	MENA	EMR	0	14081	13805	High income	0.92	0.78	0	0	0	0.97	0	0	0	0	0	0	0	0	0	0	0.92	0	0	0	0	0	0	0	0	0	0	0	0.06
1987	BHR	Bahrain	MENA	EMR	0	14266	13998	High income	0.95	0.78	0	0	0	0.98	0	0	0	0	0	0	0	0	0	0	0.95	0	0	0	0	0	0	0	0	0	0	0	0.04
1988	BHR	Bahrain	MENA	EMR	0	14379	14121	High income	0.96	0.78	0	0	0	0.98	0	0	0	0	0	0	0	0	0	0	0.96	0	0	0	0	0	0	0	0	0	0	0	0.02
1989	BHR	Bahrain	MENA	EMR	0	14424	14175	High income	0.96	0.85	0	0	0	0.98	0	0	0	0	0	0	0	0	0	0	0.96	0	0	0	0	0	0	0	0	0	0	0	0.02
1990	BHR	Bahrain	MENA	EMR	0	14405	14166	High income	0.94	0.87	0	0	0	0.97	0	0	0	0	0	0	0	0	0	0	0.94	0	0	0	0	0	0	0	0	0	0	0	0.04
1991	BHR	Bahrain	MENA	EMR	0	14326	14099	High income	0.99	0.88	0	0	0	0.99	0	0	0	0	0	0	0	0	0	0	0.99	0	0	0	0	0	0	0	0	0	0	0	0
1992	BHR	Bahrain	MENA	EMR	0	14206	13991	High income	0.94	0.87	0	0	0	0.97	0	0	0	0	0.57	0	0	0	0	0	0.94	0	0	0	0	0	0	0	0	0	0	0	0.04
1993	BHR	Bahrain	MENA	EMR	0	14070	13866	High income	0.94	0.9	0	0	0	0.97	0	0	0	0	0.9	0	0	0	0	0	0.94	0	0	0	0	0	0	0	0	0	0	0	0.04
1994	BHR	Bahrain	MENA	EMR	0	13940	13747	High income	0.96	0.93	0	0	0	0.99	0	0	0	0	0.93	0	0	0	0	0	0.96	0	0	0	0	0	0	0	0	0	0	0	0.04
1995	BHR	Bahrain	MENA	EMR	0	13847	13663	High income	0.95	0.95	0	0	0	0.98	0	0	0	0	0.95	0	0	0	0	0	0.95	0	0	0	0	0	0	0	0	0	0	0	0.04
1996	BHR	Bahrain	MENA	EMR	0	13815	13639	High income	0.96	0.95	0	0	0	0.96	0	0	0	0	0.96	0	0	0	0	0	0.96	0	0	0	0	0	0	0	0	0	0	0	0
1997	BHR	Bahrain	MENA	EMR	0	13858	13689	High income	0.98	0.94	0	0	0	0.98	0	0.98	0	0.98	0.95	0	0.95	0	0	0	0.98	0	0.98	0	0	0	0	0.94	0	0	0	0	0
1998	BHR	Bahrain	MENA	EMR	0	13984	13821	High income	0.98	0.99	0	0	0	0.98	0	0.98	0	0.98	0.95	0	0.95	0.39	0	0.39	0.98	0	0.98	0	0	0	0	1	0	0	0	0	0
1999	BHR	Bahrain	MENA	EMR	0	14199	14040	High income	0.97	0.94	0	0	0	0.99	0	0.95	0.9	0.97	0.97	0.9	0.97	0.96	0.9	0.96	0.97	0.91	0.97	0	0	0	0.86	0.94	0	0	0	0	0.02
2000	BHR	Bahrain	MENA	EMR	0	14507	14351	High income	0.97	0.98	0	0	0	0.98	0.91	0.98	0.91	0.97	0.97	0.91	0.97	0.97	0.9	0.97	0.97	0.91	0.97	0	0	0	0.9	0.98	0	0	0	0	0.02
2001	BHR	Bahrain	MENA	EMR	0	14901	14748	High income	0.99	0.98	0	0	0	0.99	0.9	0.99	0.9	0.99	0.99	0.9	0.99	0.99	0.9	0.99	0.99	0.9	0.99	0	0	0	0.88	0.98	0	0	0	0	0
2002	BHR	Bahrain	MENA	EMR	0	15362	15210	High income	0.98	0.99	0	0	0	0.99	0.89	1	0.87	0.98	0.98	0.87	0.98	0.98	0.87	0.98	0.98	0.87	0.98	0	0	0	0.87	0.99	0	0	0	0	0.02
2003	BHR	Bahrain	MENA	EMR	0	15866	15715	High income	0.97	0.99	0	0	0	0.99	0.91	0.99	0.9	0.97	0.98	0.9	0.98	0.97	0.9	0.97	0.97	0.9	0.97	0	0	0	0.86	1	0	0	0	0	0.02
2004	BHR	Bahrain	MENA	EMR	0	16395	16245	High income	0.98	0.99	0	0	0	0.99	0.89	0.97	8.92	0.98	0.98	8.94	0.98	0.98	0.89	0.98	0.98	8.92	0.98	0	0	0	0.88	0.99	0	0	0	0	0.02
2005	BHR	Bahrain	MENA	EMR	0	16941	16793	High income	0.98	0.99	0	0	0	0.99	0.89	0.99	0.88	0.98	0.98	0.88	0.98	0.98	0.88	0.98	0.98	0.88	0.98	0	0	0	0.88	1	0	0	0	0	0.02
2006	BHR	Bahrain	MENA	EMR	0	17501	17354	High income	0.98	0.99	0	0	0	0.99	0.85	1	0.84	0.98	0.98	0.85	0.98	0.97	0.85	0.97	0.98	0.85	0.98	0	0	0	0.88	1	0	0	0	0	0.02
2007	BHR	Bahrain	MENA	EMR	0	18066	17920	High income	0.97	0.99	0	0	0	0.97	0.86	0.97	0.86	0.97	0.97	0.86	0.97	0.97	0.86	0.97	0.97	0.86	0.97	0	0	0	0.83	1	0	0	0	0	0
2008	BHR	Bahrain	MENA	EMR	0	18617	18472	High income	0.98	0.99	0	0	0	0.98	0.91	0	0.89	0	0.98	0.89	0	0.97	0.89	0	0.97	0.88	0	0.14	0.13	0.14	0.86	0	0.49	0.49	0	0	0
2009	BHR	Bahrain	MENA	EMR	0	19130	18984	High income	0.98	0.99	0	0	0	0.98	0.9	0.98	0.9	0.98	0.98	0.91	0.98	0.97	0.9	0.97	0.97	0.9	0.97	0.96	0.89	0.96	0.93	1	0.81	0.81	0	0	0
2010	BHR	Bahrain	MENA	EMR	0	19564	19420	High income	0.99	0.99	0	0	0	0.99	0.9	1	0.9	1	0.99	0.91	1	0.99	0.9	1	0.99	0.9	1	0.99	0.9	1	0.91	1	0.59	0.59	0	0	0
2011	BHR	Bahrain	MENA	EMR	0	19881	19738	High income	0.99	0.99	0	0	0	0.99	0.85	0.99	0.86	1	0.99	0.86	1	0.99	0.86	1	0.99	0.86	1	0.99	0	1	0.86	1	0.96	0.96	0	0	0
2012	BHR	Bahrain	MENA	EMR	0	20064	19924	High income	0.99	0.99	0	0	0	0.99	0.91	1	0.91	0.99	0.99	0.91	0.99	0.99	0.91	0.99	0.99	0.91	0.99	0.99	0.9	0.99	0.91	1	0.96	0.96	0	0	0
1980	BHS	Bahamas	TACRO	AMR	0	5530	5395	High income	0.36	0	0	0	0	0.61	0	0	0	0	0	0	0	0	0	0	0.35	0	0	0	0	0	0	0	0	0	0	0	0.4
1981	BHS	Bahamas	TACRO	AMR	0	5712	5577	High income	0.55	0	0	0	0	0.78	0	0	0	0	0	0	0	0	0	0	0.4	0	0	0	0	0	0	0	0	0	0	0	0.3
1982	BHS	Bahamas	TACRO	AMR	0	5862	5729	High income	0.69	0.65	0	0	0	0.87	0	0	0	0	0	0	0	0	0	0	0.67	0	0	0	0	0	0	0	0	0	0	0	0.2
1983	BHS	Bahamas	TACRO	AMR	0	5964	5834	High income	0.65	0.66	0	0	0	0.85	0	0	0	0	0	0	0	0	0	0	0.65	0	0	0	0	0	0	0	0	0	0	0	0.24
1984	BHS	Bahamas	TACRO	AMR	0	6015	5889	High income	0.69	0.63	0	0	0	0.87	0	0	0	0	0	0	0	0	0	0	0.69	0	0	0	0	0	0	0	0	0	0	0	0.2
1985	BHS	Bahamas	TACRO	AMR	0	6027	5905	High income	0.86	0.79	0	0	0	0.95	0	0	0	0	0	0	0	0	0	0	0.84	0	0	0	0	0	0	0	0	0	0	0	0.1
1986	BHS	Bahamas	TACRO	AMR	0	6019	5903	High income	0.85	0.85	0	0	0	0.95	0	0	0	0	0	0	0	0	0	0	0.81	0	0	0	0	0	0	0	0	0	0	0	0.1
1987	BHS	Bahamas	TACRO	AMR	0	6017	5905	High income	0.85	0.87	0	0	0	0.95	0	0	0	0	0	0	0	0	0	0	0.76	0	0	0	0	0	0	0	0	0	0	0	0.1
1988	BHS	Bahamas	TACRO	AMR	0	6036	5928	High income	0.85	0.78	0	0	0	0.95	0	0	0	0	0	0	0	0	0	0	0.84	0	0	0	0	0	0	0	0	0	0	0	0.1
1989	BHS	Bahamas	TACRO	AMR	0	6078	5973	High income	0.86	0.87	0	0	0	0.95	0	0	0	0	0	0	0	0	0	0	0.82	0	0	0	0	0	0	0	0	0	0	0	0.1
1990	BHS	Bahamas	TACRO	AMR	0	6137	6034	High income	0.86	0.86	0	0	0	0.95	0	0	0	0	0	0	0	0	0	0	0.82	0	0	0	0	0	0	0	0	0	0	0	0.1
1991	BHS	Bahamas	TACRO	AMR	0	6198	6097	High income	0.92	0.93	0	0	0	0.97	0	0	0	0	0	0	0	0	0	0	0.91	0	0	0	0	0	0	0	0	0	0	0	0.06
1992	BHS	Bahamas	TACRO	AMR	0	6240	6142	High income	0.92	0.94	0	0	0	0.97	0	0	0	0	0	0	0	0	0	0	0.92	0	0	0	0	0	0	0	0	0	0	0	0.06
1993	BHS	Bahamas	TACRO	AMR	0	6250	6153	High income	0.91	0.88	0	0	0	0.97	0	0	0	0	0	0	0	0	0	0	0.91	0	0	0	0	0	0	0	0	0	0	0	0.06
1994	BHS	Bahamas	TACRO	AMR	0	6220	6126	High income	0.91	0.88	0	0	0	0.97	0	0	0	0	0	0	0	0	0	0	0.91	0	0	0	0	0	0	0	0	0	0	0	0.06
1995	BHS	Bahamas	TACRO	AMR	0	6145	6053	High income	0.87	0.9	0	0	0	0.95	0	0	0	0	0	0	0	0	0	0	0.86	0	0	0	0	0	0	0	0	0	0	0	0.08
1996	BHS	Bahamas	TACRO	AMR	0	6019	5931	High income	0.85	0.92	0	0	0	0.95	0	0	0	0	0	0	0	0	0	0	0.85	0	0	0	0	0	0	0	0	0	0	0	0.1
1997	BHS	Bahamas	TACRO	AMR	0	5854	5771	High income	0.86	0.93	0	0	0	0.95	0	0	0	0.86	0	0	0	0	0	0	0.86	0	0.86	0	0	0	0	0.93	0	0	0	0	0.1
1998	BHS	Bahamas	TACRO	AMR	0	5666	5588	High income	0.89	0.92	0	0	0	0.96	0	0	0	0.89	0	0	0	0	0	0	0.88	0	0.88	0	0	0	0	0.92	0	0	0	0	0.08
1999	BHS	Bahamas	TACRO	AMR	0	5468	5395	High income	0.82	0.86	0	0	0	0.96	0	0	0	0.82	0	0	0	0.78	0	0.78	0.82	0	0.82	0	0	0	0	0.86	0	0	0	0	0.14
2000	BHS	Bahamas	TACRO	AMR	0	5282	5214	High income	0.99	0.93	0	0	0	0.99	1.07	1.05	1	0.99	0	0	0	0.9	0.91	0.9	0.91	0.92	0.91	0	0	0	0.93	0.93	0	0	0	0	0
2001	BHS	Bahamas	TACRO	AMR	0	5131	5067	High income	0.99	0.94	0	0	0	0.99	0	1.05	0	0.99	0.21	0	0.21	0.99	0	0.99	0.98	0	0.98	0	0	0	0	0.94	0	0	0	0	0
2002	BHS	Bahamas	TACRO	AMR	0	5029	4969	High income	0.94	0.94	0	0	0	0.99	0	0	0	0.94	0.89	0	0.89	0.94	0	0.94	0.93	0	0.93	0	0	0	0	0.94	0	0	0	0	0.06
2003	BHS	Bahamas	TACRO	AMR	0	4984	4926	High income	0.92	0.9	0	0	0	0.99	0	0	0	0.92	0.88	0	0.88	0.93	0	0.93	0.93	0	0.93	0	0	0	0	0.9	0	0	0	0	0.08
2004	BHS	Bahamas	TACRO	AMR	0	4996	4941	High income	0.93	0.89	0	0	0	0.99	1.04	1	0.95	0.93	0.93	0.95	0.93	0.93	0.95	0.93	0.92	0.93	0.92	0	0	0	0.91	0.89	0	0	0	0	0.06
2005	BHS	Bahamas	TACRO	AMR	0	5060	5006	High income	0.93	0.85	0	0	0	0.99	1.01	0.99	0.9	0.93	0.93	0.9	0.93	0.93	0.9	0.93	0.93	0.91	0.93	0	0	0	0.83	0.85	0	0	0	0	0.06
2006	BHS	Bahamas	TACRO	AMR	0	5163	5109	High income	0.95	0.88	0	0	0	0.95	0.94	0.95	0.95	0.95	0.96	0.95	0.96	0.95	0.95	0.95	0.94	0.94	0.94	0	0	0	0.88	0.88	0	0	0	0	0
2007	BHS	Bahamas	TACRO	AMR	0	5282	5228	High income	0.95	0.96	0	0	0	0.98	1.03	1.04	0.95	0.95	0.93	0.93	0.93	0.95	0.95	0.95	0.95	0.95	0.95	0	0	0	0.95	0.96	0	0	0	0	0.04
2008	BHS	Bahamas	TACRO	AMR	0	5399	5345	High income	0.93	0.9	0	0	0	0.99	1.07	1	1	0.93	0.9	0.96	0.9	0.94	1	0.94	0.93	1	0.93	0	0	0	0.97	0.9	0	0	0	0	0.06
2009	BHS	Bahamas	TACRO	AMR	0	5503	5450	High income	0.96	0.98	0	0	0	0.99	0.97	0.99	0.93	0.96	0.95	0.92	0.95	0.96	0.93	0.96	0.97	0.94	0.97	0.03	0.03	0.03	0.95	0.98	0	0	0	0	0.04
2010	BHS	Bahamas	TACRO	AMR	0	5591	5538	High income	0.99	0.94	0	0	0	0.99	0.96	1.01	0.95	0.99	0.98	0.94	0.98	0.98	0.94	0.98	0.97	0.93	0.97	0.01	0.01	0.01	0.9	0.94	0	0	0	0	0
2011	BHS	Bahamas	TACRO	AMR	0	5661	5608	High income	0.98	0.9	0	0	0	0.99	0	1.04	0	0.98	0.95	0	0.95	0.98	0	0.98	0.97	0	0.97	0.01	0	0.01	0	0.9	0	0	0	0	0.02
2012	BHS	Bahamas	TACRO	AMR	0	5720	5668	High income	0.98	0.91	0	0	0	0.99	0.9	0.99	0.88	0.98	0.96	0.87	0.96	0.98	0.89	0.98	0.99	0.89	0.99	0.37	0.34	0.37	0.82	0.91	0	0	0	0	0.02
1992	BIH	Bosnia and Herzegovina	CEE-CIS	EUR	0	55677	54542	Middle income	0.58	0.52	0.2	0	0	0.8	0	0	0	0	0	0	0	0	0	0	0.65	0	0	0	0	0	0	0	0	0	0	0	0.28
1993	BIH	Bosnia and Herzegovina	CEE-CIS	EUR	0	52034	51003	Middle income	0.38	0.48	0.24	0	0	0.63	0	0	0	0	0	0	0	0	0	0	0.45	0	0	0	0	0	0	0	0	0	0	0	0.4
1994	BIH	Bosnia and Herzegovina	CEE-CIS	EUR	0	49069	48156	Middle income	0.82	0.57	0.85	0	0	0.94	0	0	0	0	0	0	0	0	0	0	0.69	0	0	0	0	0	0	0	0	0	0	0	0.12
1995	BIH	Bosnia and Herzegovina	CEE-CIS	EUR	0	46756	45966	Middle income	0.55	0.53	0.64	0	0	0.78	0	0	0	0	0	0	0	0	0	0	0.69	0	0	0	0	0	0	0	0	0	0	0	0.3
1996	BIH	Bosnia and Herzegovina	CEE-CIS	EUR	0	44916	44245	Middle income	0.67	0.7	0.8	0	0	0.86	0	0	0	0	0	0	0	0	0	0	0.74	0	0	0	0	0	0	0	0	0	0	0	0.22
1997	BIH	Bosnia and Herzegovina	CEE-CIS	EUR	0	43249	42685	Middle income	0.79	0.86	0.97	0.97	0	0.92	0	0	0	0.79	0	0	0	0	0	0	0.8	0	0.8	0	0	0	0	0.86	0	0	0	0	0.14
1998	BIH	Bosnia and Herzegovina	CEE-CIS	EUR	0	41542	41063	Middle income	0.89	0.84	0.92	0.92	0	0.91	0	0	0	0.89	0	0	0	0	0	0	0.89	0	0.89	0	0	0	0	0.84	0	0	0	0	0.02
1999	BIH	Bosnia and Herzegovina	CEE-CIS	EUR	0	39756	39342	Middle income	0.9	0.83	0.99	1	1.4	0.9	0	0	1.37	0.9	0	0	0	0	0	0	0.9	1.37	0.9	0	0	0	1.36	0.83	0	0	0	0	0
2000	BIH	Bosnia and Herzegovina	CEE-CIS	EUR	0	37936	37565	Middle income	0.85	0.8	0.93	0.93	1.02	0.9	1.15	0.9	1.09	0.85	0	0	0	0	0	0	0.87	1.1	0.87	0	0	0	0.9	0.8	0	0	0	0	0.06
2001	BIH	Bosnia and Herzegovina	CEE-CIS	EUR	0	36197	35851	Middle income	0.91	0.92	0.95	0.95	1.05	0.94	1.1	0.94	1.06	0.91	0	0	0	0	0	0	0.92	1.07	0.92	0	0	0	1.12	0.92	0	0	0	0	0.04
2002	BIH	Bosnia and Herzegovina	CEE-CIS	EUR	0	34696	34366	Middle income	0.8	0.89	0.91	0.91	1.01	0.86	0.96	0.86	0.88	0.8	0	0	0	0	0	0	0.86	0.96	0.86	0	0	0	1.03	0.89	0	0	0	0	0.06
2003	BIH	Bosnia and Herzegovina	CEE-CIS	EUR	0	33545	33226	Middle income	0.87	0.84	0.94	0.94	0	0.93	0	0.93	0	0.87	0	0	0	0	0	0	0.87	0	0	0	0	0	0	0.84	0	0	0	0	0.06
2004	BIH	Bosnia and Herzegovina	CEE-CIS	EUR	0	32766	32456	Middle income	0.84	0.88	0.95	0.95	1.03	0.93	1.01	0.93	0.92	0.84	0.36	0.4	0	0.49	0.58	0	0.87	0.95	0.87	0	0	0	0.99	0.88	0	0	0	0	0.1
2005	BIH	Bosnia and Herzegovina	CEE-CIS	EUR	0	32348	32044	Middle income	0.93	0.9	0.95	0.95	1	0.95	1	0.95	0.96	0.93	0.93	0.94	0.93	0.5	0.53	0.5	0.95	0.97	0.95	0	0	0	0.98	0.9	0	0	0	0	0.02
2006	BIH	Bosnia and Herzegovina	CEE-CIS	EUR	0	32240	31942	Middle income	0.87	0.85	0.97	0.97	0.96	0.94	0.96	0.94	0.89	0.87	0.9	0.91	0.9	0.82	0.59	0.82	0.91	0.92	0.91	0	0	0	0.87	0.85	0	0	0	0	0.08
2007	BIH	Bosnia and Herzegovina	CEE-CIS	EUR	0	32341	32047	Middle income	0.95	0.96	0.98	0.98	0.96	0.96	0.98	0.96	0.94	0.95	0.94	0.94	0.94	0.83	0.6	0.95	0.95	0.94	0.95	0	0	0	0.96	0.96	0	0	0	0	0.02
2008	BIH	Bosnia and Herzegovina	CEE-CIS	EUR	0	32558	32270	Middle income	0.91	0.84	0.96	0.96	0.65	0.95	0.64	0.95	0.61	0.91	0.88	0.61	0.88	0.83	0.64	0.83	0.92	0.64	0.92	0	0	0	0.56	0.84	0	0	0	0	0.04
2009	BIH	Bosnia and Herzegovina	CEE-CIS	EUR	0	32840	32557	Middle income	0.9	0.93	0.97	0.97	1.01	0.95	1.01	0.95	0.96	0.9	0.9	0.96	0.9	0.8	0.8	0.8	0.9	0.96	0.9	0	0	0	0.96	0.93	0	0	0	0	0.06
2010	BIH	Bosnia and Herzegovina	CEE-CIS	EUR	0	33158	32882	Middle income	0.89	0.91	0.96	0	1	0.95	0.94	0	0.89	0	0.89	0.92	0	0.83	0.88	0	0.9	0.91	0	0	0	0	0.93	0	0	0	0	0	0.06
2011	BIH	Bosnia and Herzegovina	CEE-CIS	EUR	0	33506	33237	Middle income	0.88	0.89	0.94	0.94	0.93	0.94	0.94	0.94	0.87	0.88	0.88	0.88	0.88	0.85	0.85	0.85	0.89	0.89	0.89	0	0	0	0.89	0.89	0	0	0	0	0.06
2012	BIH	Bosnia and Herzegovina	CEE-CIS	EUR	0	33898	33635	Middle income	0.92	0.94	0.96	0.96	0.94	0.95	0.91	0.95	0.87	0.92	0.92	0.85	0.92	0.87	0.73	0.87	0.87	0.85	0.87	0	0	0	0.89	0.94	0	0	0	0	0.04
1992	BLR	Belarus	CEE-CIS	EUR	0	127940	125984	Middle income	0.9	0.94	0.95	0	0	0.96	0	0	0	0	0	0	0	0	0	0	0.9	0	0	0	0	0	0	0	0	0	0	0	0.06
1993	BLR	Belarus	CEE-CIS	EUR	0	120300	118461	Middle income	0.91	0.96	0.93	0	0	0.97	0	0	0	0	0	0	0	0	0	0	0.91	0	0	0	0	0	0	0	0	0	0	0	0.06
1994	BLR	Belarus	CEE-CIS	EUR	0	113084	111352	Middle income	0.92	0.97	0.94	0	0	0.97	0	0	0	0	0	0	0	0	0	0	0.92	0	0	0	0	0	0	0	0	0	0	0	0.06
1995	BLR	Belarus	CEE-CIS	EUR	0	106597	104967	Middle income	0.96	0.93	0.96	0	0	0.98	0	0	0	0	0	0	0	0	0	0	0.96	0	0	0	0	0	0	0	0	0	0	0	0.02
1996	BLR	Belarus	CEE-CIS	EUR	0	101032	99504	Middle income	0.98	0.96	0.97	0	0	0.98	0	0	0	0	0	0	0	0	0	0	0.98	0	0	0	0	0	0	0	0	0	0	0	0
1997	BLR	Belarus	CEE-CIS	EUR	0	96392	94968	Middle income	0.98	0.97	0.98	0.98	0	0.98	0	0	0	0.98	0	0	0	0	0	0	0.98	0	0.98	0	0	0	0	0.97	0	0	0	0	0
1998	BLR	Belarus	CEE-CIS	EUR	0	92681	91365	Middle income	0.99	0.98	0.99	0.99	0	0.99	0	0	0	0.99	0	0	0	0	0	0	0.99	0	0.99	0	0	0	0	0.98	0	0	0	0	0
1999	BLR	Belarus	CEE-CIS	EUR	0	89976	88768	Middle income	0.99	0.98	0.99	0.99	0.95	0.99	0	0	0.99	0.99	0	0	0	0	0	0	0.99	0.99	0.99	0	0	0	0.99	0.98	0	0	0	0	0
2000	BLR	Belarus	CEE-CIS	EUR	0	88393	87291	Middle income	0.99	0.98	0.99	0.99	0.98	0.99	0	0	1.02	0.99	0.7	0.72	0.7	0	0	0	0.99	1.02	0.99	0	0	0	1.01	0.98	0	0	0	0	0
2001	BLR	Belarus	CEE-CIS	EUR	0	88015	87011	Middle income	0.99	0.99	0.99	0.99	0.97	0.99	0	0	1.03	0.99	0.93	0.97	0.93	0	0	0	0.99	1.03	0.99	0	0	0	1.03	0.99	0	0	0	0	0
2002	BLR	Belarus	CEE-CIS	EUR	0	88706	87791	Middle income	0.99	0.99	0.99	0.99	0.93	0.99	0	0	0.99	0.99	0.99	0.99	0.99	0	0	0	0.99	1	0.99	0	0	0	0.99	0.99	0	0	0	0	0
2003	BLR	Belarus	CEE-CIS	EUR	0	90248	89410	Middle income	0.5	0.99	0.99	0.99	0	0.74	0	0	0.46	0.5	0.56	0	0.56	0	0	0	0.53	0.51	0.53	0	0	0	0.95	0.99	0	0	0	0	0.32
2004	BLR	Belarus	CEE-CIS	EUR	0	92416	91644	Middle income	0.99	0.99	0.99	0.99	0.89	0.99	0	0	0.92	0.99	0.99	0.92	0.99	0	0	0	0.99	0.92	0.99	0	0	0	0.92	0.99	0	0	0	0	0
2005	BLR	Belarus	CEE-CIS	EUR	0	94919	94199	Middle income	0.99	0.99	0.99	0.99	0.93	0.99	0.91	0.99	0.91	0.99	0.99	0.9	0.99	0	0	0	0.98	0.9	0.98	0	0	0	0.92	0.99	0	0	0	0	0
2006	BLR	Belarus	CEE-CIS	EUR	0	97458	96778	Middle income	0.99	0.97	0.99	0.99	0.92	0.99	0.92	0.99	0.92	0.99	0.98	0.92	0.98	0	0	0	0.97	0.91	0.97	0	0	0	0.85	0.97	0	0	0	0	0
2007	BLR	Belarus	CEE-CIS	EUR	0	99787	99138	Middle income	0.95	0.99	0.98	0.98	1.01	0.99	1	0.99	0.95	0.95	0.91	0.9	0.91	0	0	0	0.9	0.9	0.9	0	0	0	1.05	0.99	0	0	0	0	0.04
2008	BLR	Belarus	CEE-CIS	EUR	0	101697	101070	Middle income	0.97	0.99	0.98	0.98	1.05	0.98	1.03	0.98	1.03	0.97	0.98	1.04	0.98	0.06	0.06	0.06	0.98	1.04	0.98	0	0	0	1.05	0.99	0	0	0	0	0.02
2009	BLR	Belarus	CEE-CIS	EUR	0	103033	102424	Middle income	0.96	0.99	0.98	0.98	1.03	0.98	1	0.98	0.99	0.96	0.98	1.01	0.98	0.19	0.2	0	0.98	1.01	0.98	0	0	0	1	0.99	0	0	0	0	0.02
2010	BLR	Belarus	CEE-CIS	EUR	0	103721	103126	Middle income	0.98	0.99	0.99	0.99	1.02	0.99	0.78	0.97	0.8	0.98	0.96	0.98	0.96	0	0	0	0.99	0.99	0.99	0	0	0	1.01	0.99	0	0	0	0	0.02
2011	BLR	Belarus	CEE-CIS	EUR	0	103796	103211	Middle income	0.98	0.99	0.99	0.99	1.03	0.99	1.02	0.99	1.02	0.98	0.98	1.02	0.98	0.21	0.21	0	0.98	1.02	0.98	0	0	0	1.02	0.99	0	0	0	0	0.02
2012	BLR	Belarus	CEE-CIS	EUR	0	103438	102863	Middle income	0.98	0.98	0.98	0.98	1.1	0.98	1.05	0.98	1.05	0.98	0.97	1.04	0.97	0.22	0.23	0.99	0.98	1.05	0.98	0	0	0	1	0.98	0	0	0	0	0
1980	BLZ	Belize	TACRO	AMR	0	6031	5760	Middle income	0.47	0.21	0.71	0	0	0.72	0	0	0	0	0	0	0	0	0	0	0.44	0	0	0	0	0	0	0	0	0	0	0	0.34
1981	BLZ	Belize	TACRO	AMR	0	6090	5829	Middle income	0.44	0.4	0.71	0	0	0.77	0	0	0	0	0	0	0	0	0	0	0.54	0	0	0	0	0	0	0	0	0	0	0	0.42
1982	BLZ	Belize	TACRO	AMR	0	6153	5900	Middle income	0.61	0.51	0.85	0	0	0.74	0	0	0	0	0	0	0	0	0	0	0.65	0	0	0	0	0	0	0	0	0	0	0	0.18
1983	BLZ	Belize	TACRO	AMR	0	6219	5973	Middle income	0.59	0.43	0.81	0	0	0.81	0	0	0	0	0	0	0	0	0	0	0.61	0	0	0	0	0	0	0	0	0	0	0	0.28
1984	BLZ	Belize	TACRO	AMR	0	6291	6051	Middle income	0.53	0.43	0.77	0	0	0.77	0	0	0	0	0	0	0	0	0	0	0.61	0	0	0	0	0	0	0	0	0	0	0	0.32
1985	BLZ	Belize	TACRO	AMR	0	6367	6130	Middle income	0.58	0.49	0.81	0	0	0.81	0	0	0	0	0	0	0	0	0	0	0.61	0	0	0	0	0	0	0	0	0	0	0	0.28
1986	BLZ	Belize	TACRO	AMR	0	6445	6212	Middle income	0.82	0.85	0.94	0	0	0.98	0	0	0	0	0	0	0	0	0	0	0.84	0	0	0	0	0	0	0	0	0	0	0	0.16
1987	BLZ	Belize	TACRO	AMR	0	6520	6289	Middle income	0.85	0.53	0.77	0	0	0.87	0	0	0	0	0	0	0	0	0	0	0.58	0	0	0	0	0	0	0	0	0	0	0	0.02
1988	BLZ	Belize	TACRO	AMR	0	6589	6361	Middle income	0.61	0.59	0.85	0	0	0.9	0	0	0	0	0	0	0	0	0	0	0.63	0	0	0	0	0	0	0	0	0	0	0	0.32
1989	BLZ	Belize	TACRO	AMR	0	6650	6426	Middle income	0.79	0.71	0.91	0	0	0.88	0	0	0	0	0	0	0	0	0	0	0.74	0	0	0	0	0	0	0	0	0	0	0	0.1
1990	BLZ	Belize	TACRO	AMR	0	6700	6483	Middle income	0.91	0.86	0.93	0	0	0.97	0	0	0	0	0	0	0	0	0	0	0.86	0	0	0	0	0	0	0	0	0	0	0	0.06
1991	BLZ	Belize	TACRO	AMR	0	6738	6526	Middle income	0.82	0.76	0.94	0	0	0.94	0	0	0	0	0	0	0	0	0	0	0.8	0	0	0	0	0	0	0	0	0	0	0	0.12
1992	BLZ	Belize	TACRO	AMR	0	6765	6560	Middle income	0.74	0.69	0.97	0	0	0.96	0	0	0	0	0	0	0	0	0	0	0.89	0	0	0	0	0	0	0	0	0	0	0	0.22
1993	BLZ	Belize	TACRO	AMR	0	6783	6586	Middle income	0.85	0.8	0.91	0	0	0.96	0	0	0	0	0	0	0	0	0	0	0.86	0	0	0	0	0	0	0	0	0	0	0	0.12
1994	BLZ	Belize	TACRO	AMR	0	6794	6607	Middle income	0.88	0.82	0.9	0	0	0.96	0	0	0	0	0	0	0	0	0	0	0.84	0	0	0	0	0	0	0	0	0	0	0	0.08
1995	BLZ	Belize	TACRO	AMR	0	6804	6625	Middle income	0.83	0.83	0.92	0	0	0.94	0	0	0	0	0	0	0	0	0	0	0.83	0	0	0	0	0	0	0	0	0	0	0	0.12
1996	BLZ	Belize	TACRO	AMR	0	6816	6647	Middle income	0.85	0.81	0.9	0	0	0.95	0	0	0	0	0	0	0	0	0	0	0.85	0	0	0	0	0	0	0	0	0	0	0	0.1
1997	BLZ	Belize	TACRO	AMR	0	6836	6675	Middle income	0.86	0.85	0.85	0.85	0	0.95	0	0	0	0.86	0	0	0	0	0	0	0.85	0	0.85	0	0	0	0	0.85	0	0	0	0	0.1
1998	BLZ	Belize	TACRO	AMR	0	6864	6712	Middle income	0.87	0.84	0.93	0.93	0	0.95	0	0	0	0.87	0	0	0	0	0	0	0.87	0	0.87	0	0	0	0	0.84	0	0	0	0	0.08
1999	BLZ	Belize	TACRO	AMR	0	6903	6759	Middle income	0.87	0.82	0.96	0.96	0	0.96	0	0	0	0.87	0	0	0	0	0	0	0.84	0	0.84	0	0	0	0	0.82	0	0	0	0	0.1
2000	BLZ	Belize	TACRO	AMR	0	6952	6814	Middle income	0.91	0.96	0.96	0.96	1.05	0.96	0.99	0	1	0.91	0.76	0.85	0.76	0	0	0	0.91	1	0.91	0	0	0	1.07	0.96	0	0	0	0	0.06
2001	BLZ	Belize	TACRO	AMR	0	7006	6873	Middle income	0.96	0.94	0.98	0.98	0	0.97	0	0	0	0.96	0.96	0	0.96	0.96	0	0.96	0.96	0	0.96	0	0	0	0	0.94	0	0	0	0	0.02
2002	BLZ	Belize	TACRO	AMR	0	7062	6934	Middle income	0.89	0.88	0.96	0.96	1.04	0.97	1.11	0	0.97	0.89	0.97	1.06	0.97	0.89	0	0.89	0.93	1.02	0.93	0	0	0	0.97	0.88	0	0	0	0	0.08
2003	BLZ	Belize	TACRO	AMR	0	7118	6993	Middle income	0.96	0.96	0.99	0.99	1.05	0.98	1.07	0	1.03	0.96	0.96	1.03	0.96	0.96	1.03	0.96	0.95	1.03	0.95	0	0	0	1.03	0.96	0	0	0	0	0.02
2004	BLZ	Belize	TACRO	AMR	0	7172	7050	Middle income	0.97	0.97	0.99	1	1.08	0.98	1.08	0.98	1.06	0.97	0.97	1.08	0.97	0.97	0	0.97	0.97	1.06	0.97	0	0	0	1.06	0.97	0	0	0	0	0.02
2005	BLZ	Belize	TACRO	AMR	0	7225	7107	Middle income	0.96	0.95	0.96	0.96	1.02	0.98	1.05	0.95	1.04	0.96	0.96	1.04	0.96	0.96	1.04	0.96	0.96	1.04	0.96	0	0	0	1.03	0.95	0	0	0	0	0.02
2006	BLZ	Belize	TACRO	AMR	0	7281	7164	Middle income	0.98	0.99	0.97	0.97	0.99	0.98	1	0.98	1.02	0.98	0.98	1.02	0.98	0.98	1.02	0.98	0.98	1.02	0.98	0	0	0	1.04	1	0	0	0	0	0
2007	BLZ	Belize	TACRO	AMR	0	7342	7227	Middle income	0.96	0.96	0.99	0.99	1.02	0.98	1.02	0.98	1	0.96	0.96	1	0.96	0.96	1	0.96	0.97	1	0.97	0	0	0	0.99	0.96	0	0	0	0	0.02
2008	BLZ	Belize	TACRO	AMR	0	7409	7297	Middle income	0.94	0.96	0.98	0.98	1	0.98	1.02	0.98	0.97	0.94	0.94	0.97	0.94	0.94	0.97	0.94	0.94	0.97	0.94	0	0	0	0.99	0.96	0	0	0	0	0.04
2009	BLZ	Belize	TACRO	AMR	0	7482	7372	Middle income	0.97	0.97	0.99	0.99	1.03	0.99	1.01	0.99	0.99	0.97	0.97	0.99	0.97	0.97	0.99	0.97	0.98	1	0.98	0	0	0	0.99	0.97	0	0	0	0	0.02
2010	BLZ	Belize	TACRO	AMR	0	7558	7450	Middle income	0.96	0.98	0.98	0.98	0.91	0.99	0.97	0.99	0.96	0.96	0.96	0.96	0.96	0.96	0.96	0.96	0.96	0.97	0.96	0	0	0	0.98	0.98	0	0	0	0	0.04
2011	BLZ	Belize	TACRO	AMR	0	7634	7529	Middle income	0.95	0.98	0.98	0.98	0.91	0.98	0.93	0.98	0.9	0.95	0.95	0.9	0.95	0.95	0.9	0.95	0.95	0.9	0.95	0	0	0	0.93	0.98	0	0	0	0	0.04
2012	BLZ	Belize	TACRO	AMR	0	7708	7606	Middle income	0.98	0.96	0.98	0.98	0.88	0.99	0.92	0.96	0.94	0.98	0.98	0.94	0.98	0.98	0.94	0.98	0.98	0.94	0.98	0	0	0	0.93	0.96	0	0	0	0	0.02
1980	BOL	Bolivia (Plurinational State of)	TACRO	AMR	1	213093	187491	Middle income	0.11	0.13	0.3	0	0	0.32	0	0	0	0	0	0	0	0	0	0	0.14	0	0	0	0	0	0	0	0	0	0	0	0.66
1981	BOL	Bolivia (Plurinational State of)	TACRO	AMR	1	215540	190600	Middle income	0.13	0.17	0.3	0	0	0.35	0	0	0	0	0	0	0	0	0	0	0.15	0	0	0	0	0	0	0	0	0	0	0	0.62
1982	BOL	Bolivia (Plurinational State of)	TACRO	AMR	1	218341	194025	Middle income	0.12	0.15	0.31	0	0	0.33	0	0	0	0	0	0	0	0	0	0	0.12	0	0	0	0	0	0	0	0	0	0	0	0.64
1983	BOL	Bolivia (Plurinational State of)	TACRO	AMR	1	221399	197680	Middle income	0.1	0.13	0.27	0	0	0.31	0	0	0	0	0	0	0	0	0	0	0.11	0	0	0	0	0	0	0	0	0	0	0	0.68
1984	BOL	Bolivia (Plurinational State of)	TACRO	AMR	1	224692	201540	Middle income	0.06	0.2	0.23	0	0	0.25	0	0	0	0	0	0	0	0	0	0	0.46	0	0	0	0	0	0	0	0	0	0	0	0.76
1985	BOL	Bolivia (Plurinational State of)	TACRO	AMR	1	228262	205640	Middle income	0.33	0.21	0.24	0	0	0.58	0	0	0	0	0	0	0	0	0	0	0.3	0	0	0	0	0	0	0	0	0	0	0	0.44
1986	BOL	Bolivia (Plurinational State of)	TACRO	AMR	1	232176	210043	Middle income	0.42	0.55	0.53	0	0	0.67	0	0	0	0	0	0	0	0	0	0	0.42	0	0	0	0	0	0	0	0	0	0	0	0.38
1987	BOL	Bolivia (Plurinational State of)	TACRO	AMR	1	236408	214730	Middle income	0.35	0.57	0.55	0	0	0.6	0	0	0	0	0	0	0	0	0	0	0.41	0	0	0	0	0	0	0	0	0	0	0	0.42
1988	BOL	Bolivia (Plurinational State of)	TACRO	AMR	1	240861	219614	Middle income	0.28	0.58	0.56	0	0	0.53	0	0	0	0	0	0	0	0	0	0	0.4	0	0	0	0	0	0	0	0	0	0	0	0.48
1989	BOL	Bolivia (Plurinational State of)	TACRO	AMR	1	245388	224554	Middle income	0.52	0.59	0.64	0	0	0.76	0	0	0	0	0	0	0	0	0	0	0.51	0	0	0	0	0	0	0	0	0	0	0	0.32
1990	BOL	Bolivia (Plurinational State of)	TACRO	AMR	1	249738	229306	Middle income	0.41	0.53	0.65	0	0	0.66	0	0	0	0	0	0	0	0	0	0	0.5	0	0	0	0	0	0	0	0	0	0	0	0.38
1991	BOL	Bolivia (Plurinational State of)	TACRO	AMR	1	253634	233594	Middle income	0.43	0.54	0.67	0	0	0.68	0	0	0	0	0	0	0	0	0	0	0.52	0	0	0	0	0	0	0	0	0	0	0	0.36
1992	BOL	Bolivia (Plurinational State of)	TACRO	AMR	1	256903	237246	Middle income	0.45	0.57	0.81	0	0	0.7	0	0	0	0	0	0	0	0	0	0	0.54	0	0	0	0	0	0	0	0	0	0	0	0.36
1993	BOL	Bolivia (Plurinational State of)	TACRO	AMR	1	259456	240178	Middle income	0.52	0.57	0.84	0	0	0.76	0	0	0	0	0	0	0	0	0	0	0.56	0	0	0	0	0	0	0	0	0	0	0	0.32
1994	BOL	Bolivia (Plurinational State of)	TACRO	AMR	1	261291	242389	Middle income	0.58	0.64	0.92	0	0	0.8	0	0	0	0	0	0	0	0	0	0	0.6	0	0	0	0	0	0	0	0	0	0	0	0.28
1995	BOL	Bolivia (Plurinational State of)	TACRO	AMR	1	262542	244019	Middle income	0.64	0.58	0.87	0	0	0.84	0	0	0	0	0	0	0	0	0	0	0.64	0	0	0	0	0	0	0	0	0	0	0	0.24
1996	BOL	Bolivia (Plurinational State of)	TACRO	AMR	1	263445	245311	Middle income	0.61	0.61	0.98	0	0	0.82	0	0	0	0	0	0	0	0	0	0	0.61	0	0	0	0	0	0	0	0	0	0	0	0.26
1997	BOL	Bolivia (Plurinational State of)	TACRO	AMR	1	264272	246540	Middle income	0.58	0.51	0.88	0.88	0	0.8	0	0	0	0.78	0	0	0	0	0	0	0.57	0	0.78	0	0	0	0	0.99	0	0	0	0	0.28
1998	BOL	Bolivia (Plurinational State of)	TACRO	AMR	1	265208	247899	Middle income	0.61	0.65	0.85	0.85	0	0.86	0	0	0	0.76	0	0	0	0	0	0	0.59	0	0.75	0	0	0	0	0.77	0	0	0	0	0.3
1999	BOL	Bolivia (Plurinational State of)	TACRO	AMR	1	266298	249438	Middle income	0.77	0.79	0.95	0.95	0	0.92	0	0	0	0.87	0	0	0	0	0	0	0.79	0	0.89	0	0	0	0	0.99	0	0	0	0	0.16
2000	BOL	Bolivia (Plurinational State of)	TACRO	AMR	1	267435	251063	Middle income	0.75	0.84	0.92	0.95	0.89	0.92	0.98	0.98	0.89	0.89	0.77	0	0.89	0.77	0	0.89	0.74	0.89	0.89	0	0	0	1.21	1	0	0	0	0	0.18
2001	BOL	Bolivia (Plurinational State of)	TACRO	AMR	1	268409	252571	Middle income	0.71	0.88	0.9	0.94	0.9	0.91	0.99	0.97	0.92	0.9	0.77	0	0.9	0.77	0	0.83	0.71	0.91	0.9	0	0	0	1.06	1.07	0	0	0	0	0.22
2002	BOL	Bolivia (Plurinational State of)	TACRO	AMR	1	269017	253751	Middle income	0.77	0.91	0.93	1	0.86	0.94	0.92	1	0.85	1	0.77	0	1	0.77	0	0.88	0.76	0.85	1	0	0	0	0	0.99	0	0	0	0	0.18
2003	BOL	Bolivia (Plurinational State of)	TACRO	AMR	1	269162	254490	Middle income	0.88	0.96	0.96	0.99	0.76	0.96	0.88	0.99	0.81	0.99	0.8	0.81	0.99	0.8	0.81	0.95	0.82	0.8	0.94	0	0	0	1.03	1	0	0	0	0	0.08
2004	BOL	Bolivia (Plurinational State of)	TACRO	AMR	1	268895	254822	Middle income	0.84	0.9	0.86	0.86	0.83	0.88	0.9	0.88	0.86	0.84	0.84	0.86	0.84	0.84	0.86	0.84	0.84	0.86	0.84	0	0	0	0.91	0.9	0	0	0.12	0.12	0.04
2005	BOL	Bolivia (Plurinational State of)	TACRO	AMR	1	268383	254891	Middle income	0.85	0.89	0.88	0.88	0.85	0.93	0.95	0.93	0.86	0.85	0.85	0.86	0.85	0.85	0.86	0.85	0.84	0.86	0.84	0	0	0	0.9	0.89	0	0	0.73	0.73	0.08
2006	BOL	Bolivia (Plurinational State of)	TACRO	AMR	1	267865	254916	Middle income	0.83	0.88	0.87	0.87	0.85	0.87	0.89	0.87	0.85	0.83	0.83	0.85	0.83	0.83	0.85	0.83	0.82	0.85	0.82	0	0	0	0.9	0.88	0	0	0.76	0.76	0.04
2007	BOL	Bolivia (Plurinational State of)	TACRO	AMR	1	267593	255133	Middle income	0.82	0.83	0.86	0.86	0.84	0.85	0.87	0.85	0.84	0.82	0.82	0.84	0.82	0.82	0.84	0.82	0.82	0.84	0.82	0	0	0	0.85	0.83	0	0	0.82	0.82	0.04
2008	BOL	Bolivia (Plurinational State of)	TACRO	AMR	1	267749	255719	Middle income	0.83	0.87	0.86	0.86	0.83	0.87	0.89	0.87	0.85	0.83	0.83	0.85	0.83	0.83	0.85	0.83	0.82	0.84	0.82	0	0	0	0.88	0.87	0.4	0.4	0.77	0.77	0.04
2009	BOL	Bolivia (Plurinational State of)	TACRO	AMR	1	268398	256740	Middle income	0.85	0.86	0.88	0.88	0.85	0.87	0.89	0.87	0.86	0.85	0.85	0.86	0.85	0.85	0.86	0.85	0.84	0.86	0.84	0	0	0	0.88	0.86	0.65	0.65	0.61	0.61	0.02
2010	BOL	Bolivia (Plurinational State of)	TACRO	AMR	1	269537	258202	Middle income	0.8	0.79	0.9	0.9	0.88	0.87	0.88	0.87	0.81	0.8	0.8	0.81	0.8	0.8	0.81	0.8	0.8	0.81	0.8	0	0	0	0.8	0.79	0.76	0.76	0.63	0.63	0.08
2011	BOL	Bolivia (Plurinational State of)	TACRO	AMR	1	271084	260034	Middle income	0.82	0.84	0.9	0.9	0.87	0.9	0.91	0.9	0.84	0.82	0.82	0.84	0.82	0.82	0.84	0.82	0.82	0.83	0.82	0	0	0	0.84	0.84	0.8	0.8	0.81	0.81	0.08
2012	BOL	Bolivia (Plurinational State of)	TACRO	AMR	1	272843	262059	Middle income	0.8	0.84	0.87	0.87	0.86	0.85	0.87	0.85	0.82	0.8	0.8	0.82	0.8	0.8	0.82	0.8	0.79	0.82	0.79	0	0	0	0.86	0.84	0.76	0.76	0.82	0.82	0.06
1980	BRA	Brazil	TACRO	AMR	0	3896442	3619832	Middle income	0.37	0.57	0.56	0	0	0.62	0	0	0	0	0	0	0	0	0	0	0.69	0	0	0	0	0	0	0	0	0	0	0	0.4
1981	BRA	Brazil	TACRO	AMR	0	3933136	3665809	Middle income	0.47	0.73	0.62	0	0	0.72	0	0	0	0	0	0	0	0	0	0	0.39	0	0	0	0	0	0	0	0	0	0	0	0.34
1982	BRA	Brazil	TACRO	AMR	0	3952137	3695038	Middle income	0.56	0.66	0.64	0	0	0.79	0	0	0	0	0	0	0	0	0	0	0.51	0	0	0	0	0	0	0	0	0	0	0	0.3
1983	BRA	Brazil	TACRO	AMR	0	3952735	3706452	Middle income	0.6	0.68	0.66	0	0	0.82	0	0	0	0	0	0	0	0	0	0	0.55	0	0	0	0	0	0	0	0	0	0	0	0.26
1984	BRA	Brazil	TACRO	AMR	0	3935224	3700058	Middle income	0.68	0.73	0.75	0	0	0.87	0	0	0	0	0	0	0	0	0	0	0.55	0	0	0	0	0	0	0	0	0	0	0	0.22
1985	BRA	Brazil	TACRO	AMR	0	3900520	3676582	Middle income	0.66	0.67	0.63	0	0	0.86	0	0	0	0	0	0	0	0	0	0	0.52	0	0	0	0	0	0	0	0	0	0	0	0.24
1986	BRA	Brazil	TACRO	AMR	0	3850831	3638122	Middle income	0.58	0.67	0.65	0	0	0.8	0	0	0	0	0	0	0	0	0	0	0.51	0	0	0	0	0	0	0	0	0	0	0	0.28
1987	BRA	Brazil	TACRO	AMR	0	3791728	3590125	Middle income	0.58	0.64	0.68	0	0	0.8	0	0	0	0	0	0	0	0	0	0	0.53	0	0	0	0	0	0	0	0	0	0	0	0.28
1988	BRA	Brazil	TACRO	AMR	0	3729354	3538582	Middle income	0.58	0.62	0.74	0	0	0.8	0	0	0	0	0	0	0	0	0	0	0.57	0	0	0	0	0	0	0	0	0	0	0	0.28
1989	BRA	Brazil	TACRO	AMR	0	3668674	3488269	Middle income	0.56	0.6	0.74	0	0	0.79	0	0	0	0	0	0	0	0	0	0	0.54	0	0	0	0	0	0	0	0	0	0	0	0.3
1990	BRA	Brazil	TACRO	AMR	0	3615963	3445224	Middle income	0.66	0.78	0.79	0	0	0.86	0	0	0	0	0	0	0	0	0	0	0.58	0	0	0	0	0	0	0	0	0	0	0	0.24
1991	BRA	Brazil	TACRO	AMR	0	3576780	3414799	Middle income	0.78	0.85	0.87	0	0	0.92	0	0	0	0	0	0	0	0	0	0	0.67	0	0	0	0	0	0	0	0	0	0	0	0.16
1992	BRA	Brazil	TACRO	AMR	0	3552467	3398301	Middle income	0.71	0.91	0.9	0	0	0.88	0	0	0	0	0	0	0	0	0	0	0.65	0	0	0	0	0	0	0	0	0	0	0	0.2
1993	BRA	Brazil	TACRO	AMR	0	3542737	3395493	Middle income	0.75	0.85	0.95	0	0	0.91	0	0	0	0	0	0	0	0	0	0	0.64	0	0	0	0	0	0	0	0	0	0	0	0.18
1994	BRA	Brazil	TACRO	AMR	0	3546694	3405584	Middle income	0.74	0.77	0.93	0	0	0.5	0	0	0	0	0.04	0	0	0	0	0	0.7	0	0	0	0	0	0	0	0	0	0	0	0
1995	BRA	Brazil	TACRO	AMR	0	3562265	3426659	Middle income	0.81	0.87	0.99	0	0	0.85	0	0	0	0	0.1	0	0	0	0	0	0.79	0	0	0	0	0	0	0	0	0	0	0	0.04
1996	BRA	Brazil	TACRO	AMR	0	3585948	3455415	Middle income	0.77	0.8	0.99	0	0	0.75	0	0	0	0	0.15	0	0	0	0	0	0.8	0	0	0	0	0	0	0	0	0	0	0	0
1997	BRA	Brazil	TACRO	AMR	0	3611552	3485908	Middle income	0.79	0.99	0.99	1	0	0.99	0	0.99	0	0.79	0.06	0	0.06	0	0	0	0.89	0	0.89	0	0	0	0	1	0	0	0	0	0.2
1998	BRA	Brazil	TACRO	AMR	0	3632820	3512073	Middle income	0.93	0.95	0.99	1	0	0.99	0	1	0	0.93	0.13	0	0.13	0	0	0	0.95	0	0.95	0	0	0	0	0.95	0	0	0.38	0.38	0.06
1999	BRA	Brazil	TACRO	AMR	0	3645119	3529366	Middle income	0.94	0.99	0.99	1	0	0.99	0	1	0	0.94	0.84	0	0.84	0	0	0	0.99	0	0.99	0	0	0	0	0.99	0	0	0.38	0	0.06
2000	BRA	Brazil	TACRO	AMR	0	3642217	3531615	Middle income	0.98	0.99	0.99	1	1.01	0.99	0.97	1	0.89	0.98	0.94	0.85	0.94	0.9	0	0.9	0.99	0.95	1	0	0	0	0.99	1	0	0	0.37	0.37	0.02
2001	BRA	Brazil	TACRO	AMR	0	3618749	3513451	Middle income	0.98	0.99	0.99	1	1.01	0.99	0.96	1	0.9	0.98	0.91	6.54	0.91	0.93	0.86	0.93	0.99	0.95	1	0	0	0	0.96	1	0	0	0.39	0.39	0.02
2002	BRA	Brazil	TACRO	AMR	0	3574972	3475016	Middle income	0.99	0.96	0.99	1	0.99	0.99	0.93	1	0.91	0.99	0.92	0.85	0.92	0.93	0.86	0.93	0.99	0.92	1	0	0	0	0.89	0.96	0	0	0.2	0	0
2003	BRA	Brazil	TACRO	AMR	0	3513403	3418715	Middle income	0.98	0.99	0.99	1	0.98	0.99	0.93	1	0.91	0.98	0.92	0.86	0.92	0.98	0	0.98	0.99	0.94	1	0	0	0	1.05	1	0	0	0.25	0	0.02
2004	BRA	Brazil	TACRO	AMR	0	3437222	3347657	Middle income	0.96	0.99	0.99	1	0	0.97	0	0.97	0	0.96	0.9	0	0.9	0.96	0	0.96	0.98	0	0.98	0	0	0	0	1	0	0	0.29	0	0.02
2005	BRA	Brazil	TACRO	AMR	0	3352790	3268118	Middle income	0.96	0.99	0.99	1	1.03	0.97	0.96	0.97	0.96	0.96	0.92	0.91	0.92	0.96	0.02	0.96	0.98	0.97	0.98	0	0	0	0.99	1	0	0	0.34	0	0.02
2006	BRA	Brazil	TACRO	AMR	0	3268182	3188091	Middle income	0.97	0.99	0.99	1.13	1.01	0.98	0.95	1.03	0.95	1.04	0.99	0.92	1	0.97	0.95	1.04	0.99	0.96	1.05	0	0	0	0	1.02	0.47	0.47	0.34	0	0.02
2007	BRA	Brazil	TACRO	AMR	0	3190968	3115093	Middle income	0.97	0.99	0.99	1.11	1.01	0.98	0.96	1.02	0.96	1.03	0.99	0.93	1	0.98	0.96	1.04	0.99	0.98	1.05	0	0	0	0.99	1.05	0.8	0.8	0.36	0	0.02
2008	BRA	Brazil	TACRO	AMR	0	3126721	3054683	Middle income	0.98	0.99	0.99	1.09	1.02	0.99	0.95	0.99	0.94	0.98	0.96	0.92	0.96	0.99	0.95	0.99	0.99	0.96	1	0	0	0	0.96	1.01	0.81	0.81	0.35	0	0.02
2009	BRA	Brazil	TACRO	AMR	0	3077921	3009353	Middle income	0.98	0.99	0.99	1.09	0.97	0.99	0.94	1.02	0.94	1.02	0.99	0.93	1	0.98	0.94	1.02	0.99	0.95	1.04	0	0	0	0.96	1.02	0.86	0.86	0.34	0	0.02
2010	BRA	Brazil	TACRO	AMR	0	3044474	2979061	Middle income	0.98	0.99	0.99	1.07	1.01	0.99	0.96	0.99	0.95	0.98	0.96	0.93	0.96	0.96	0.95	0.96	0.99	0.96	0.99	0.24	0.23	0.24	0.96	1	0.83	0.83	0.34	0.88	0.02
2011	BRA	Brazil	TACRO	AMR	0	3023429	2960925	Middle income	0.99	0.99	0.99	1.08	0.99	0.99	0.96	1.01	0.94	1	0.98	1	0.98	0.97	0.95	0.97	0.98	0.94	1.01	0.82	0	0.82	0.96	1.02	0.87	0.87	0.39	0.91	0
2012	BRA	Brazil	TACRO	AMR	0	3008538	2948779	Middle income	0.94	0.99	0.99	1.06	1.01	0.99	0.98	1.01	0.92	0.94	0.97	0.94	0.97	0.95	0.93	0.95	0.97	0.94	0.97	0.89	0.87	0.89	0.97	0.99	0.86	0.86	0.42	0.92	0.06
1980	BRB	Barbados	TACRO	AMR	0	4403	4264	High income	0.6	0.41	0	0	0	0.82	0	0	0	0	0	0	0	0	0	0	0.99	0	0	0	0	0	0	0	0	0	0	0	0.26
1981	BRB	Barbados	TACRO	AMR	0	4397	4263	High income	0.58	0.47	0	0	0	0.8	0	0	0	0	0	0	0	0	0	0	0.54	0	0	0	0	0	0	0	0	0	0	0	0.28
1982	BRB	Barbados	TACRO	AMR	0	4393	4263	High income	0.62	0.53	0	0	0	0.83	0	0	0	0	0	0	0	0	0	0	0.63	0	0	0	0	0	0	0	0	0	0	0	0.26
1983	BRB	Barbados	TACRO	AMR	0	4383	4258	High income	0.69	0.55	0	0	0	0.87	0	0	0	0	0	0	0	0	0	0	0.62	0	0	0	0	0	0	0	0	0	0	0	0.2
1984	BRB	Barbados	TACRO	AMR	0	4365	4245	High income	0.83	0.84	0	0	0	0.94	0	0	0	0	0	0	0	0	0	0	0.77	0	0	0	0	0	0	0	0	0	0	0	0.12
1985	BRB	Barbados	TACRO	AMR	0	4337	4223	High income	0.83	0.88	0	0	0	0.94	0	0	0	0	0	0	0	0	0	0	0.88	0	0	0	0	0	0	0	0	0	0	0	0.12
1986	BRB	Barbados	TACRO	AMR	0	4301	4191	High income	0.79	0.84	0	0	0	0.92	0	0	0	0	0	0	0	0	0	0	0.8	0	0	0	0	0	0	0	0	0	0	0	0.14
1987	BRB	Barbados	TACRO	AMR	0	4260	4155	High income	0.79	0.85	0	0	0	0.92	0	0	0	0	0	0	0	0	0	0	0.68	0	0	0	0	0	0	0	0	0	0	0	0.14
1988	BRB	Barbados	TACRO	AMR	0	4218	4119	High income	0.76	0.84	0	0	0	0.91	0	0	0	0	0	0	0	0	0	0	0.73	0	0	0	0	0	0	0	0	0	0	0	0.16
1989	BRB	Barbados	TACRO	AMR	0	4175	4079	High income	0.78	0.85	0	0	0	0.92	0	0	0	0	0	0	0	0	0	0	0.8	0	0	0	0	0	0	0	0	0	0	0	0.16
1990	BRB	Barbados	TACRO	AMR	0	4129	4038	High income	0.91	0.87	0	0	0	0.97	0	0	0	0	0	0	0	0	0	0	0.9	0	0	0	0	0	0	0	0	0	0	0	0.06
1991	BRB	Barbados	TACRO	AMR	0	4079	3992	High income	0.82	0.92	0	0	0	0.94	0	0	0	0	0	0	0	0	0	0	0.84	0	0	0	0	0	0	0	0	0	0	0	0.12
1992	BRB	Barbados	TACRO	AMR	0	4023	3940	High income	0.9	0.9	0	0	0	0.96	0	0	0	0	0	0	0	0	0	0	0.89	0	0	0	0	0	0	0	0	0	0	0	0.06
1993	BRB	Barbados	TACRO	AMR	0	3962	3883	High income	0.86	0.92	0	0	0	0.95	0	0	0	0	0	0	0	0	0	0	0.88	0	0	0	0	0	0	0	0	0	0	0	0.1
1994	BRB	Barbados	TACRO	AMR	0	3897	3823	High income	0.9	0.97	0	0	0	0.96	0	0	0	0	0	0	0	0	0	0	0.91	0	0	0	0	0	0	0	0	0	0	0	0.06
1995	BRB	Barbados	TACRO	AMR	0	3832	3762	High income	0.93	0.92	0	0	0	0.97	0	0	0	0	0	0	0	0	0	0	0.93	0	0	0	0	0	0	0	0	0	0	0	0.04
1996	BRB	Barbados	TACRO	AMR	0	3770	3703	High income	0.85	0.99	0	0	0	0.95	0	0	0	0	0	0	0	0	0	0	0.85	0	0	0	0	0	0	0	0	0	0	0	0.1
1997	BRB	Barbados	TACRO	AMR	0	3714	3651	High income	0.96	0.92	0	0	0	0.98	0	0	0	0.96	0	0	0	0	0	0	0.96	0	0.96	0	0	0	0	0.92	0	0	0	0	0.02
1998	BRB	Barbados	TACRO	AMR	0	3666	3606	High income	0.93	0.97	0	0	0	0.96	0	0	0	0.93	0	0	0	0	0	0	0.93	0	0.93	0	0	0	0	0.97	0	0	0	0	0.04
1999	BRB	Barbados	TACRO	AMR	0	3629	3572	High income	0.87	0.86	0	0	0	0.95	0	0	0	0.87	0	0	0	0	0	0	0.86	0	0.86	0	0	0	0	0.86	0	0	0	0	0.08
2000	BRB	Barbados	TACRO	AMR	0	3603	3548	High income	0.93	0.94	0	0	0	0.93	0.95	0.93	0.96	0.93	0	0	0	0	0	0	0.86	0.88	0.86	0	0	0	0.94	0.94	0	0	0	0	0
2001	BRB	Barbados	TACRO	AMR	0	3587	3534	High income	0.84	0.93	0	0	0	0.92	1.03	0.92	0.94	0.84	0.18	0.19	0.18	0.18	0	0.18	0.93	0.97	0.93	0	0	0	0.95	0.93	0	0	0	0	0.08
2002	BRB	Barbados	TACRO	AMR	0	3578	3528	High income	0.87	0.91	0	0	0	0.92	0	0	0	0.87	0.66	0	0.66	0.66	0	0.66	0.86	0	0.86	0	0	0	0	0.91	0	0	0	0	0.06
2003	BRB	Barbados	TACRO	AMR	0	3576	3527	High income	0.89	0.9	0	0	0	0.91	0.96	0.91	0.9	0.89	0.91	0.9	0.91	0.88	0	0.88	0.9	0.91	0.9	0	0	0	0.92	0.9	0	0	0	0	0.02
2004	BRB	Barbados	TACRO	AMR	0	3577	3529	High income	0.93	0.98	0	0	0	0.97	0	0	0	0.93	0.93	0	0.93	0.93	0	0.93	0.93	0	0.93	0	0	0	0	0.98	0	0	0	0	0.04
2005	BRB	Barbados	TACRO	AMR	0	3581	3535	High income	0.92	0.93	0	0	0	0.97	0	0	0	0.92	0.92	0	0.92	0.92	0	0.92	0.91	0	0.91	0	0	0	0	0.93	0	0	0	0	0.06
2006	BRB	Barbados	TACRO	AMR	0	3586	3542	High income	0.84	0.92	0	0	0	0.94	0.81	0.81	0.84	0.84	0.84	0.84	0.84	0.84	0.84	0.84	0.85	0.84	0.85	0	0	0	0.92	0.92	0	0	0	0	0.1
2007	BRB	Barbados	TACRO	AMR	0	3592	3550	High income	0.93	0.75	0	0	0	0.93	0.9	0.93	0.9	0.93	0.93	0.9	0.93	0.93	0.9	0.93	0.93	0.9	0.93	0	0	0	0.74	0.75	0	0	0	0	0
2008	BRB	Barbados	TACRO	AMR	0	3597	3556	High income	0.85	0.94	0	0	0	0.85	0.86	0.85	0.86	0.85	0.85	0.86	0.85	0.85	0.86	0.85	0.85	0.86	0.85	0	0	0	0.95	0.94	0	0	0	0	0
2009	BRB	Barbados	TACRO	AMR	0	3602	3562	High income	0.93	0.94	0	0	0	0.93	0.9	0.93	0.9	0.93	0.93	0.9	0.93	0.93	0.9	0.93	0.93	0.9	0.93	0.75	0	0.75	0.94	0.94	0	0	0	0	0
2010	BRB	Barbados	TACRO	AMR	0	3606	3567	High income	0.86	0.85	0	0	0	0.93	0	0	0.85	0.86	0.86	0.85	0.86	0.86	0.85	0.86	0.9	0.89	0.9	0.75	0	0	0.83	0.85	0	0	0	0	0.08
2011	BRB	Barbados	TACRO	AMR	0	3608	3570	High income	0.91	0.93	0	0	0	0.93	0	0	0.83	0.91	0.91	0.83	0.91	0.91	0.83	0.91	0.91	0.83	0.91	0.75	0	0	0.85	0.93	0	0	0	0	0.02
2012	BRB	Barbados	TACRO	AMR	0	3609	3572	High income	0.87	0.9	0	0	0	0.93	0	0	0.8	0.87	0.88	0	0.88	0.88	0	0.88	0.88	0.8	0.88	0.75	0	0	0.8	0.9	0	0	0	0	0.06
1980	BRN	Brunei Darussalam	EAPRO	WPR	0	6389	6257	High income	0.89	0.73	0.99	0	0	0.96	0	0	0	0	0	0	0	0	0	0	0.89	0	0	0	0	0	0	0	0	0	0	0	0.08
1981	BRN	Brunei Darussalam	EAPRO	WPR	0	6459	6332	High income	0.94	0.8	0.99	0	0	0.97	0	0	0	0	0	0	0	0	0	0	0.95	0	0	0	0	0	0	0	0	0	0	0	0.04
1982	BRN	Brunei Darussalam	EAPRO	WPR	0	6560	6438	High income	0.99	0.88	0.99	0	0	0.99	0	0	0	0	0	0	0	0	0	0	0.99	0	0	0	0	0	0	0	0	0	0	0	0
1983	BRN	Brunei Darussalam	EAPRO	WPR	0	6698	6580	High income	0.85	0.94	0.99	0	0	0.95	0	0	0	0	0	0	0	0	0	0	0.9	0	0	0	0	0	0	0	0	0	0	0	0.1
1984	BRN	Brunei Darussalam	EAPRO	WPR	0	6875	6759	High income	0.96	0.9	0.9	0	0	0.98	0	0	0	0	0	0	0	0	0	0	0.94	0	0	0	0	0	0	0	0	0	0	0	0.02
1985	BRN	Brunei Darussalam	EAPRO	WPR	0	7085	6971	High income	0.88	0.98	0.95	0	0	0.96	0	0	0	0	0	0	0	0	0	0	0.88	0	0	0	0	0	0	0	0	0	0	0	0.08
1986	BRN	Brunei Darussalam	EAPRO	WPR	0	7318	7207	High income	0.86	0.99	0.85	0	0	0.95	0	0	0	0	0	0	0	0	0	0	0.86	0	0	0	0	0	0	0	0	0	0	0	0.1
1987	BRN	Brunei Darussalam	EAPRO	WPR	0	7557	7447	High income	0.85	0.99	0.84	0	0	0.95	0	0	0	0	0	0	0	0	0	0	0.88	0	0	0	0	0	0	0	0	0	0	0	0.1
1988	BRN	Brunei Darussalam	EAPRO	WPR	0	7780	7674	High income	0.89	0.99	0.85	0	0	0.96	0	0	0	0	0	0	0	0	0	0	0.89	0	0	0	0	0	0	0	0	0	0	0	0.08
1989	BRN	Brunei Darussalam	EAPRO	WPR	0	7976	7872	High income	0.91	0.99	0.88	0	0	0.97	0	0	0	0	0	0	0	0	0	0	0.91	0	0	0	0	0	0	0	0	0	0	0	0.06
1990	BRN	Brunei Darussalam	EAPRO	WPR	0	8128	8027	High income	0.93	0.99	0.91	0	0	0.97	0	0	0	0	0.96	0	0	0	0	0	0.92	0	0	0	0	0	0	0	0	0	0	0	0.04
1991	BRN	Brunei Darussalam	EAPRO	WPR	0	8223	8126	High income	0.95	0.96	0.94	0	0	0.98	0	0	0	0	0.96	0	0	0	0	0	0.94	0	0	0	0	0	0	0	0	0	0	0	0.04
1992	BRN	Brunei Darussalam	EAPRO	WPR	0	8262	8169	High income	0.96	0.92	0.97	0	0	0.98	0	0	0	0	0.96	0	0	0	0	0	0.95	0	0	0	0	0	0	0	0	0	0	0	0.02
1993	BRN	Brunei Darussalam	EAPRO	WPR	0	8249	8160	High income	0.99	0.99	0.99	0	0	0.99	0	0	0	0	0.99	0	0	0	0	0	0.99	0	0	0	0	0	0	0	0	0	0	0	0
1994	BRN	Brunei Darussalam	EAPRO	WPR	0	8189	8105	High income	0.99	0.99	0.99	0	0	0.99	0	0	0	0	0.99	0	0	0	0	0	0.99	0	0	0	0	0	0	0	0	0	0	0	0
1995	BRN	Brunei Darussalam	EAPRO	WPR	0	8094	8016	High income	0.99	0.99	0.99	0	0	0.99	0	0	0	0	0.99	0	0	0	0	0	0.99	0	0	0	0	0	0	0	0	0	0	0	0
1996	BRN	Brunei Darussalam	EAPRO	WPR	0	7981	7907	High income	0.99	0.99	0.99	0	0	0.99	0	0	0	0	0.98	0	0	0	0	0	0.99	0	0	0	0	0	0	0	0	0	0	0	0
1997	BRN	Brunei Darussalam	EAPRO	WPR	0	7864	7795	High income	0.99	0.98	0.99	0.99	0	0.99	0	0	0	0.99	0.98	0	0.98	0	0	0	0.99	0	0.99	0	0	0	0	0.98	0	0	0	0	0
1998	BRN	Brunei Darussalam	EAPRO	WPR	0	7759	7694	High income	0.97	0.99	0.96	0.96	0	0.99	0	0	0	0.97	0.99	0	1	0	0	0	0.98	0	0.98	0	0	0	0	1	0	0	0	0	0.02
1999	BRN	Brunei Darussalam	EAPRO	WPR	0	7669	7609	High income	0.92	0.94	0.98	0.98	0.95	0.99	0	0	0.89	0.92	0.93	0.9	0.93	0	0	0	0.97	0.94	0.97	0	0	0	0.91	0.94	0	0	0	0	0.08
2000	BRN	Brunei Darussalam	EAPRO	WPR	0	7596	7539	High income	0.99	0.99	0.99	1	0.98	0.99	0.98	0.99	0.98	0.99	0.99	0.99	1	0	0	0	0.99	0.98	0.99	0	0	0	0.98	0.99	0	0	0	0	0
2001	BRN	Brunei Darussalam	EAPRO	WPR	0	7533	7480	High income	0.97	0.99	0.99	0.99	0.96	0.99	0.98	1	1	1.01	0.99	1	1.02	0	0	0	0.99	0.99	1.01	0	0	0	1.03	1.04	0	0	0	0	0.02
2002	BRN	Brunei Darussalam	EAPRO	WPR	0	7469	7418	High income	0.94	0.99	0.95	0.95	0	0.99	0	0	0	0.94	0.99	0	1	0.94	0	0.94	0.99	0	0.99	0	0	0	0	0.99	0	0	0	0	0.06
2003	BRN	Brunei Darussalam	EAPRO	WPR	0	7396	7347	High income	0.92	0.98	0.95	0.95	0	0.99	0	0	0	0.92	0.99	0	1.02	0.92	0	0.92	0.99	0	0.99	0	0	0	0	0.98	0	0	0	0	0.08
2004	BRN	Brunei Darussalam	EAPRO	WPR	0	7311	7267	High income	0.92	0.99	0.99	0.99	0.92	0.99	0.94	1.01	0.85	0.92	0.99	0.94	1.02	0.92	0.85	0.92	0.92	0.86	0.92	0	0	0	0	0.99	0	0	0	0	0.08
2005	BRN	Brunei Darussalam	EAPRO	WPR	0	7217	7175	High income	0.94	0.98	0.94	0.94	0.93	0.99	0.97	1	1.04	1.08	0.99	0.97	1	0.94	1.04	1.08	0.93	1.06	1.09	0	0	0	0.97	0.98	0	0	0	0	0.06
2006	BRN	Brunei Darussalam	EAPRO	WPR	0	7115	7075	High income	0.97	0.97	0.99	1	0	0.99	0	0	0	1.06	0.99	0	1.03	0.97	0	1.06	0.94	0	1.05	0	0	0	0	0.97	0	0	0	0	0.02
2007	BRN	Brunei Darussalam	EAPRO	WPR	0	7010	6973	High income	0.99	0.97	0.96	0.96	0	0.99	0	0	0	0.99	0.97	0	1.03	0.99	0	0.99	0.95	0	0.95	0	0	0	0	0.97	0	0	0	0	0
2008	BRN	Brunei Darussalam	EAPRO	WPR	0	6908	6873	High income	0.98	0.99	0.99	1	0.88	0.99	0.85	0	0.86	0.98	0.96	0.85	0.96	0.98	0.86	0.98	0.97	0.9	1.02	0	0	0	0.92	1	0	0	0	0	0.02
2009	BRN	Brunei Darussalam	EAPRO	WPR	0	6811	6778	High income	0.99	0.99	0.99	1	0.94	0.99	0.92	0.96	0.94	0.99	0.96	1.09	1.14	0.99	0.94	0.99	0.99	0.94	0.99	0	0	0	0.95	0.99	0	0	0	0	0
2010	BRN	Brunei Darussalam	EAPRO	WPR	0	6720	6689	High income	0.95	0.94	0.95	0.95	0.91	0.98	0.93	0.98	0.91	0.95	0.96	0.91	0.96	0.95	0.94	0.95	0.99	0.94	0.99	0	0	0	0.93	0.94	0	0	0	0	0.04
2011	BRN	Brunei Darussalam	EAPRO	WPR	0	6638	6609	High income	0.97	0.91	0.96	0.96	0.97	0.99	0.98	0.96	0.99	0.97	0.93	0.94	0.93	0.97	0.99	0.97	0.95	1.03	1.01	0	0	0	0.92	0.91	0	0	0	0	0.02
2012	BRN	Brunei Darussalam	EAPRO	WPR	0	6562	6535	High income	0.9	0.99	0.99	1	0.99	0.96	1.03	1.03	0.9	0.9	0.99	1	1	0.9	0.9	0.9	0.9	0.91	0.9	0	0	0	0.99	0.99	0	0	0	0	0.06
1980	BTN	Bhutan	ROSA	SEAR	1	18218	16037	Middle income	0.06	0.21	0.43	0	0	0.25	0	0	0	0	0	0	0	0	0	0	0.04	0	0	0	0	0	0	0	0	0	0	0	0.76
1981	BTN	Bhutan	ROSA	SEAR	1	18521	16381	Middle income	0.13	0.21	0.44	0	0	0.35	0	0	0	0	0	0	0	0	0	0	0.11	0	0	0	0	0	0	0	0	0	0	0	0.62
1982	BTN	Bhutan	ROSA	SEAR	1	18849	16746	Middle income	0.15	0.2	0.45	0	0	0.37	0	0	0	0	0	0	0	0	0	0	0.11	0	0	0	0	0	0	0	0	0	0	0	0.6
1983	BTN	Bhutan	ROSA	SEAR	1	19202	17132	Middle income	0.16	0.21	0.46	0	0	0.39	0	0	0	0	0	0	0	0	0	0	0.14	0	0	0	0	0	0	0	0	0	0	0	0.58
1984	BTN	Bhutan	ROSA	SEAR	1	19561	17524	Middle income	0.28	0.36	0.47	0	0	0.53	0	0	0	0	0	0	0	0	0	0	0.27	0	0	0	0	0	0	0	0	0	0	0	0.48
1985	BTN	Bhutan	ROSA	SEAR	1	19881	17882	Middle income	0.41	0.44	0.54	0	0	0.66	0	0	0	0	0	0	0	0	0	0	0.41	0	0	0	0	0	0	0	0	0	0	0	0.38
1986	BTN	Bhutan	ROSA	SEAR	1	20107	18157	Middle income	0.53	0.51	0.6	0	0	0.77	0	0	0	0	0	0	0	0	0	0	0.54	0	0	0	0	0	0	0	0	0	0	0	0.32
1987	BTN	Bhutan	ROSA	SEAR	1	20198	18307	Middle income	0.63	0.58	0.67	0	0	0.84	0	0	0	0	0	0	0	0	0	0	0.63	0	0	0	0	0	0	0	0	0	0	0	0.26
1988	BTN	Bhutan	ROSA	SEAR	1	20130	18315	Middle income	0.7	0.64	0.73	0	0	0.88	0	0	0	0	0	0	0	0	0	0	0.7	0	0	0	0	0	0	0	0	0	0	0	0.2
1989	BTN	Bhutan	ROSA	SEAR	1	19905	18178	Middle income	0.76	0.79	0.93	0	0	0.91	0	0	0	0	0	0	0	0	0	0	0.76	0	0	0	0	0	0	0	0	0	0	0	0.16
1990	BTN	Bhutan	ROSA	SEAR	1	19541	17910	Middle income	0.96	0.93	0.99	0	0	0.98	0	0	0	0	0	0	0	0	0	0	0.96	0	0	0	0	0	0	0	0	0	0	0	0.02
1991	BTN	Bhutan	ROSA	SEAR	1	19076	17546	Middle income	0.91	0.89	0.95	0	0	0.97	0	0	0	0	0	0	0	0	0	0	0.91	0	0	0	0	0	0	0	0	0	0	0	0.06
1992	BTN	Bhutan	ROSA	SEAR	1	18566	17134	Middle income	0.86	0.86	0.9	0	0	0.95	0	0	0	0	0	0	0	0	0	0	0.85	0	0	0	0	0	0	0	0	0	0	0	0.1
1993	BTN	Bhutan	ROSA	SEAR	1	18060	16722	Middle income	0.79	0.84	0.89	0	0	0.92	0	0	0	0	0	0	0	0	0	0	0.82	0	0	0	0	0	0	0	0	0	0	0	0.14
1994	BTN	Bhutan	ROSA	SEAR	1	17587	16336	Middle income	0.86	0.81	0.96	0	0	0.95	0	0	0	0	0	0	0	0	0	0	0.84	0	0	0	0	0	0	0	0	0	0	0	0.1
1995	BTN	Bhutan	ROSA	SEAR	1	17165	15993	Middle income	0.87	0.85	0.98	0	0	0.95	0	0	0	0	0	0	0	0	0	0	0.86	0	0	0	0	0	0	0	0	0	0	0	0.08
1996	BTN	Bhutan	ROSA	SEAR	1	16797	15696	Middle income	0.87	0.85	0.98	0	0	0.95	0	0	0	0	0.16	0	0	0	0	0	0.86	0	0	0	0	0	0	0	0	0	0	0	0.08
1997	BTN	Bhutan	ROSA	SEAR	1	16467	15431	Middle income	0.87	0.84	0.92	0.92	0	0.95	0	0	0	0.87	0.84	0	0.84	0	0	0	0.87	0	0.87	0	0	0	0	0.84	0	0	0	0	0.08
1998	BTN	Bhutan	ROSA	SEAR	1	16163	15186	Middle income	0.86	0.71	0.94	0.94	0	0.96	0	0	0	0.86	0.81	0	0.81	0	0	0	0.85	0	0.85	0	0	0	0	0.71	0	0	0	0	0.1
1999	BTN	Bhutan	ROSA	SEAR	1	15886	14965	Middle income	0.9	0.77	0.9	0.9	0.9	0.95	0	0	0.93	0.9	0.9	0.9	0.52	0	0	0	0.89	0.95	0.89	0	0	0	0.82	0.77	0	0	0	0	0.06
2000	BTN	Bhutan	ROSA	SEAR	1	15638	14767	Middle income	0.92	0.78	0.97	0.97	0.86	0.96	0.93	0.99	0.97	0.92	0.98	0.87	0.98	0	0	0	0.98	0.87	0.98	0	0	0	0	0	0	0	0	0	0.04
2001	BTN	Bhutan	ROSA	SEAR	1	15419	14595	Middle income	0.88	0.78	0.81	0.81	0.92	0.96	1.04	0.87	1.03	0.88	0.89	0	0.89	0	0	0	0.88	1.14	0.88	0	0	0	0.91	0.78	0	0	0	0	0.08
2002	BTN	Bhutan	ROSA	SEAR	1	15229	14447	Middle income	0.86	0.78	0.83	0.83	0.98	0.95	1.07	0.86	1.03	0.86	0.83	1.02	0.83	0	0	0	0.89	1.1	0.89	0	0	0	0.97	0.78	0	0	0	0	0.1
2003	BTN	Bhutan	ROSA	SEAR	1	15066	14324	Middle income	0.95	0.88	0.93	0.93	0.93	0.96	0	0.98	0	0.95	0.95	0	0.95	0	0	0	0.96	0.93	0.96	0	0	0	0.88	0.88	0	0	0	0	0.02
2004	BTN	Bhutan	ROSA	SEAR	1	14931	14223	Middle income	0.89	0.87	0.92	0.92	0.92	0.92	0.98	0.93	0.94	0.89	0.89	0.94	0.89	0	0	0	0.9	0.95	0.9	0	0	0	0.92	0.87	0	0	0	0	0.04
2005	BTN	Bhutan	ROSA	SEAR	1	14826	14152	Middle income	0.95	0.93	0.92	1.01	0.95	0.97	0.99	0.97	0.97	0.95	0.95	0.97	0.95	0	0	0	0.95	0.97	0.95	0	0	0	0.95	0.93	0	0	0	0	0.02
2006	BTN	Bhutan	ROSA	SEAR	1	14755	14113	Middle income	0.95	0.9	0.92	0.92	0.91	0.97	0.98	0.98	0.95	0.95	0.95	0.95	0.95	0	0	0	0.96	0.96	0.96	0	0	0	0.91	0.9	0	0	0	0	0.02
2007	BTN	Bhutan	ROSA	SEAR	1	14719	14106	Middle income	0.95	0.95	0.94	0.94	0.85	0.98	0.87	0.92	0.9	0.95	0.95	0.9	0.95	0	0	0	0.93	0.88	0.93	0	0	0	1.04	0.95	0	0	0	0	0.04
2008	BTN	Bhutan	ROSA	SEAR	1	14710	14128	Middle income	0.96	0.99	0.99	0.99	0.92	0.97	0.93	0.97	0.93	0.96	0.96	0.93	0.96	0	0	0	0.96	0.93	0.96	0	0	0	0.96	0.99	0	0	0	0	0.02
2009	BTN	Bhutan	ROSA	SEAR	1	14722	14169	Middle income	0.93	0.94	0.94	0.94	0.92	0.97	0.9	0.89	0.94	0.93	0.93	0.94	0.93	0	0	0	0.93	0.94	0.93	0	0	0	0.96	0.94	0	0	0	0	0.04
2010	BTN	Bhutan	ROSA	SEAR	1	14743	14217	Middle income	0.91	0.95	0.96	0.96	0.9	0.94	0.91	0.94	0.89	0.91	0.91	0.89	0.91	0	0	0	0.92	0.9	0.92	0	0	0	0.92	0.95	0	0	0	0	0.04
2011	BTN	Bhutan	ROSA	SEAR	1	14759	14263	Middle income	0.95	0.95	0.95	0.95	0.89	0.98	0.9	0.93	0.9	0.95	0.95	0.9	0.95	0	0	0	0.95	0.9	0.95	0	0	0	0.9	0.95	0	0	0	0	0.04
2012	BTN	Bhutan	ROSA	SEAR	1	14761	14293	Middle income	0.97	0.95	0.95	0.95	0.9	0.97	0.94	0.97	0.93	0.97	0.97	0.93	0.97	0.97	0.93	0.97	0.97	0.93	0.97	0	0	0	0.9	0.95	0	0	0	0	0
1980	BWA	Botswana	ESARO	AFR	0	44007	41038	Middle income	0.71	0.63	0.92	0	0	0.89	0	0	0	0	0	0	0	0	0	0	0.46	0	0	0	0	0	0	0	0	0	0	0	0.2
1981	BWA	Botswana	ESARO	AFR	0	45016	42081	Middle income	0.75	0.7	0.93	0	0	0.93	0	0	0	0	0	0	0	0	0	0	0.71	0	0	0	0	0	0	0	0	0	0	0	0.2
1982	BWA	Botswana	ESARO	AFR	0	45873	42980	Middle income	0.82	0.75	0.94	0	0	0.97	0	0	0	0	0	0	0	0	0	0	0.77	0	0	0	0	0	0	0	0	0	0	0	0.16
1983	BWA	Botswana	ESARO	AFR	0	46572	43732	Middle income	0.82	0.79	0.94	0	0	0.97	0	0	0	0	0	0	0	0	0	0	0.8	0	0	0	0	0	0	0	0	0	0	0	0.16
1984	BWA	Botswana	ESARO	AFR	0	47111	44331	Middle income	0.83	0.82	0.95	0	0	0.98	0	0	0	0	0	0	0	0	0	0	0.83	0	0	0	0	0	0	0	0	0	0	0	0.16
1985	BWA	Botswana	ESARO	AFR	0	47493	44779	Middle income	0.84	0.85	0.97	0	0	0.98	0	0	0	0	0	0	0	0	0	0	0.85	0	0	0	0	0	0	0	0	0	0	0	0.14
1986	BWA	Botswana	ESARO	AFR	0	47730	45084	Middle income	0.86	0.91	0.99	0	0	0.98	0	0	0	0	0	0	0	0	0	0	0.88	0	0	0	0	0	0	0	0	0	0	0	0.12
1987	BWA	Botswana	ESARO	AFR	0	47858	45277	Middle income	0.88	0.87	0.95	0	0	0.93	0	0	0	0	0	0	0	0	0	0	0.86	0	0	0	0	0	0	0	0	0	0	0	0.06
1988	BWA	Botswana	ESARO	AFR	0	47913	45390	Middle income	0.88	0.87	0.95	0	0	0.96	0	0	0	0	0	0	0	0	0	0	0.89	0	0	0	0	0	0	0	0	0	0	0	0.08
1989	BWA	Botswana	ESARO	AFR	0	47924	45446	Middle income	0.92	0.87	0.92	0	0	0.99	0	0	0	0	0	0	0	0	0	0	0.89	0	0	0	0	0	0	0	0	0	0	0	0.08
1990	BWA	Botswana	ESARO	AFR	0	47922	45473	Middle income	0.92	0.87	0.93	0	0	0.99	0	0	0	0	0	0	0	0	0	0	0.9	0	0	0	0	0	0	0	0	0	0	0	0.08
1991	BWA	Botswana	ESARO	AFR	0	47934	45489	Middle income	0.93	0.88	0.93	0	0	0.99	0	0	0	0	0	0	0	0	0	0	0.91	0	0	0	0	0	0	0	0	0	0	0	0.06
1992	BWA	Botswana	ESARO	AFR	0	47968	45504	Middle income	0.94	0.88	0.94	0	0	0.99	0	0	0	0	0	0	0	0	0	0	0.91	0	0	0	0	0	0	0	0	0	0	0	0.06
1993	BWA	Botswana	ESARO	AFR	0	48025	45520	Middle income	0.94	0.88	0.95	0	0	0.99	0	0	0	0	0	0	0	0	0	0	0.92	0	0	0	0	0	0	0	0	0	0	0	0.06
1994	BWA	Botswana	ESARO	AFR	0	48103	45544	Middle income	0.94	0.88	0.96	0	0	0.99	0	0	0	0	0	0	0	0	0	0	0.93	0	0	0	0	0	0	0	0	0	0	0	0.06
1995	BWA	Botswana	ESARO	AFR	0	48187	45567	Middle income	0.95	0.89	0.96	0	0	0.98	0	0	0	0	0.73	0	0	0	0	0	0.94	0	0	0	0	0	0	0	0	0	0	0	0.04
1996	BWA	Botswana	ESARO	AFR	0	48245	45569	Middle income	0.96	0.89	0.97	0	0	0.98	0	0	0	0	0.62	0	0	0	0	0	0.95	0	0	0	0	0	0	0	0	0	0	0	0.02
1997	BWA	Botswana	ESARO	AFR	0	48252	45535	Middle income	0.96	0.89	0.98	0.59	0	0.98	0	0	0	0.76	0.6	0	0.6	0	0	0	0.95	0	0.8	0	0	0	0	0.79	0	0	0	0	0.02
1998	BWA	Botswana	ESARO	AFR	0	48196	45463	Middle income	0.98	0.89	0.99	0.66	0	0.98	0	0	0	0.82	0.77	0	0.69	0	0	0	0.93	0	0.73	0	0	0	0	0.8	0	0	0	0	0
1999	BWA	Botswana	ESARO	AFR	0	48083	45361	Middle income	0.97	0.9	0.99	0.67	0.69	0.98	0	0	0.93	0.85	0.85	0.76	0.7	0	0	0	0.97	0.9	0.72	0	0	0	0.81	0.74	0	0	0	0	0.02
2000	BWA	Botswana	ESARO	AFR	0	47935	45255	Middle income	0.97	0.91	0.99	0.73	0.81	0.98	1.1	0.94	1	0.85	0.86	0.86	0.73	0	0	0	0.97	0.99	0.85	0	0	0	0.99	0.84	0	0	0	0	0.02
2001	BWA	Botswana	ESARO	AFR	0	47786	45178	Middle income	0.97	0.91	0.99	0.72	0.81	0.98	0.98	0.82	0.88	0.74	0.87	0.76	0.64	0	0	0	0.97	0.9	0.75	0	0	0	0.92	0.77	0	0	0	0	0.02
2002	BWA	Botswana	ESARO	AFR	0	47671	45157	Middle income	0.97	0.92	0.99	0.72	0.7	0.98	0.94	0.99	0.83	0.87	0.88	0.44	0.46	0	0	0	0.97	0.81	0.85	0	0	0	0.75	0.79	0	0	0	0	0.02
2003	BWA	Botswana	ESARO	AFR	0	47611	45205	Middle income	0.96	0.92	0.99	0.92	0.83	0.98	0.96	1.01	0.88	0.93	0.9	0.74	0.78	0	0	0	0.96	0.86	0.91	0	0	0	0.85	0.9	0	0	0	0	0.02
2004	BWA	Botswana	ESARO	AFR	0	47610	45321	Middle income	0.96	0.93	0.99	0.93	0.83	0.98	0.93	0.98	0.84	0.89	0.91	0.75	0.79	0	0	0	0.96	0.83	0.88	0	0	0	0.82	0.86	0	0	0	0	0.02
2005	BWA	Botswana	ESARO	AFR	0	47660	45491	Middle income	0.96	0.93	0.99	1.26	0.97	0.98	1.08	1.41	0.99	1.3	0.92	0.82	1.08	0	0	0	0.96	0.94	1.23	0	0	0	0.87	1.13	0	0	0	0	0.02
2006	BWA	Botswana	ESARO	AFR	0	47739	45688	Middle income	0.96	0.94	0.99	1.23	0.93	0.98	1.02	1.31	0.98	1.5	0.93	0.83	1.07	0	0	0	0.96	0.97	1.25	0	0	0	0.94	1.21	0	0	0	0	0.02
2007	BWA	Botswana	ESARO	AFR	0	47817	45878	Middle income	0.96	0.94	0.99	0.81	0.87	0.98	0.98	1.04	0.91	0.98	0.94	0.76	0.88	0	0	0	0.97	0.8	0.85	0	0	0	0.74	0.79	0	0	0	0	0.02
2008	BWA	Botswana	ESARO	AFR	0	47867	46033	Middle income	0.96	0.94	0.99	1	0.94	0.98	0.97	1.09	0.89	0.94	0.94	0.79	0.85	0	0	0	0.98	0.92	0.99	0	0	0	0.87	0.95	0	0	0	0	0.02
2009	BWA	Botswana	ESARO	AFR	0	47882	46141	Middle income	0.96	0.94	0.99	1.01	0.98	0.98	1.03	1.07	0.93	0.97	0.95	0.82	0.86	0	0	0	0.99	0.75	0.83	0	0	0	0.89	0.93	0	0	0	0	0.02
2010	BWA	Botswana	ESARO	AFR	0	47859	46197	Middle income	0.96	0.94	0.99	1.11	1.09	0.98	1.01	1.04	0.92	0.95	0.95	0.8	0.82	0	0	0	0.99	1.02	1.05	0	0	0	0.91	0.94	0	0	0	0	0.02
2011	BWA	Botswana	ESARO	AFR	0	47805	46212	Middle income	0.96	0.94	0.99	1.15	1.06	0.98	1.12	1.23	0.98	1.08	0.96	0.98	1.08	0.96	0.98	1.08	0.99	0.94	1.03	0	0	0	0.94	1.03	0	0	0	0	0.02
2012	BWA	Botswana	ESARO	AFR	0	47735	46202	Middle income	0.96	0.94	0.99	1.14	1.06	0.98	1.17	1.25	0.98	1.05	0.96	0.98	1.05	0.96	0.98	1.05	0.99	0.92	0.98	0.52	0.49	0.52	1.01	1.08	0.74	0.74	0	0	0.02
1980	CAF	Central African Republic	WCARO	AFR	1	96885	85850	Low income	0.13	0.12	0.17	0	0	0.35	0	0	0	0	0	0	0	0	0	0	0.13	0	0	0	0	0	0	0	0	0	0	0	0.62
1981	CAF	Central African Republic	WCARO	AFR	1	99567	88349	Low income	0.11	0.15	0.26	0	0	0.32	0	0	0	0	0	0	0	0	0	0	0.11	0	0	0	0	0	0	0	0	0	0	0	0.66
1982	CAF	Central African Republic	WCARO	AFR	1	102302	90853	Low income	0.14	0.16	0.24	0	0	0.36	0	0	0	0	0	0	0	0	0	0	0.14	0	0	0	0	0	0	0	0	0	0	0	0.62
1983	CAF	Central African Republic	WCARO	AFR	1	105020	93309	Low income	0.16	0.16	0.29	0	0	0.39	0	0	0	0	0	0	0	0	0	0	0.16	0	0	0	0	0	0	0	0	0	0	0	0.58
1984	CAF	Central African Republic	WCARO	AFR	1	107666	95672	Low income	0.17	0.19	0.32	0	0	0.4	0	0	0	0	0	0	0	0	0	0	0.17	0	0	0	0	0	0	0	0	0	0	0	0.58
1985	CAF	Central African Republic	WCARO	AFR	1	110166	97879	Low income	0.2	0.23	0.34	0	0	0.44	0	0	0	0	0	0	0	0	0	0	0.2	0	0	0	0	0	0	0	0	0	0	0	0.54
1986	CAF	Central African Republic	WCARO	AFR	1	112454	99877	Low income	0.19	0.24	0.37	0	0	0.42	0	0	0	0	0	0	0	0	0	0	0.19	0	0	0	0	0	0	0	0	0	0	0	0.54
1987	CAF	Central African Republic	WCARO	AFR	1	114531	101671	Low income	0.22	0.17	0.42	0	0	0.46	0	0	0	0	0	0	0	0	0	0	0.22	0	0	0	0	0	0	0	0	0	0	0	0.52
1988	CAF	Central African Republic	WCARO	AFR	1	116429	103297	Low income	0.42	0.4	0.53	0	0	0.67	0	0	0	0	0	0	0	0	0	0	0.42	0	0	0	0	0	0	0	0	0	0	0	0.38
1989	CAF	Central African Republic	WCARO	AFR	1	118190	104798	Low income	0.64	0.69	0.86	0	0	0.84	0	0	0	0	0	0	0	0	0	0	0.61	0	0	0	0	0	0	0	0	0	0	0	0.24
1990	CAF	Central African Republic	WCARO	AFR	1	119915	106272	Low income	0.82	0.82	0.96	0	0	0.95	0	0	0	0	0	0	0	0	0	0	0.82	0	0	0	0	0	0	0	0	0	0	0	0.14
1991	CAF	Central African Republic	WCARO	AFR	1	121734	107838	Low income	0.64	0.57	0.91	0	0	0.85	0	0	0	0	0	0	0	0	0	0	0.64	0	0	0	0	0	0	0	0	0	0	0	0.24
1992	CAF	Central African Republic	WCARO	AFR	1	123740	109579	Low income	0.45	0.32	0.85	0	0	0.75	0	0	0	0	0	0	0	0	0	0	0.45	0	0	0	0	0	0	0	0	0	0	0	0.4
1993	CAF	Central African Republic	WCARO	AFR	1	125979	111535	Low income	0.47	0.42	0.81	0	0	0.75	0	0	0	0	0	0	0	0	0	0	0.46	0	0	0	0	0	0	0	0	0	0	0	0.38
1994	CAF	Central African Republic	WCARO	AFR	1	128441	113702	Low income	0.48	0.52	0.77	0	0	0.76	0	0	0	0	0	0	0	0	0	0	0.46	0	0	0	0	0	0	0	0	0	0	0	0.36
1995	CAF	Central African Republic	WCARO	AFR	1	131075	116033	Low income	0.53	0.46	0.94	0	0	0.77	0	0	0	0	0	0	0	0	0	0	0.51	0	0	0	0	0	0	0	0	0	0	0	0.32
1996	CAF	Central African Republic	WCARO	AFR	1	133787	118446	Low income	0.48	0.44	0.86	0	0	0.72	0	0	0	0	0	0	0	0	0	0	0.47	0	0	0	0	0	0	0	0	0	0	0	0.34
1997	CAF	Central African Republic	WCARO	AFR	1	136441	120818	Low income	0.43	0.42	0.78	0.94	0	0.66	0	0	0	0.53	0	0	0	0	0	0	0.44	0	0.51	0	0	0	0	0.46	0	0	0.42	0	0.34
1998	CAF	Central African Republic	WCARO	AFR	1	138914	123038	Low income	0.43	0.37	0.7	0.53	0	0.61	0	0	0	0.45	0	0	0	0	0	0	0.45	0	0.47	0	0	0	0	0.39	0	0	0.41	0.36	0.3
1999	CAF	Central African Republic	WCARO	AFR	1	141133	125046	Low income	0.33	0.37	0.62	0.54	0.47	0.55	0	0	0.27	0.27	0	0	0	0	0	0	0.36	0.32	0.33	0	0	0	0.37	0.38	0	0	0.37	0.33	0.4
2000	CAF	Central African Republic	WCARO	AFR	1	143013	126769	Low income	0.37	0.36	0.66	0.46	0.41	0.6	0.44	0.46	0.29	0.29	0	0	0	0	0	0	0.38	0.31	0.31	0	0	0	0.33	0.34	0	0	0.36	0.19	0.38
2001	CAF	Central African Republic	WCARO	AFR	1	144493	128154	Low income	0.4	0.35	0.7	0.38	0.34	0.65	0.36	0.36	0.23	0.23	0	0	0	0	0	0	0.4	0.22	0.22	0	0	0	0.29	0.29	0	0	0.35	0.24	0.38
2002	CAF	Central African Republic	WCARO	AFR	1	145616	129243	Low income	0.44	0.42	0.71	0.66	0.59	0.65	0.29	0.29	0.23	0.23	0	0	0	0	0	0	0.42	0.13	0.13	0	0	0	0.37	0.39	0	0	0.42	0.31	0.32
2003	CAF	Central African Republic	WCARO	AFR	1	146457	130106	Low income	0.47	0.49	0.72	0.55	0.5	0.65	0.52	0.52	0.28	0.28	0	0	0	0	0	0	0.44	0.26	0.26	0	0	0	0.36	0.36	0	0	0.48	0.33	0.28
2004	CAF	Central African Republic	WCARO	AFR	1	147089	130812	Low income	0.51	0.55	0.73	0.69	0.64	0.64	0.66	0.73	0.45	0.5	0	0	0	0	0	0	0.45	0.44	0.49	0	0	0	0.64	0.7	0	0	0.55	0.58	0.2
2005	CAF	Central African Republic	WCARO	AFR	1	147636	131478	Low income	0.54	0.62	0.74	0.59	0.57	0.64	0.59	0.64	0.42	0.46	0	0	0	0	0	0	0.47	0.5	0.53	0	0	0	0.6	0.65	0	0	0.62	0.58	0.16
2006	CAF	Central African Republic	WCARO	AFR	1	148245	132242	Low income	0.51	0.61	0.74	0.85	0.83	0.64	1	1.05	0.84	0.88	0	0	0	0	0	0	0.47	0.87	0.91	0	0	0	1.03	1.08	0	0	0.62	0.95	0.2
2007	CAF	Central African Republic	WCARO	AFR	1	149025	133202	Low income	0.48	0.59	0.74	0.9	0.89	0.65	0.98	1.02	0.81	0.84	0	0	0	0	0	0	0.46	0.8	0.83	0	0	0	1	1.04	0	0	0.62	1	0.26
2008	CAF	Central African Republic	WCARO	AFR	1	150048	134420	Low income	0.45	0.58	0.74	0.7	0.7	0.65	0.85	0.87	0.49	0.51	0	0	0	0	0	0	0.46	0.54	0.56	0	0	0	0.59	0.61	0	0	0.62	0.53	0.3
2009	CAF	Central African Republic	WCARO	AFR	1	151337	135911	Low income	0.42	0.56	0.74	0.87	0.75	0.65	0.86	1.1	0.56	0.76	0.42	0.56	0.76	0.42	0.56	0.76	0.45	0.55	0.76	0	0	0	0.68	0.94	0	0	0.62	0.93	0.36
2010	CAF	Central African Republic	WCARO	AFR	1	152871	137652	Low income	0.45	0.53	0.74	0.64	0.66	0.67	0.74	0.71	0.57	0.58	0.45	0.57	0.58	0.45	0.57	0.58	0.46	0.56	0.58	0	0	0	0.62	0.62	0	0	0.55	0.64	0.32
2011	CAF	Central African Republic	WCARO	AFR	1	154581	139568	Low income	0.47	0.49	0.74	0.72	0.75	0.69	0.89	0.9	0.65	0.66	0.47	0.65	0.66	0.47	0.65	0.66	0.47	0.68	0.68	0.08	0	0.08	0.85	0.86	0	0	0.48	0.81	0.32
2012	CAF	Central African Republic	WCARO	AFR	1	156339	141533	Low income	0.47	0.49	0.74	0.61	0.64	0.69	0.79	0.78	0.58	0.59	0.47	0.58	0.58	0.47	0.58	0.58	0.47	0.55	0.55	0.47	0.52	0.52	0.65	0.65	0	0	0.48	0.64	0.32
1980	CAN	Canada	Dev	AMR	0	362042	358157	High income	0	0	0	0	0	0	0	0	0	0	0	0	0	0	0	0	0	0	0	0	0	0	0	0	0	0	0	0	0
1981	CAN	Canada	Dev	AMR	0	364069	360393	High income	0	0	0	0	0	0	0	0	0	0	0	0	0	0	0	0	0	0	0	0	0	0	0	0	0	0	0	0	0
1982	CAN	Canada	Dev	AMR	0	365936	362451	High income	0	0	0	0	0	0	0	0	0	0	0	0	0	0	0	0	0	0	0	0	0	0	0	0	0	0	0	0	0
1983	CAN	Canada	Dev	AMR	0	367782	364465	High income	0	0	0	0	0	0	0	0	0	0	0	0	0	0	0	0	0	0	0	0	0	0	0	0	0	0	0	0	0
1984	CAN	Canada	Dev	AMR	0	369629	366457	High income	0	0	0	0	0	0	0	0	0	0	0	0	0	0	0	0	0	0	0	0	0	0	0	0	0	0	0	0	0
1985	CAN	Canada	Dev	AMR	0	371706	368657	High income	0	0	0	0	0	0	0	0	0	0	0	0	0	0	0	0	0	0	0	0	0	0	0	0	0	0	0	0	0
1986	CAN	Canada	Dev	AMR	0	374309	371361	High income	0	0	0	0	0	0	0	0	0	0	0	0	0	0	0	0	0	0	0	0	0	0	0	0	0	0	0	0	0
1987	CAN	Canada	Dev	AMR	0	377466	374602	High income	0.85	0.7	0	0	0	0.95	0	0	0	0	0	0	0	0	0	0	0.86	0	0	0	0	0	0	0	0	0	0	0	0.1
1988	CAN	Canada	Dev	AMR	0	380987	378197	High income	0.86	0.85	0	0	0	0.95	0	0	0	0	0	0	0	0	0	0	0.87	0	0	0	0	0	0	0	0	0	0	0	0.1
1989	CAN	Canada	Dev	AMR	0	384519	381796	High income	0.87	0.87	0	0	0	0.95	0	0	0	0	0	0	0	0	0	0	0.87	0	0	0	0	0	0	0	0	0	0	0	0.08
1990	CAN	Canada	Dev	AMR	0	387300	384648	High income	0.88	0.89	0	0	0	0.96	0	0	0	0	0	0	0	0	0	0	0.88	0	0	0	0	0	0	0	0	0	0	0	0.08
1991	CAN	Canada	Dev	AMR	0	388424	385853	High income	0.88	0.92	0	0	0	0.96	0	0	0	0	0	0	0	0	0	0	0.88	0	0	0	0	0	0	0	0	0	0	0	0.08
1992	CAN	Canada	Dev	AMR	0	387348	384869	High income	0.89	0.94	0	0	0	0.96	0	0	0	0	0	0	0	0	0	0	0.89	0	0	0	0	0	0	0	0	0	0	0	0.08
1993	CAN	Canada	Dev	AMR	0	383874	381497	High income	0.9	0.96	0	0	0	0.96	0	0	0	0	0	0	0	0	0	0	0.89	0	0	0	0	0	0	0	0	0	0	0	0.06
1994	CAN	Canada	Dev	AMR	0	378153	375884	High income	0.93	0.97	0	0	0	0.97	0	0	0	0	0	0	0	0	0	0	0.89	0	0	0	0	0	0	0	0	0	0	0	0.04
1995	CAN	Canada	Dev	AMR	0	370584	368427	High income	0.87	0.96	0	0	0	0.97	0	0	0	0	0	0	0	0	0	0	0.89	0	0	0	0	0	0	0	0	0	0	0	0.1
1996	CAN	Canada	Dev	AMR	0	361823	359774	High income	0.9	0.97	0	0	0	0.98	0	0	0	0	0	0	0	0.84	0	0	0.89	0	0	0	0	0	0	0	0	0	0	0	0.08
1997	CAN	Canada	Dev	AMR	0	352895	350943	High income	0.86	0.96	0	0	0	0.95	0	0	0	0.86	0	0	0	0.87	0	0.87	0.88	0	0	0	0	0	0	0.96	0	0	0	0	0.1
1998	CAN	Canada	Dev	AMR	0	344781	342912	High income	0.9	0.96	0	0	0	0.96	0	0	0	0.9	0	0	0	0.88	0	0.88	0.88	0	0	0	0	0	0	0.96	0	0	0	0	0.06
1999	CAN	Canada	Dev	AMR	0	338149	336342	High income	0.91	0.96	0	0	0	0.97	0	0	0	0	0	0	0	0.87	0	0	0.88	0	0	0	0	0	0	0	0	0	0	0	0.06
2000	CAN	Canada	Dev	AMR	0	333691	331927	High income	0.92	0.96	0	0	0	0.97	0	0	0	0	0	0	0	0.86	0	0	0.88	0	0	0	0	0	0	0	0	0	0	0	0.06
2001	CAN	Canada	Dev	AMR	0	331881	330136	High income	0.92	0.95	0	0	0	0.97	0	0	0	0	0	0	0	0.85	0	0	0.88	0	0	0	0	0	0	0	0	0	0	0	0.06
2002	CAN	Canada	Dev	AMR	0	332542	330796	High income	0.93	0.95	0	0	0	0.97	0	0	0	0.93	0	0	0	0.84	0	0	0.88	0	0.88	0	0	0	0	0.95	0	0	0	0	0.04
2003	CAN	Canada	Dev	AMR	0	335355	333592	High income	0.91	0.95	0	0	0	0.97	0	0	0	0.91	0.14	0	0	0.83	0	0.83	0.88	0	0.88	0	0	0	0	0.95	0	0	0	0	0.06
2004	CAN	Canada	Dev	AMR	0	340086	338295	High income	0.94	0.94	0	0	0	0.98	0	0	0	0.94	0.14	0	0	0.87	0	0	0.89	0	0.89	0	0	0	0	0.94	0	0	0	0	0.04
2005	CAN	Canada	Dev	AMR	0	346305	344482	High income	0.94	0.94	0	0	0	0.98	0	0	0	0	0.14	0	0	0.9	0	0	0.92	0	0	0	0	0	0	0	0	0	0	0	0.04
2006	CAN	Canada	Dev	AMR	0	353457	351604	High income	0.94	0.94	0	0	0	0.98	0	0	0	0.94	0.14	0	0	0.94	0	0.94	0.94	0	0.94	0	0	0	0	0.94	0	0	0	0	0.04
2007	CAN	Canada	Dev	AMR	0	360912	359038	High income	0.94	0.94	0	0	0	0.98	0	0	0	0.94	0.14	0	0.14	0.94	0	0	0.9	0	0.9	0	0	0	0	0.94	0	0	0	0	0.04
2008	CAN	Canada	Dev	AMR	0	368130	366249	High income	0.94	0.95	0	0	0	0.98	0	0	0	0.8	0.28	0	0.17	0.94	0	0.8	0.92	0	0.8	0.97	0	0.26	0	0.93	0	0	0	0	0.04
2009	CAN	Canada	Dev	AMR	0	374774	372902	High income	0.95	0.96	0	0	0	0.98	0	0	0	0.8	0.42	0	0.17	0.95	0	0.8	0.95	0	0.8	0.97	0	0.26	0	0.93	0	0	0	0	0.04
2010	CAN	Canada	Dev	AMR	0	380697	378848	High income	0.95	0.97	0	0	0	0.98	0	0	0	0.77	0.56	0	0	0.95	0	0.77	0.97	0	0.83	0.97	0	0	0	0.93	0	0	0	0	0.04
2011	CAN	Canada	Dev	AMR	0	385971	384156	High income	0.95	0.98	0	0	0	0.98	0	0	0	0.95	0.7	0	0.7	0.95	0	0.95	0.99	0	0.99	0.97	0	0.97	0	0.98	0	0	0	0	0.04
2012	CAN	Canada	Dev	AMR	0	390900	389122	High income	0.95	0.98	0	0	0	0.98	0	0	0	0.95	0.7	0	0.7	0.95	0	0.95	0.99	0	0.99	0.97	0	0.97	0	0.98	0	0	0	0	0.04
1980	CHE	Switzerland	Dev	EUR	0	72567	71950	High income	0	0	0	0	0	0	0	0	0	0	0	0	0	0	0	0	0	0	0	0	0	0	0	0	0	0	0	0	0
1981	CHE	Switzerland	Dev	EUR	0	72752	72159	High income	0	0	0	0	0	0	0	0	0	0	0	0	0	0	0	0	0	0	0	0	0	0	0	0	0	0	0	0	0
1982	CHE	Switzerland	Dev	EUR	0	73298	72720	High income	0	0	0	0	0	0	0	0	0	0	0	0	0	0	0	0	0	0	0	0	0	0	0	0	0	0	0	0	0
1983	CHE	Switzerland	Dev	EUR	0	74041	73473	High income	0	0	0	0	0	0	0	0	0	0	0	0	0	0	0	0	0	0	0	0	0	0	0	0	0	0	0	0	0
1984	CHE	Switzerland	Dev	EUR	0	74885	74324	High income	0	0	0	0	0	0	0	0	0	0	0	0	0	0	0	0	0	0	0	0	0	0	0	0	0	0	0	0	0
1985	CHE	Switzerland	Dev	EUR	0	75778	75222	High income	0	0	0	0	0	0	0	0	0	0	0	0	0	0	0	0	0	0	0	0	0	0	0	0	0	0	0	0	0
1986	CHE	Switzerland	Dev	EUR	0	76712	76160	High income	0.9	0.7	0	0	0	0.96	0	0	0	0	0	0	0	0	0	0	0.98	0	0	0	0	0	0	0	0	0	0	0	0.06
1987	CHE	Switzerland	Dev	EUR	0	77705	77158	High income	0.9	0.7	0	0	0	0.96	0	0	0	0	0	0	0	0	0	0	0.97	0	0	0	0	0	0	0	0	0	0	0	0.06
1988	CHE	Switzerland	Dev	EUR	0	78741	78197	High income	0.9	0.7	0	0	0	0.96	0	0	0	0	0	0	0	0	0	0	0.95	0	0	0	0	0	0	0	0	0	0	0	0.06
1989	CHE	Switzerland	Dev	EUR	0	79753	79215	High income	0.9	0.9	0	0	0	0.96	0	0	0	0	0	0	0	0	0	0	0.98	0	0	0	0	0	0	0	0	0	0	0	0.06
1990	CHE	Switzerland	Dev	EUR	0	80665	80134	High income	0.9	0.9	0	0	0	0.96	0	0	0	0	0	0	0	0	0	0	0.98	0	0	0	0	0	0	0	0	0	0	0	0.06
1991	CHE	Switzerland	Dev	EUR	0	81402	80883	High income	0.89	0.83	0	0	0	0.93	0	0	0	0	0	0	0	0	0	0	0.95	0	0	0	0	0	0	0	0	0	0	0	0.04
1992	CHE	Switzerland	Dev	EUR	0	81918	81416	High income	0.89	0.83	0	0	0	0.93	0	0	0	0	0	0	0	0	0	0	0.95	0	0	0	0	0	0	0	0	0	0	0	0.04
1993	CHE	Switzerland	Dev	EUR	0	82180	81697	High income	0.89	0.83	0	0	0	0.93	0	0	0	0	0	0	0	0	0	0	0.95	0	0	0	0	0	0	0	0	0	0	0	0.04
1994	CHE	Switzerland	Dev	EUR	0	82161	81699	High income	0.89	0.83	0	0	0	0.93	0	0	0	0	0	0	0	0	0	0	0.95	0	0	0	0	0	0	0	0	0	0	0	0.04
1995	CHE	Switzerland	Dev	EUR	0	81811	81372	High income	0.89	0.83	0	0	0	0.93	0	0	0	0	0	0	0	0	0	0	0.95	0	0	0	0	0	0	0	0	0	0	0	0.04
1996	CHE	Switzerland	Dev	EUR	0	81094	80678	High income	0.89	0.83	0	0	0	0.93	0	0	0	0	0	0	0	0	0	0	0.95	0	0	0	0	0	0	0	0	0	0	0	0.04
1997	CHE	Switzerland	Dev	EUR	0	80066	79671	High income	0.89	0.83	0	0	0	0.93	0	0.93	0	0.89	0	0	0	0	0	0	0.95	0	0.95	0	0	0	0	0.83	0	0	0	0	0.04
1998	CHE	Switzerland	Dev	EUR	0	78822	78445	High income	0.88	0.81	0	0	0	0.93	0	0.93	0	0.88	0	0	0	0.77	0	0.77	0.92	0	0.92	0	0	0	0	0.81	0	0	0	0	0.06
1999	CHE	Switzerland	Dev	EUR	0	77466	77104	High income	0.88	0.81	0	0	0	0.95	0	0.95	0	0.88	0	0	0	0.82	0	0.82	0.92	0	0.92	0	0	0	0	0.81	0	0	0	0	0.08
2000	CHE	Switzerland	Dev	EUR	0	76144	75795	High income	0.88	0.81	0	0	0	0.95	0	0.95	0	0.88	0	0	0	0.86	0	0.86	0.92	0	0.92	0	0	0	0	0.81	0	0	0	0	0.08
2001	CHE	Switzerland	Dev	EUR	0	75011	74669	High income	0.93	0.82	0	0	0	0.95	0	0.95	0	0.93	0	0	0	0.91	0	0.91	0.95	0	0.95	0	0	0	0	0.82	0	0	0	0	0.02
2002	CHE	Switzerland	Dev	EUR	0	74178	73842	High income	0.93	0.82	0	0	0	0.95	0	0.95	0	0.93	0	0	0	0.91	0	0.91	0.95	0	0.95	0	0	0	0	0.82	0	0	0	0	0.02
2003	CHE	Switzerland	Dev	EUR	0	73726	73395	High income	0.93	0.82	0	0	0	0.95	0	0.95	0	0.93	0	0	0	0.91	0	0.91	0.95	0	0.95	0	0	0	0	0.82	0	0	0	0	0.02
2004	CHE	Switzerland	Dev	EUR	0	73699	73370	High income	0.93	0.82	0	0	0	0.95	0	0.95	0	0.93	0	0	0	0.91	0	0.91	0.95	0	0.95	0	0	0	0	0.82	0	0	0	0	0.02
2005	CHE	Switzerland	Dev	EUR	0	74093	73767	High income	0.94	0.87	0	0	0	0.95	0	0.95	0	0.94	0	0	0	0.93	0	0.93	0.95	0	0.95	0	0	0	0	0.87	0	0	0	0	0.02
2006	CHE	Switzerland	Dev	EUR	0	74856	74531	High income	0.94	0.87	0	0	0	0.95	0	0.95	0	0.94	0	0	0	0.92	0	0.92	0.95	0	0.95	0	0	0	0	0.87	0	0	0	0	0.02
2007	CHE	Switzerland	Dev	EUR	0	75865	75543	High income	0.94	0.87	0	0	0	0.95	0	0.95	0	0.94	0	0	0	0.92	0	0.92	0.95	0	0.95	0	0	0	0	0.87	0	0	0	0	0.02
2008	CHE	Switzerland	Dev	EUR	0	77014	76694	High income	0.95	0.9	0	0	0	0.95	0	0.95	0	0.95	0	0	0	0.95	0	0.95	0.95	0	0.95	0	0	0	0	0.9	0	0	0	0	0
2009	CHE	Switzerland	Dev	EUR	0	78255	77939	High income	0.95	0.9	0	0	0	0.95	0	0.95	0	0.95	0	0	0	0.95	0	0.95	0.95	0	0.95	0	0	0	0	0.9	0	0	0	0	0
2010	CHE	Switzerland	Dev	EUR	0	79566	79253	High income	0.96	0.92	0	0	0	0.98	0	0.95	0	0.96	0	0	0	0.94	0	0.94	0.95	0	0.95	0.74	0	0	0	0.92	0	0	0	0	0.02
2011	CHE	Switzerland	Dev	EUR	0	80951	80641	High income	0.95	0.92	0	0	0	0.95	0	0.95	0	0.95	0	0	0	0.95	0	0.95	0.95	0	0.95	0.74	0	0	0	0.92	0	0	0	0	0
2012	CHE	Switzerland	Dev	EUR	0	82430	82124	High income	0.95	0.92	0	0	0	0.95	0	0	0	0.95	0	0	0	0.95	0	0.95	0.96	0	0.96	0.74	0	0.74	0	0.92	0	0	0	0	0
1980	CHL	Chile	TACRO	AMR	0	256657	248174	High income	0.93	0.94	0.96	0	0	0.97	0	0	0	0	0	0	0	0	0	0	0.93	0	0	0	0	0	0	0	0	0	0	0	0.04
1981	CHL	Chile	TACRO	AMR	0	261994	254364	High income	0.99	0.95	0.96	0	0	0.99	0	0	0	0	0	0	0	0	0	0	0.99	0	0	0	0	0	0	0	0	0	0	0	0
1982	CHL	Chile	TACRO	AMR	0	268323	261400	High income	0.99	0.96	0.94	0	0	0.99	0	0	0	0	0	0	0	0	0	0	0.99	0	0	0	0	0	0	0	0	0	0	0	0
1983	CHL	Chile	TACRO	AMR	0	274961	268599	High income	0.89	0.95	0.92	0	0	0.96	0	0	0	0	0	0	0	0	0	0	0.89	0	0	0	0	0	0	0	0	0	0	0	0.08
1984	CHL	Chile	TACRO	AMR	0	281454	275507	High income	0.99	0.94	0.95	0	0	0.99	0	0	0	0	0	0	0	0	0	0	0.99	0	0	0	0	0	0	0	0	0	0	0	0
1985	CHL	Chile	TACRO	AMR	0	287462	281800	High income	0.99	0.92	0.96	0	0	0.99	0	0	0	0	0	0	0	0	0	0	0.99	0	0	0	0	0	0	0	0	0	0	0	0
1986	CHL	Chile	TACRO	AMR	0	292806	287326	High income	0.9	0.91	0.96	0	0	0.96	0	0	0	0	0	0	0	0	0	0	0.9	0	0	0	0	0	0	0	0	0	0	0	0.06
1987	CHL	Chile	TACRO	AMR	0	297454	292105	High income	0.93	0.92	0.97	0	0	0.97	0	0	0	0	0	0	0	0	0	0	0.93	0	0	0	0	0	0	0	0	0	0	0	0.04
1988	CHL	Chile	TACRO	AMR	0	301302	296077	High income	0.96	0.95	0.98	0	0	0.98	0	0	0	0	0	0	0	0	0	0	0.96	0	0	0	0	0	0	0	0	0	0	0	0.02
1989	CHL	Chile	TACRO	AMR	0	304105	299029	High income	0.95	0.92	0.97	0	0	0.98	0	0	0	0	0	0	0	0	0	0	0.95	0	0	0	0	0	0	0	0	0	0	0	0.04
1990	CHL	Chile	TACRO	AMR	0	305492	300607	High income	0.95	0.97	0.94	0	0	0.98	0	0	0	0	0	0	0	0	0	0	0.95	0	0	0	0	0	0	0	0	0	0	0	0.04
1991	CHL	Chile	TACRO	AMR	0	305119	300466	High income	0.94	0.99	0.99	0	0	0.97	0	0	0	0	0	0	0	0	0	0	0.94	0	0	0	0	0	0	0	0	0	0	0	0.04
1992	CHL	Chile	TACRO	AMR	0	302983	298578	High income	0.9	0.89	0.99	0	0	0.96	0	0	0	0	0	0	0	0	0	0	0.9	0	0	0	0	0	0	0	0	0	0	0	0.06
1993	CHL	Chile	TACRO	AMR	0	299241	295084	High income	0.9	0.94	0.97	0	0	0.96	0	0	0	0	0	0	0	0	0	0	0.9	0	0	0	0	0	0	0	0	0	0	0	0.06
1994	CHL	Chile	TACRO	AMR	0	294123	290210	High income	0.94	0.96	0.99	0	0	0.97	0	0	0	0	0	0	0	0	0	0	0.94	0	0	0	0	0	0	0	0	0	0	0	0.04
1995	CHL	Chile	TACRO	AMR	0	287988	284319	High income	0.94	0.97	0.97	0	0	0.97	0	0	0	0	0	0	0	0	0	0	0.94	0	0	0	0	0	0	0	0	0	0	0	0.04
1996	CHL	Chile	TACRO	AMR	0	281278	277854	High income	0.91	0.93	0.99	0	0	0.97	0	0	0	0	0	0	0	0.91	0	0	0.91	0	0	0	0	0	0	0	0	0	0	0	0.06
1997	CHL	Chile	TACRO	AMR	0	274506	271329	High income	0.9	0.96	0.92	0.92	0	0.96	0	0	0	0.9	0	0	0	0.9	0	0.9	0.9	0	0.9	0	0	0	0	0.96	0	0	0	0	0.06
1998	CHL	Chile	TACRO	AMR	0	268140	265207	High income	0.9	0.98	0.92	0.92	0	0.97	0	0	0	0.9	0	0	0	0.9	0	0.9	0.9	0	0.9	0	0	0	0	0.98	0	0	0	0	0.08
1999	CHL	Chile	TACRO	AMR	0	262505	259809	High income	0.95	0.94	0.95	0.95	0	0.97	0	0	0	0.95	0	0	0	0.95	0	0.95	0.95	0	0.95	0	0	0	0	0.94	0	0	0	0	0.02
2000	CHL	Chile	TACRO	AMR	0	257848	255371	High income	0.91	0.97	0.93	0.93	0.96	0.98	0.94	0.98	0.93	0.91	0	0	0	0.91	0	0.91	0.91	0.94	0.91	0	0	0	0.95	0.97	0	0	0	0	0.08
2001	CHL	Chile	TACRO	AMR	0	254251	251968	High income	0.97	0.96	0.98	0.98	0	0.99	0	1	0	0.97	0	0	0	0.97	0	0.97	0.96	0	0.96	0	0	0	0	0.96	0	0	0	0	0.02
2002	CHL	Chile	TACRO	AMR	0	251513	249391	High income	0.97	0.95	0.96	0.96	0	0.98	0	0	0	0.97	0	0	0	0.97	0	0.97	0.97	0	0.97	0	0	0	0	0.95	0	0	0	0	0.02
2003	CHL	Chile	TACRO	AMR	0	249437	247441	High income	0.96	0.96	0.95	0.95	0.92	0.98	0.93	0.95	0.94	0.96	0	0	0	0.96	0	0.96	0.96	0.93	0.96	0	0	0	0.99	0.96	0	0	0	0	0.02
2004	CHL	Chile	TACRO	AMR	0	247954	246051	High income	0.93	0.94	0.95	0.95	0.87	0.94	0.86	0.94	0.85	0.93	0	0	0	0.93	0.85	0.93	0.94	0.85	0.94	0	0	0	0.86	0.94	0	0	0	0	0.02
2005	CHL	Chile	TACRO	AMR	0	246977	245139	High income	0.91	0.9	0.95	0.95	0.91	0.92	0.89	0.92	0.88	0.91	0	0	0	0.91	0	0.91	0.92	0.88	0.92	0	0	0	0.88	0.9	0	0	0	0	0.02
2006	CHL	Chile	TACRO	AMR	0	246406	244614	High income	0.94	0.91	0.98	0.98	0.93	0.95	0.91	0.95	0.9	0.94	0.95	0.9	0.95	0.94	0.9	0.94	0.94	0.9	0.94	0	0	0	0.89	0.91	0	0	0	0	0.02
2007	CHL	Chile	TACRO	AMR	0	246117	244364	High income	0.96	0.92	0.98	0.98	0.95	0.98	0.95	0.98	0.93	0.96	0.92	0.93	0.92	0.96	0.93	0.96	0.95	0.92	0.95	0	0	0	0.91	0.92	0	0	0	0	0.02
2008	CHL	Chile	TACRO	AMR	0	245985	244273	High income	0.95	0.96	0.99	1	1	0.96	0.96	0.96	0.96	0.95	0.95	0.96	0.95	0.95	0.96	0.95	0.95	0.96	0.95	0	0	0	0.94	0.96	0	0	0	0	0.02
2009	CHL	Chile	TACRO	AMR	0	245907	244243	High income	0.94	0.93	0.95	0.95	0.98	0.94	0.96	0.94	0.95	0.94	0.94	0.95	0.94	0.94	0.95	0.94	0.94	0.95	0.94	0	0	0	0.93	0.93	0	0	0	0	0
2010	CHL	Chile	TACRO	AMR	0	245812	244204	High income	0.92	0.93	0.95	0.95	0.99	0.93	0.95	0.93	0.95	0.92	0.92	0.95	0.92	0.92	0.95	0.92	0.92	0.94	0.92	0	0	0	0.95	0.93	0	0	0	0	0.02
2011	CHL	Chile	TACRO	AMR	0	245672	244126	High income	0.94	0.91	0.91	0.91	0.94	0.98	0.97	0.93	0.97	0.94	0.94	0.97	0.94	0.94	0.97	0.94	0.93	0.96	0.93	0.54	0.56	0.54	0.93	0.91	0	0	0	0	0.04
2012	CHL	Chile	TACRO	AMR	0	245510	244027	High income	0.9	0.9	0.92	0.92	0.95	0.9	0.93	0.9	0.93	0.9	0.9	0.93	0.9	0.9	0.93	0.9	0.9	0.93	0.9	0.82	0.18	0.82	0.93	0.9	0	0	0	0	0
1980	CHN	China	EAPRO	WPR	0	21017524	20184218	Middle income	0	0	0	0	0	0	0	0	0	0	0	0	0	0	0	0	0	0	0	0	0	0	0	0	0	0	0	0	0
1981	CHN	China	EAPRO	WPR	0	21636776	20796768	Middle income	0	0	0	0	0	0	0	0	0	0	0	0	0	0	0	0	0	0	0	0	0	0	0	0	0	0	0	0	0
1982	CHN	China	EAPRO	WPR	0	22600232	21741728	Middle income	0	0	0	0	0	0	0	0	0	0	0	0	0	0	0	0	0.8	0	0	0	0	0	0	0	0	0	0	0	0
1983	CHN	China	EAPRO	WPR	0	23776994	22893172	Middle income	0.58	0.78	0.34	0	0	0.8	0	0	0	0	0	0	0	0	0	0	0.81	0	0	0	0	0	0	0	0	0	0	0	0.28
1984	CHN	China	EAPRO	WPR	0	25046188	24135100	Middle income	0.73	0.84	0.59	0	0	0.9	0	0	0	0	0	0	0	0	0	0	0.84	0	0	0	0	0	0	0	0	0	0	0	0.18
1985	CHN	China	EAPRO	WPR	0	26229224	25295458	Middle income	0.78	0.88	0.64	0	0	0.92	0	0	0	0	0	0	0	0	0	0	0.87	0	0	0	0	0	0	0	0	0	0	0	0.16
1986	CHN	China	EAPRO	WPR	0	27139180	26193576	Middle income	0.78	0.63	0.7	0	0	0.92	0	0	0	0	0	0	0	0	0	0	0.68	0	0	0	0	0	0	0	0	0	0	0	0.16
1987	CHN	China	EAPRO	WPR	0	27660456	26717140	Middle income	0.75	0.77	0.85	0	0	0.91	0	0	0	0	0	0	0	0	0	0	0.78	0	0	0	0	0	0	0	0	0	0	0	0.18
1988	CHN	China	EAPRO	WPR	0	27725436	26799916	Middle income	0.95	0.95	0.98	0	0	0.98	0	0	0	0	0	0	0	0	0	0	0.96	0	0	0	0	0	0	0	0	0	0	0	0.04
1989	CHN	China	EAPRO	WPR	0	27312320	26419848	Middle income	0.95	0.95	0.98	0	0	0.98	0	0	0	0	0	0	0	0	0	0	0.96	0	0	0	0	0	0	0	0	0	0	0	0.04
1990	CHN	China	EAPRO	WPR	0	26446884	25600624	Middle income	0.97	0.98	0.99	0	0	0.98	0	0	0	0	0	0	0	0	0	0	0.98	0	0	0	0	0	0	0	0	0	0	0	0.02
1991	CHN	China	EAPRO	WPR	0	25212480	24421770	Middle income	0.94	0.92	0.97	0	0	0.97	0	0	0	0	0	0	0	0	0	0	0.95	0	0	0	0	0	0	0	0	0	0	0	0.04
1992	CHN	China	EAPRO	WPR	0	23779466	23047880	Middle income	0.91	0.87	0.94	0	0	0.97	0	0	0	0	0	0	0	0	0	0	0.93	0	0	0	0	0	0	0	0	0	0	0	0.06
1993	CHN	China	EAPRO	WPR	0	22308974	21635328	Middle income	0.88	0.81	0.92	0	0	0.96	0	0	0	0	0	0	0	0	0	0	0.9	0	0	0	0	0	0	0	0	0	0	0	0.08
1994	CHN	China	EAPRO	WPR	0	20900054	20280732	Middle income	0.85	0.75	0.89	0	0	0.95	0	0	0	0	0	0	0	0	0	0	0.87	0	0	0	0	0	0	0	0	0	0	0	0.1
1995	CHN	China	EAPRO	WPR	0	19637212	19067208	Middle income	0.8	0.8	0.79	0	0	0.93	0	0	0	0	0	0	0	0	0	0	0.82	0	0	0	0	0	0	0	0	0	0	0	0.14
1996	CHN	China	EAPRO	WPR	0	18569204	18043272	Middle income	0.83	0.84	0.84	0	0	0.94	0	0	0	0	0	0	0	0	0	0	0.84	0	0	0	0	0	0	0	0	0	0	0	0.12
1997	CHN	China	EAPRO	WPR	0	17683692	17197536	Middle income	0.84	0.83	0.83	0.96	0	0.94	0	0	0	0.96	0	0	0	0	0	0	0.85	0	0.97	0	0	0	0	0.96	0	0	0	0	0.1
1998	CHN	China	EAPRO	WPR	0	16970154	16519963	Middle income	0.84	0.83	0.83	0.96	0	0.94	0	0	0	0.98	0	0	0	0	0	0	0.85	0	0.98	0	0	0	0	0.97	0	0	0	0	0.1
1999	CHN	China	EAPRO	WPR	0	16442798	16024329	Middle income	0.85	0.84	0.84	0.98	0	0.94	0	0	0	0.85	0	0	0	0	0	0	0.86	0	0.85	0	0	0	0	0.85	0	0	0	0	0.1
2000	CHN	China	EAPRO	WPR	0	16110752	15719059	Middle income	0.85	0.84	0.84	0.85	0	0.94	0	0	0	0.85	0.6	0	0.6	0	0	0	0.86	0	0.9	0	0	0	0	0.98	0	0	0	0	0.1
2001	CHN	China	EAPRO	WPR	0	15969883	15599486	Middle income	0.86	0.85	0.85	0.77	0.67	0.95	0.72	0.79	0.72	0.79	0.65	0.46	0.65	0	0	0	0.86	0.73	0.79	0	0	0	0.72	0.79	0	0	0	0	0.1
2002	CHN	China	EAPRO	WPR	0	15984439	15630214	Middle income	0.86	0.85	0.85	0.97	0.68	0.95	0.72	0.98	0.71	0.98	0.7	0.52	0.96	0	0	0	0.86	0.72	0.98	0	0	0	0.72	0.98	0	0	0	0	0.1
2003	CHN	China	EAPRO	WPR	0	16114365	15771870	Middle income	0.86	0.85	0.85	0.98	0.64	0.95	0.7	0.98	0.7	0.98	0.75	0.55	0.97	0	0	0	0.87	0.7	0.98	0	0	0	0.7	0.98	0	0	0	0	0.1
2004	CHN	China	EAPRO	WPR	0	16329953	15995570	Middle income	0.87	0.86	0.86	0.99	0.73	0.95	0.75	0.99	0.73	0.99	0.79	2.11	0.9	0	0	0	0.87	2.25	0.99	0	0	0	0.71	0.98	0	0	0	0	0.08
2005	CHN	China	EAPRO	WPR	0	16607119	16278549	Middle income	0.87	0.86	0.86	0.86	0.71	0.95	0.75	0.87	0.73	0.87	0.84	0.69	0.84	0	0	0	0.87	0.74	0.87	0	0	0	0.73	0.86	0	0	0	0	0.08
2006	CHN	China	EAPRO	WPR	0	16928358	16604959	Middle income	0.93	0.93	0.92	0.92	0.81	0.99	0.84	0.94	0.82	0.93	0.91	0.79	0.91	0	0	0	0.94	0.84	0.94	0	0	0	0.83	0.93	0	0	0	0	0.06
2007	CHN	China	EAPRO	WPR	0	17275772	16958584	Middle income	0.93	0.94	0.94	0.94	0.81	0.99	0.84	0.94	0.82	0.93	0.92	0.79	0.92	0	0	0	0.94	0.84	0.94	0	0	0	0.83	0.94	0	0	0	0	0.06
2008	CHN	China	EAPRO	WPR	0	17624664	17316030	Middle income	0.97	0.97	0.97	0.97	0.89	0.99	0.92	0.99	0.9	0.97	0.95	0.88	0.95	0	0	0	0.99	0.92	0.99	0	0	0	0	0	0	0	0	0	0.02
2009	CHN	China	EAPRO	WPR	0	17944782	17647580	Middle income	0.99	0.99	0.99	0.99	0.9	0.99	0.93	0.99	0.91	0.99	0.99	0.9	0.99	0	0	0	0.99	0.93	0.99	0	0	0	0.76	0.99	0	0	0	0	0
2010	CHN	China	EAPRO	WPR	0	18203620	17920484	Middle income	0.99	0.99	0.99	0.99	0.92	0.99	0.98	0.99	0.96	0.99	0.99	0.96	0.99	0	0	0	0.99	0.98	0.99	0	0	0	1.01	0.99	0	0	0	0	0
2011	CHN	China	EAPRO	WPR	0	18375458	18107980	Middle income	0.99	0.99	0.99	0.99	0.93	0.99	0.99	0.99	0.97	0.99	0.99	0.97	0.99	0	0	0	0.99	0.99	0.99	0	0	0	1.02	0.99	0	0	0	0	0
2012	CHN	China	EAPRO	WPR	0	18454740	18202872	Middle income	0.99	0.99	0.99	0.99	0.99	0.99	1.04	0.99	1.01	0.99	0.99	1.01	0.99	0	0	0	0.99	1.02	0.99	0	0	0	1.06	0.99	0	0	0	0	0
1980	CIV	Côte d'Ivoire	WCARO	AFR	1	399937	352915	Middle income	0	0	0	0	0	0	0	0	0	0	0	0	0	0	0	0	0	0	0	0	0	0	0	0	0	0	0	0	0
1981	CIV	Côte d'Ivoire	WCARO	AFR	1	411032	363642	Middle income	0	0	0	0	0	0	0	0	0	0	0	0	0	0	0	0	0	0	0	0	0	0	0	0	0	0	0	0	0
1982	CIV	Côte d'Ivoire	WCARO	AFR	1	421795	374003	Middle income	0	0	0	0	0	0	0	0	0	0	0	0	0	0	0	0	0	0	0	0	0	0	0	0	0	0	0	0	0
1983	CIV	Côte d'Ivoire	WCARO	AFR	1	432323	384084	Middle income	0	0	0	0	0	0	0	0	0	0	0	0	0	0	0	0	0	0	0	0	0	0	0	0	0	0	0	0	0
1984	CIV	Côte d'Ivoire	WCARO	AFR	1	442669	393933	Middle income	0.19	0.31	0.17	0	0	0.42	0	0	0	0	0	0	0	0	0	0	0.11	0	0	0	0	0	0	0	0	0	0	0	0.54
1985	CIV	Côte d'Ivoire	WCARO	AFR	1	452856	403574	Middle income	0.25	0.31	0.29	0	0	0.5	0	0	0	0	0	0	0	0	0	0	0.16	0	0	0	0	0	0	0	0	0	0	0	0.5
1986	CIV	Côte d'Ivoire	WCARO	AFR	1	462892	413015	Middle income	0.3	0.31	0.41	0	0	0.55	0	0	0	0	0	0	0	0	0	0	0.22	0	0	0	0	0	0	0	0	0	0	0	0.46
1987	CIV	Côte d'Ivoire	WCARO	AFR	1	472825	422308	Middle income	0.31	0.3	0.53	0	0	0.56	0	0	0	0	0	0	0	0	0	0	0.27	0	0	0	0	0	0	0	0	0	0	0	0.44
1988	CIV	Côte d'Ivoire	WCARO	AFR	1	482743	431545	Middle income	0.31	0.31	0.52	0	0	0.56	0	0	0	0	0	0	0	0	0	0	0.32	0	0	0	0	0	0	0	0	0	0	0	0.44
1989	CIV	Côte d'Ivoire	WCARO	AFR	1	492756	440839	Middle income	0.42	0.41	0.47	0	0	0.67	0	0	0	0	0	0	0	0	0	0	0.42	0	0	0	0	0	0	0	0	0	0	0	0.38
1990	CIV	Côte d'Ivoire	WCARO	AFR	1	503123	450443	Middle income	0.54	0.56	0.62	0	0	0.77	0	0	0	0	0	0	0	0	0	0	0.56	0	0	0	0	0	0	0	0	0	0	0	0.3
1991	CIV	Côte d'Ivoire	WCARO	AFR	1	514131	460626	Middle income	0.39	0.57	0.65	0	0	0.64	0	0	0	0	0	0	0	0	0	0	0.51	0	0	0	0	0	0	0	0	0	0	0	0.4
1992	CIV	Côte d'Ivoire	WCARO	AFR	1	525847	471455	Middle income	0.49	0.54	0.7	0	0	0.73	0	0	0	0	0	0	0	0	0	0	0.49	0	0	0	0	0	0	0	0	0	0	0	0.32
1993	CIV	Côte d'Ivoire	WCARO	AFR	1	538183	482862	Middle income	0.5	0.52	0.74	0	0	0.77	0	0	0	0	0	0	0	0	0	0	0.51	0	0	0	0	0	0	0	0	0	0	0	0.36
1994	CIV	Côte d'Ivoire	WCARO	AFR	1	550939	494685	Middle income	0.5	0.55	0.75	0	0	0.72	0	0	0	0	0	0	0	0	0	0	0.49	0	0	0	0	0	0	0	0	0	0	0	0.3
1995	CIV	Côte d'Ivoire	WCARO	AFR	1	563720	506582	Middle income	0.52	0.57	0.69	0	0	0.64	0	0	0	0	0	0	0	0	0	0	0.46	0	0	0	0	0	0	0	0	0	0	0	0.18
1996	CIV	Côte d'Ivoire	WCARO	AFR	1	576031	518116	Middle income	0.55	0.65	0.68	0	0	0.7	0	0	0	0	0	0	0	0	0	0	0.54	0	0	0	0	0	0	0	0	0	0	0	0.22
1997	CIV	Côte d'Ivoire	WCARO	AFR	1	587441	528897	Middle income	0.58	0.68	0.73	0.73	0	0.77	0	0.92	0	0.7	0	0	0	0	0	0	0.59	0	0.7	0	0	0	0	0.68	0	0	0.59	0.59	0.24
1998	CIV	Côte d'Ivoire	WCARO	AFR	1	597649	538652	Middle income	0.58	0.66	0.71	0.71	0	0.74	0	0.82	0	0.64	0	0	0	0	0	0	0.59	0	0.64	0	0	0	0	0.66	0	0	0.57	0.57	0.22
1999	CIV	Côte d'Ivoire	WCARO	AFR	1	606542	547281	Middle income	0.58	0.57	0.74	0.74	0	0.77	0	0.77	0	0.58	0	0	0	0	0	0	0.58	0	0.58	0	0	0	0	0.57	0	0	0.48	0.48	0.24
2000	CIV	Côte d'Ivoire	WCARO	AFR	1	613956	554629	Middle income	0.65	0.68	0.8	0.76	0.92	0.85	0	0.83	0.83	0.62	0	0	0	0	0	0	0.66	0.82	0.61	0	0	0	0.83	0.62	0	0	0.6	0.55	0.24
2001	CIV	Côte d'Ivoire	WCARO	AFR	1	619833	560631	Middle income	0.66	0.71	0.8	0.72	0.8	0.81	0.89	0.77	0.68	0.59	0.1	0.12	0.1	0	0	0	0.7	0.68	0.59	0	0	0	0.7	0.6	0	0	0.67	0.56	0.18
2002	CIV	Côte d'Ivoire	WCARO	AFR	1	624601	565667	Middle income	0.64	0.71	0.79	0.89	0.74	0.76	0.9	0.97	0.67	0.73	0.48	0.49	0.48	0	0	0	0.7	0.67	0.72	0	0	0	0.7	0.76	0	0	0.67	0.69	0.16
2003	CIV	Côte d'Ivoire	WCARO	AFR	1	628846	570273	Middle income	0.61	0.7	0.78	0.62	0.7	0.71	0.77	0.63	0.6	0.48	0.63	0.58	0.48	0	0	0	0.68	0.61	0.48	0	0	0	0.59	0.47	0	0	0.65	0.45	0.14
2004	CIV	Côte d'Ivoire	WCARO	AFR	1	633129	574961	Middle income	0.67	0.78	0.71	0.51	0.6	0.73	0.81	0.63	0.64	0.5	0.67	0.64	0.5	0	0	0	0.76	0.64	0.5	0	0	0	0.63	0.49	0	0	0.73	0.47	0.08
2005	CIV	Côte d'Ivoire	WCARO	AFR	1	638405	580631	Middle income	0.76	0.84	0.85	0.61	0.73	0.83	0.93	0.71	0.73	0.56	0.76	0.73	0.56	0	0	0	0.87	0.73	0.56	0	0	0	0.66	0.5	0	0	0.83	0.52	0.08
2006	CIV	Côte d'Ivoire	WCARO	AFR	1	645697	588251	Middle income	0.77	0.73	0.77	0.77	0.7	0.95	0.95	0.95	0.77	0.77	0.77	0.77	0.77	0	0	0	0.76	0.76	0.76	0	0	0	0.73	0.73	0	0	0.67	0.67	0.18
2007	CIV	Côte d'Ivoire	WCARO	AFR	1	655449	598252	Middle income	0.76	0.67	0.94	0.94	0.87	0.93	0.94	0.93	0.78	0.76	0.76	0.78	0.76	0	0	0	0.75	0.76	0.75	0	0	0	0.68	0.67	0	0	0.68	0.68	0.18
2008	CIV	Côte d'Ivoire	WCARO	AFR	1	667723	610715	Middle income	0.74	0.63	0.91	0.91	0.86	0.89	0.91	0.89	0.76	0.74	0.74	0.76	0.74	0	0	0	0.58	0.59	0.58	0	0	0	0.65	0.63	0	0	0.5	0.5	0.16
2009	CIV	Côte d'Ivoire	WCARO	AFR	1	682278	625428	Middle income	0.81	0.67	0.95	0.95	0.87	0.95	0.95	0.95	0.81	0.81	0.81	0.81	0.81	0.81	0.81	0.81	0.77	0.77	0.77	0	0	0	0.67	0.67	0	0	0.24	0.24	0.14
2010	CIV	Côte d'Ivoire	WCARO	AFR	1	698375	641707	Middle income	0.85	0.7	0.91	0.91	0.85	0.95	0.96	0.95	0.86	0.85	0.85	0.86	0.85	0.85	0.86	0.85	0.81	0.82	0.81	0	0	0	0.71	0.7	0	0	0.69	0.69	0.1
2011	CIV	Côte d'Ivoire	WCARO	AFR	1	714928	658536	Middle income	0.62	0.49	0.74	0.74	0.83	0.75	0.83	0.75	0.69	0.62	0.62	0.69	0.62	0.62	0.69	0.62	0.58	0.65	0.58	0	0	0	0.54	0.49	0	0	0.49	0.49	0.18
2012	CIV	Côte d'Ivoire	WCARO	AFR	1	730750	674784	Middle income	0.94	0.85	0.99	0.99	1.13	0.98	0	0	1.07	0.94	0.94	1.07	0.94	0.94	1.07	0.94	0.94	1.07	0.94	0	0	0	0.96	0.85	0	0	0.81	0.81	0.04
1980	CMR	Cameroon	WCARO	AFR	1	411756	369621	Middle income	0	0	0	0	0	0	0	0	0	0	0	0	0	0	0	0	0	0	0	0	0	0	0	0	0	0	0	0	0
1981	CMR	Cameroon	WCARO	AFR	1	425796	382965	Middle income	0.05	0.16	0.08	0	0	0.18	0	0	0	0	0	0	0	0	0	0	0.05	0	0	0	0	0	0	0	0	0	0	0	0.72
1982	CMR	Cameroon	WCARO	AFR	1	439963	396389	Middle income	0.15	0.21	0.27	0	0	0.31	0	0	0	0	0	0	0	0	0	0	0.15	0	0	0	0	0	0	0	0	0	0	0	0.52
1983	CMR	Cameroon	WCARO	AFR	1	453997	409656	Middle income	0.25	0.25	0.46	0	0	0.44	0	0	0	0	0	0	0	0	0	0	0.25	0	0	0	0	0	0	0	0	0	0	0	0.44
1984	CMR	Cameroon	WCARO	AFR	1	467714	422598	Middle income	0.27	0.31	0.49	0	0	0.46	0	0	0	0	0	0	0	0	0	0	0.26	0	0	0	0	0	0	0	0	0	0	0	0.42
1985	CMR	Cameroon	WCARO	AFR	1	480947	435065	Middle income	0.33	0.39	0.54	0	0	0.52	0	0	0	0	0	0	0	0	0	0	0.35	0	0	0	0	0	0	0	0	0	0	0	0.36
1986	CMR	Cameroon	WCARO	AFR	1	493605	446982	Middle income	0.39	0.44	0.6	0	0	0.58	0	0	0	0	0	0	0	0	0	0	0.42	0	0	0	0	0	0	0	0	0	0	0	0.32
1987	CMR	Cameroon	WCARO	AFR	1	505755	458418	Middle income	0.44	0.44	0.65	0	0	0.63	0	0	0	0	0	0	0	0	0	0	0.44	0	0	0	0	0	0	0	0	0	0	0	0.3
1988	CMR	Cameroon	WCARO	AFR	1	517478	469456	Middle income	0.5	0.48	0.71	0	0	0.68	0	0	0	0	0	0	0	0	0	0	0.51	0	0	0	0	0	0	0	0	0	0	0	0.26
1989	CMR	Cameroon	WCARO	AFR	1	528811	480135	Middle income	0.56	0.56	0.76	0	0	0.73	0	0	0	0	0	0	0	0	0	0	0.54	0	0	0	0	0	0	0	0	0	0	0	0.24
1990	CMR	Cameroon	WCARO	AFR	1	539755	490452	Middle income	0.48	0.56	0.76	0	0	0.7	0	0	0	0	0	0	0	0	0	0	0.54	0	0	0	0	0	0	0	0	0	0	0	0.32
1991	CMR	Cameroon	WCARO	AFR	1	550316	500406	Middle income	0.42	0.48	0.69	0	0	0.67	0	0	0	0	0	0	0	0	0	0	0.46	0	0	0	0	0	0	0	0	0	0	0	0.38
1992	CMR	Cameroon	WCARO	AFR	1	560611	510090	Middle income	0.37	0.37	0.62	0	0	0.62	0	0	0	0	0	0	0	0	0	0	0.37	0	0	0	0	0	0	0	0	0	0	0	0.4
1993	CMR	Cameroon	WCARO	AFR	1	570822	519665	Middle income	0.37	0.32	0.58	0	0	0.62	0	0	0	0	0	0	0	0	0	0	0.34	0	0	0	0	0	0	0	0	0	0	0	0.4
1994	CMR	Cameroon	WCARO	AFR	1	581146	529310	Middle income	0.38	0.38	0.59	0	0	0.63	0	0	0	0	0	0	0	0	0	0	0.42	0	0	0	0	0	0	0	0	0	0	0	0.4
1995	CMR	Cameroon	WCARO	AFR	1	591881	539296	Middle income	0.46	0.46	0.62	0	0	0.71	0	0	0	0	0	0	0	0	0	0	0.46	0	0	0	0	0	0	0	0	0	0	0	0.36
1996	CMR	Cameroon	WCARO	AFR	1	603332	549900	Middle income	0.46	0.39	0.69	0	0	0.71	0	0	0	0	0	0	0	0	0	0	0.43	0	0	0	0	0	0	0	0	0	0	0	0.36
1997	CMR	Cameroon	WCARO	AFR	1	615636	561255	Middle income	0.48	0.43	0.75	0.53	0	0.72	0	0	0	0.43	0	0	0	0	0	0	0.47	0	0.47	0	0	0	0	0.43	0	0	0	0	0.34
1998	CMR	Cameroon	WCARO	AFR	1	628832	573416	Middle income	0.56	0.47	0.8	0.63	0	0.71	0	0	0	0.48	0	0	0	0	0	0	0.53	0	0.48	0	0	0	0	0.47	0	0	0	0	0.22
1999	CMR	Cameroon	WCARO	AFR	1	642886	586365	Middle income	0.59	0.46	0.78	0.66	0.57	0.69	0	0	0.45	0.48	0	0	0	0	0	0	0.58	0.46	0.48	0	0	0	0.43	0.46	0	0	0	0	0.14
2000	CMR	Cameroon	WCARO	AFR	1	657685	600020	Middle income	0.62	0.49	0.78	0.69	0.64	0.66	0.63	0.54	0.54	0.53	0	0	0	0	0	0	0.57	0.54	0.49	0	0	0	0.5	0.49	0	0	0	0	0.06
2001	CMR	Cameroon	WCARO	AFR	1	673031	614217	Middle income	0.63	0.51	0.79	0.66	0.61	0.7	0.55	0.54	0.44	0.43	0	0	0	0	0	0	0.61	0.46	0.43	0	0	0	0.48	0.47	0	0	0	0	0.1
2002	CMR	Cameroon	WCARO	AFR	1	688595	628672	Middle income	0.66	0.53	0.79	0.76	0.71	0.75	0.72	0.71	0.65	0.63	0	0	0	0	0	0	0.66	0.64	0.63	0	0	0	0.55	0.53	0	0	0	0	0.12
2003	CMR	Cameroon	WCARO	AFR	1	704054	643114	Middle income	0.73	0.61	0.82	0.82	0.77	0.79	0.82	0.79	0.75	0.73	0	0	0	0	0	0	0.72	0.74	0.72	0	0	0	0.63	0.61	0	0	0	0	0.08
2004	CMR	Cameroon	WCARO	AFR	1	719189	657370	Middle income	0.73	0.64	0.83	0.83	0.79	0.8	0.83	0.8	0.75	0.73	0	0	0	0	0	0	0.72	0.75	0.72	0	0	0	0.66	0.64	0	0	0.59	0.59	0.08
2005	CMR	Cameroon	WCARO	AFR	1	733799	671291	Middle income	0.8	0.68	0.9	0.77	0.83	0.85	0.89	0.85	0.83	0.8	0.79	0	0.79	0	0	0	0.79	0.83	0.79	0	0	0	0.72	0.68	0	0	0.68	0.68	0.06
2006	CMR	Cameroon	WCARO	AFR	1	747764	684806	Middle income	0.81	0.73	0.96	0.85	0.82	0.87	0.91	0.87	0.85	0.81	0.81	0	0.81	0	0	0	0.78	0.82	0.78	0	0	0	0.76	0.73	0	0	0.72	0.72	0.06
2007	CMR	Cameroon	WCARO	AFR	1	761120	697955	Middle income	0.82	0.74	0.89	0.81	0.89	0.9	0.95	0.9	0.88	0.82	0.82	0.88	0.82	0	0	0	0.81	0.87	0.81	0	0	0	0.79	0.74	0	0	0.74	0.74	0.08
2008	CMR	Cameroon	WCARO	AFR	1	773913	710775	Middle income	0.84	0.8	0.91	0.86	0.96	0.93	1	0.93	0.9	0.84	0.84	0.9	0.84	0	0	0	0.82	0.88	0.82	0	0	0	0.86	0.8	0	0	0.77	0.77	0.1
2009	CMR	Cameroon	WCARO	AFR	1	786140	723249	Middle income	0.8	0.74	0.81	0.79	0.89	0.88	0.95	0.88	0.87	0.8	0.8	0.87	0.8	0.8	0.87	0.8	0.79	0.86	0.79	0	0	0	0.8	0.74	0	0	0.72	0.72	0.1
2010	CMR	Cameroon	WCARO	AFR	1	797838	735387	Middle income	0.84	0.79	0.83	0.83	0.94	0.92	1.01	0.92	0.93	0.84	0.84	0.93	0.84	0.84	0.93	0.84	0.83	0.92	0.83	0	0	0	0.87	0.79	0	0	0.79	0.79	0.08
2011	CMR	Cameroon	WCARO	AFR	1	809079	747219	Middle income	0.82	0.76	0.8	0.8	0.89	0.9	0.96	0.9	0.88	0.82	0.82	0.88	0.82	0.82	0.88	0.82	0.8	0.86	0.8	0.23	0	0.7	0.81	0.76	0	0	0.75	0.75	0.08
2012	CMR	Cameroon	WCARO	AFR	1	819976	758804	Middle income	0.85	0.82	0.81	0.81	0.91	0.94	0.96	0.94	0.87	0.85	0.85	0.87	0.85	0.85	0.87	0.85	0.85	0.87	0.85	0.84	0.85	0.84	0.83	0.82	0	0	0.8	0.8	0.1
1980	COD	Congo, Dem. Rep.	WCARO	AFR	1	1227670	1072454	Low income	0	0.18	0.57	0	0	0	0	0	0	0	0	0	0	0	0	0	0.15	0	0	0	0	0	0	0	0	0	0	0	0
1981	COD	Congo, Dem. Rep.	WCARO	AFR	1	1264795	1106116	Low income	0.18	0.23	0.61	0	0	0.41	0	0	0	0	0	0	0	0	0	0	0.18	0	0	0	0	0	0	0	0	0	0	0	0.56
1982	COD	Congo, Dem. Rep.	WCARO	AFR	1	1302984	1140726	Low income	0.17	0.25	0.62	0	0	0.4	0	0	0	0	0	0	0	0	0	0	0.22	0	0	0	0	0	0	0	0	0	0	0	0.58
1983	COD	Congo, Dem. Rep.	WCARO	AFR	1	1342404	1176375	Low income	0.16	0.3	0.65	0	0	0.39	0	0	0	0	0	0	0	0	0	0	0.26	0	0	0	0	0	0	0	0	0	0	0	0.58
1984	COD	Congo, Dem. Rep.	WCARO	AFR	1	1383459	1213393	Low income	0.27	0.3	0.62	0	0	0.52	0	0	0	0	0	0	0	0	0	0	0.3	0	0	0	0	0	0	0	0	0	0	0	0.48
1985	COD	Congo, Dem. Rep.	WCARO	AFR	1	1427234	1252752	Low income	0.37	0.4	0.57	0	0	0.62	0	0	0	0	0	0	0	0	0	0	0.34	0	0	0	0	0	0	0	0	0	0	0	0.4
1986	COD	Congo, Dem. Rep.	WCARO	AFR	1	1475043	1295662	Low income	0.32	0.39	0.51	0	0	0.57	0	0	0	0	0	0	0	0	0	0	0.39	0	0	0	0	0	0	0	0	0	0	0	0.44
1987	COD	Congo, Dem. Rep.	WCARO	AFR	1	1527488	1342674	Low income	0.38	0.41	0.57	0	0	0.63	0	0	0	0	0	0	0	0	0	0	0.38	0	0	0	0	0	0	0	0	0	0	0	0.4
1988	COD	Congo, Dem. Rep.	WCARO	AFR	1	1584540	1393743	Low income	0.41	0.44	0.59	0	0	0.66	0	0	0	0	0	0	0	0	0	0	0.41	0	0	0	0	0	0	0	0	0	0	0	0.38
1989	COD	Congo, Dem. Rep.	WCARO	AFR	1	1645609	1448271	Low income	0.38	0.41	0.55	0	0	0.63	0	0	0	0	0	0	0	0	0	0	0.38	0	0	0	0	0	0	0	0	0	0	0	0.4
1990	COD	Congo, Dem. Rep.	WCARO	AFR	1	1709602	1505023	Low income	0.35	0.38	0.65	0	0	0.6	0	0	0	0	0	0	0	0	0	0	0.34	0	0	0	0	0	0	0	0	0	0	0	0.42
1991	COD	Congo, Dem. Rep.	WCARO	AFR	1	1775060	1562336	Low income	0.16	0.17	0.21	0	0	0.39	0	0	0	0	0	0	0	0	0	0	0.16	0	0	0	0	0	0	0	0	0	0	0	0.58
1992	COD	Congo, Dem. Rep.	WCARO	AFR	1	1840220	1618449	Low income	0.23	0.25	0.32	0	0	0.47	0	0	0	0	0	0	0	0	0	0	0.31	0	0	0	0	0	0	0	0	0	0	0	0.52
1993	COD	Congo, Dem. Rep.	WCARO	AFR	1	1903512	1671943	Low income	0.29	0.33	0.43	0	0	0.54	0	0	0	0	0	0	0	0	0	0	0.29	0	0	0	0	0	0	0	0	0	0	0	0.46
1994	COD	Congo, Dem. Rep.	WCARO	AFR	1	1963920	1722079	Low income	0.26	0.39	0.46	0	0	0.51	0	0	0	0	0	0	0	0	0	0	0.27	0	0	0	0	0	0	0	0	0	0	0	0.5
1995	COD	Congo, Dem. Rep.	WCARO	AFR	1	2020509	1768521	Low income	0.23	0.27	0.34	0	0	0.47	0	0	0	0	0	0	0	0	0	0	0.24	0	0	0	0	0	0	0	0	0	0	0	0.52
1996	COD	Congo, Dem. Rep.	WCARO	AFR	1	2072816	1811557	Low income	0.18	0.21	0.25	0	0	0.41	0	0	0	0	0	0	0	0	0	0	0.18	0	0	0	0	0	0	0	0	0	0	0	0.56
1997	COD	Congo, Dem. Rep.	WCARO	AFR	1	2121569	1852460	Low income	0.18	0.2	0.25	0.25	0	0.41	0	0	0	0.18	0	0	0	0	0	0	0.18	0	0.18	0	0	0	0	0.2	0	0	0	0	0.56
1998	COD	Congo, Dem. Rep.	WCARO	AFR	1	2167690	1892483	Low income	0.18	0.2	0.25	0.25	0	0.44	0	0	0	0.18	0	0	0	0	0	0	0.18	0	0.18	0	0	0	0	0.2	0	0	0	0	0.6
1999	COD	Congo, Dem. Rep.	WCARO	AFR	1	2211823	1932359	Low income	0.25	0.15	0.3	0.3	0.22	0.46	0	0	0.18	0.25	0	0	0	0	0	0	0.21	0.18	0.21	0	0	0	0.17	0.15	0	0	0	0	0.46
2000	COD	Congo, Dem. Rep.	WCARO	AFR	1	2255004	1972855	Low income	0.4	0.46	0.57	0.57	0.32	0.49	0.31	0.49	0.26	0.4	0	0	0	0	0	0	0.42	0.27	0.42	0	0	0	0.3	0.46	0	0	0	0	0.18
2001	COD	Congo, Dem. Rep.	WCARO	AFR	1	2298405	2014563	Low income	0.3	0.35	0.43	0.45	0.46	0.49	0.37	0.32	0.37	0.32	0	0	0	0	0	0	0.3	0.38	0.33	0	0	0	0.42	0.37	0	0	0	0	0.38
2002	COD	Congo, Dem. Rep.	WCARO	AFR	1	2342922	2057601	Low income	0.38	0.42	0.5	0.55	0.59	0.47	0.57	0.53	0.46	0.43	0	0	0	0	0	0	0.4	0.48	0.45	0	0	0	0.48	0.45	0	0	0	0	0.2
2003	COD	Congo, Dem. Rep.	WCARO	AFR	1	2389168	2101959	Low income	0.41	0.49	0.61	0.68	0.73	0.53	0.65	0.61	0.52	0.49	0	0	0	0	0	0	0.47	0.58	0.55	0	0	0	0.57	0.54	0	0	0.05	0.29	0.22
2004	COD	Congo, Dem. Rep.	WCARO	AFR	1	2437406	2147640	Low income	0.54	0.57	0.68	0.78	0.85	0.66	0.81	0.76	0.68	0.64	0	0	0	0	0	0	0.52	0.67	0.63	0	0	0	0.68	0.64	0	0	0.25	0.49	0.18
2005	COD	Congo, Dem. Rep.	WCARO	AFR	1	2487464	2194455	Low income	0.6	0.61	0.72	0.84	0.92	0.68	0.89	0.82	0.78	0.73	0	0	0	0	0	0	0.6	0.78	0.73	0	0	0	0.75	0.7	0	0	0.42	0.66	0.12
2006	COD	Congo, Dem. Rep.	WCARO	AFR	1	2538747	2242053	Low income	0.62	0.63	0.72	0.87	0.94	0.71	0.93	0.87	0.82	0.77	0	0	0	0	0	0	0.62	0.83	0.78	0	0	0	0.78	0.73	0	0	0.5	0.74	0.12
2007	COD	Congo, Dem. Rep.	WCARO	AFR	1	2590290	2289976	Low income	0.7	0.68	0.8	0.94	0.98	0.78	0.97	0.95	0.89	0.87	0.7	0.89	0.87	0	0	0	0.72	0.9	0.87	0	0	0	0.81	0.79	0	0	0.61	0.82	0.1
2008	COD	Congo, Dem. Rep.	WCARO	AFR	1	2641343	2337877	Low income	0.65	0.64	0.78	0.89	0.93	0.73	0.95	0.91	0.86	0.83	0.65	0.95	0.83	0	0	0	0.64	0.8	0.77	0	0	0	0.8	0.77	0	0	0.57	0.75	0.1
2009	COD	Congo, Dem. Rep.	WCARO	AFR	1	2691652	2385617	Low income	0.72	0.72	0.85	0.95	1.01	0.82	1.05	1.01	0.97	0.92	0.72	0.97	0.92	0.72	0.97	0.92	0.78	0.94	0.9	0	0	0	0.9	0.86	0	0	0.7	0.85	0.12
2010	COD	Congo, Dem. Rep.	WCARO	AFR	1	2741240	2433221	Low income	0.6	0.74	0.86	0.96	1.03	0.71	0.91	0.87	0.82	0.78	0.6	0.82	0.78	0.6	0.82	0.78	0.76	0.93	0.88	0	0	0	0.92	0.87	0	0	0.67	0.82	0.16
2011	COD	Congo, Dem. Rep.	WCARO	AFR	1	2790382	2480853	Low income	0.74	0.74	0.67	0.77	0.84	0.85	1.04	0.98	0.96	0.9	0.74	0.96	0.9	0.74	0.96	0.9	0.77	0.91	0.9	0.09	0	0.09	0.9	0.85	0	0	0.48	0.63	0.12
2012	COD	Congo, Dem. Rep.	WCARO	AFR	1	2839496	2528711	Low income	0.72	0.73	0.78	0.88	1.05	0.86	1.07	0.99	0.99	0.88	0.72	0.99	0.88	0.72	0.99	0.88	0.76	0.98	0.89	0.26	0.29	0.26	0.99	0.84	0	0	0.61	0.76	0.16
1980	COG	Congo	WCARO	AFR	1	75641	69507	Middle income	0.42	0.49	0.92	0	0	0.67	0	0	0	0	0	0	0	0	0	0	0.42	0	0	0	0	0	0	0	0	0	0	0	0.38
1981	COG	Congo	WCARO	AFR	1	77163	70985	Middle income	0.42	0.49	0	0	0	0.67	0	0	0	0	0	0	0	0	0	0	0.42	0	0	0	0	0	0	0	0	0	0	0	0.38
1982	COG	Congo	WCARO	AFR	1	78637	72413	Middle income	0.47	0.55	0.91	0	0	0.72	0	0	0	0	0	0	0	0	0	0	0.48	0	0	0	0	0	0	0	0	0	0	0	0.34
1983	COG	Congo	WCARO	AFR	1	80094	73821	Middle income	0.5	0.59	0.9	0	0	0.74	0	0	0	0	0	0	0	0	0	0	0.53	0	0	0	0	0	0	0	0	0	0	0	0.32
1984	COG	Congo	WCARO	AFR	1	81557	75225	Middle income	0.53	0.52	0.8	0	0	0.77	0	0	0	0	0	0	0	0	0	0	0.59	0	0	0	0	0	0	0	0	0	0	0	0.32
1985	COG	Congo	WCARO	AFR	1	83039	76635	Middle income	0.54	0.67	0.89	0	0	0.77	0	0	0	0	0	0	0	0	0	0	0.73	0	0	0	0	0	0	0	0	0	0	0	0.3
1986	COG	Congo	WCARO	AFR	1	84541	78054	Middle income	0.71	0.69	0.86	0	0	0.88	0	0	0	0	0	0	0	0	0	0	0.71	0	0	0	0	0	0	0	0	0	0	0	0.2
1987	COG	Congo	WCARO	AFR	1	86082	79496	Middle income	0.72	0.69	0.87	0	0	0.89	0	0	0	0	0	0	0	0	0	0	0.71	0	0	0	0	0	0	0	0	0	0	0	0.2
1988	COG	Congo	WCARO	AFR	1	87693	80993	Middle income	0.72	0.73	0.88	0	0	0.89	0	0	0	0	0	0	0	0	0	0	0.71	0	0	0	0	0	0	0	0	0	0	0	0.2
1989	COG	Congo	WCARO	AFR	1	89419	82587	Middle income	0.79	0.75	0.9	0	0	0.92	0	0	0	0	0	0	0	0	0	0	0.79	0	0	0	0	0	0	0	0	0	0	0	0.14
1990	COG	Congo	WCARO	AFR	1	91326	84337	Middle income	0.79	0.75	0.9	0	0	0.92	0	0	0	0	0	0	0	0	0	0	0.8	0	0	0	0	0	0	0	0	0	0	0	0.14
1991	COG	Congo	WCARO	AFR	1	93484	86308	Middle income	0.74	0.64	0.89	0	0	0.9	0	0	0	0	0	0	0	0	0	0	0.74	0	0	0	0	0	0	0	0	0	0	0	0.18
1992	COG	Congo	WCARO	AFR	1	95922	88527	Middle income	0.67	0.6	0.75	0	0	0.86	0	0	0	0	0	0	0	0	0	0	0.67	0	0	0	0	0	0	0	0	0	0	0	0.22
1993	COG	Congo	WCARO	AFR	1	98644	90998	Middle income	0.6	0.55	0.63	0	0	0.82	0	0	0	0	0	0	0	0	0	0	0.6	0	0	0	0	0	0	0	0	0	0	0	0.26
1994	COG	Congo	WCARO	AFR	1	101637	93714	Middle income	0.55	0.47	0.61	0	0	0.78	0	0	0	0	0	0	0	0	0	0	0.55	0	0	0	0	0	0	0	0	0	0	0	0.3
1995	COG	Congo	WCARO	AFR	1	104861	96638	Middle income	0.5	0.38	0.58	0	0	0.74	0	0	0	0	0	0	0	0	0	0	0.5	0	0	0	0	0	0	0	0	0	0	0	0.32
1996	COG	Congo	WCARO	AFR	1	108250	99711	Middle income	0.37	0.42	0.51	0	0	0.62	0	0	0	0	0	0	0	0	0	0	0.47	0	0	0	0	0	0	0	0	0	0	0	0.4
1997	COG	Congo	WCARO	AFR	1	111729	102865	Middle income	0.23	0.18	0.29	0.29	0	0.47	0	0	0	0.23	0	0	0	0	0	0	0.21	0	0.21	0	0	0	0	0.18	0	0	0	0	0.52
1998	COG	Congo	WCARO	AFR	1	115233	106044	Middle income	0.26	0.21	0.34	0	0	0.46	0	0	0	0	0	0	0	0	0	0	0.25	0	0	0	0	0	0	0	0	0	0	0	0.44
1999	COG	Congo	WCARO	AFR	1	118727	109225	Middle income	0.29	0.23	0.39	0.39	0.35	0.46	0	0	0.29	0.29	0	0	0	0	0	0	0.29	0.29	0.29	0	0	0	0.23	0.23	0	0	0	0	0.36
2000	COG	Congo	WCARO	AFR	1	122209	112412	Middle income	0.33	0.34	0.5	0.5	0.45	0.45	0	0	0.31	0.33	0	0	0	0	0	0	0.31	0	0	0	0	0	0.33	0.34	0	0	0	0	0.26
2001	COG	Congo	WCARO	AFR	1	125702	115637	Middle income	0.31	0.35	0.53	0.53	0.52	0.44	0.44	0.42	0	0.31	0	0	0	0	0	0	0.32	0.33	0.32	0	0	0	0.38	0.35	0	0	0	0	0.3
2002	COG	Congo	WCARO	AFR	1	129243	118942	Middle income	0.41	0.37	0.51	0.51	0.52	0.5	0.57	0.49	0.46	0.41	0	0	0	0	0	0	0.41	0.46	0.41	0	0	0	0.41	0.37	0	0	0	0	0.18
2003	COG	Congo	WCARO	AFR	1	132852	122348	Middle income	0.5	0.5	0.6	0.6	0.68	0.62	0.7	0.61	0.58	0.5	0	0	0	0	0	0	0.5	0.58	0.5	0	0	0	0.53	0.5	0	0	0	0	0.2
2004	COG	Congo	WCARO	AFR	1	136517	125847	Middle income	0.67	0.65	0.85	0.85	0.83	0.67	0.84	0.67	0.71	0.67	0	0	0	0	0	0	0.67	0.71	0.67	0	0	0	0.65	0.65	0	0	0.48	0.65	0
2005	COG	Congo	WCARO	AFR	1	140238	129445	Middle income	0.65	0.56	0.73	0.73	0.89	0.73	0.89	0.73	0.8	0.65	0	0	0	0	0	0	0.65	0.8	0.65	0	0	0	0.68	0.56	0	0	0.54	0.54	0.1
2006	COG	Congo	WCARO	AFR	1	144014	133140	Middle income	0.79	0.66	0.84	0.84	0.95	0.81	0.98	0.81	0.95	0.79	0	0	0	0	0	0	0.79	0.95	0.79	0	0	0	0.78	0.66	0	0	0.66	0.66	0.02
2007	COG	Congo	WCARO	AFR	1	147810	136895	Middle income	0.8	0.67	0.86	0.86	1.02	0.8	0	0.8	0.98	0.8	0.8	7.74	0.8	0	0	0	0.8	0.98	0.8	0	0	0	0.81	0.67	0	0	0.67	0.67	0
2008	COG	Congo	WCARO	AFR	1	151571	140649	Middle income	0.89	0.79	0.93	0.93	1.06	0.93	1.14	0.93	1.09	0.89	0.89	1.09	0.89	0	0	0	0.89	1.09	0.89	0	0	0	1.43	0.79	0	0	0.74	0.74	0.04
2009	COG	Congo	WCARO	AFR	1	155232	144337	Middle income	0.91	0.76	0.9	0.9	0.91	0.92	1	0.92	0.98	0.91	0.91	0.98	0.91	0.91	0.98	0.91	0.91	0.98	0.91	0	0	0	0.82	0.76	0	0	0.77	0.77	0.02
2010	COG	Congo	WCARO	AFR	1	158683	147846	Middle income	0.9	0.9	0.95	0.95	0.89	0.9	0.93	0.9	0.88	0.9	0.9	0.88	0.9	0.9	0.88	0.9	0.9	0.88	0.9	0	0	0	0.84	0.9	0	0	0.9	0.9	0
2011	COG	Congo	WCARO	AFR	1	161804	151054	Middle income	0.9	0.9	0.95	0.95	0.96	0.9	1.05	0.9	0.96	0.9	0.9	0.96	0.9	0.9	0.96	0.9	0.9	0.95	0.9	0	0	0	0.96	0.9	0	0	0.9	0.9	0
2012	COG	Congo	WCARO	AFR	1	164551	153915	Middle income	0.85	0.8	0.92	0.92	1.01	0.9	1	0.9	0.92	0.85	0.85	0.92	0.85	0.85	0.92	0.85	0.85	0.91	0.85	0.1	0.06	0.1	0.86	0.8	0	0	0.8	0.8	0.06
1980	COK	Cook Islands	EAPRO	WPR	0	503	554.595	NA	0.4	0	0.29	0	0	0.65	0	0	0	0	0	0	0	0	0	0	0.39	0	0	0	0	0	0	0	0	0	0	0	0.38
1981	COK	Cook Islands	EAPRO	WPR	0	496	546.124	NA	0.46	0	0.44	0	0	0.71	0	0	0	0	0	0	0	0	0	0	0.48	0	0	0	0	0	0	0	0	0	0	0	0.36
1982	COK	Cook Islands	EAPRO	WPR	0	494	541.182	NA	0.51	0	0.59	0	0	0.75	0	0	0	0	0	0	0	0	0	0	0.57	0	0	0	0	0	0	0	0	0	0	0	0.32
1983	COK	Cook Islands	EAPRO	WPR	0	496	538.865	NA	0.57	0.68	0.74	0	0	0.8	0	0	0	0	0	0	0	0	0	0	0.47	0	0	0	0	0	0	0	0	0	0	0	0.28
1984	COK	Cook Islands	EAPRO	WPR	0	502	537.472	NA	0.48	0.65	0.6	0	0	0.72	0	0	0	0	0	0	0	0	0	0	0.96	0	0	0	0	0	0	0	0	0	0	0	0.34
1985	COK	Cook Islands	EAPRO	WPR	0	509	535.7	NA	0.78	0.76	0.99	0	0	0.92	0	0	0	0	0	0	0	0	0	0	0.91	0	0	0	0	0	0	0	0	0	0	0	0.16
1986	COK	Cook Islands	EAPRO	WPR	0	516	533.752	NA	0.87	0.7	0.87	0	0	0.95	0	0	0	0	0	0	0	0	0	0	0.82	0	0	0	0	0	0	0	0	0	0	0	0.08
1987	COK	Cook Islands	EAPRO	WPR	0	522	531.283	NA	0.83	0.84	0.89	0	0	0.94	0	0	0	0	0	0	0	0	0	0	0.82	0	0	0	0	0	0	0	0	0	0	0	0.12
1988	COK	Cook Islands	EAPRO	WPR	0	526	528.591	NA	0.94	0.92	0.9	0	0	0.97	0	0	0	0	0	0	0	0	0	0	0.94	0	0	0	0	0	0	0	0	0	0	0	0.04
1989	COK	Cook Islands	EAPRO	WPR	0	526	525.114	NA	0.89	0.99	0.94	0	0	0.96	0	0	0	0	0	0	0	0	0	0	0.89	0	0	0	0	0	0	0	0	0	0	0	0.08
1990	COK	Cook Islands	EAPRO	WPR	0	523	521.046	NA	0.93	0.67	0.99	0	0	0.97	0	0	0	0	0.71	0	0	0	0	0	0.83	0	0	0	0	0	0	0	0	0	0	0	0.04
1991	COK	Cook Islands	EAPRO	WPR	0	517	515.704	NA	0.87	0.94	0.96	0	0	0.95	0	0	0	0	0.85	0	0	0	0	0	0.87	0	0	0	0	0	0	0	0	0	0	0	0.08
1992	COK	Cook Islands	EAPRO	WPR	0	509	510.253	NA	0.87	0.87	0.94	0	0	0.95	0	0	0	0	0.98	0	0	0	0	0	0.87	0	0	0	0	0	0	0	0	0	0	0	0.08
1993	COK	Cook Islands	EAPRO	WPR	0	500	504.242	NA	0.99	0.99	0.94	0	0	0.99	0	0	0	0	0.76	0	0	0	0	0	0.99	0	0	0	0	0	0	0	0	0	0	0	0
1994	COK	Cook Islands	EAPRO	WPR	0	491	496.48	NA	0.86	0.72	0.99	0	0	0.95	0	0	0	0	0.79	0	0	0	0	0	0.86	0	0	0	0	0	0	0	0	0	0	0	0.1
1995	COK	Cook Islands	EAPRO	WPR	0	480	487.378	NA	0.93	0.96	0.96	0	0	0.97	0	0	0	0	0.85	0	0	0	0	0	0.93	0	0	0	0	0	0	0	0	0	0	0	0.04
1996	COK	Cook Islands	EAPRO	WPR	0	468	475.494	NA	0.75	0.72	0.9	0	0	0.91	0	0	0	0	0.65	0	0	0	0	0	0.75	0	0	0	0	0	0	0	0	0	0	0	0.18
1997	COK	Cook Islands	EAPRO	WPR	0	455	462.71	NA	0.93	0.88	0.85	0.85	0	0.97	0	0	0	0.93	0.99	0	0.99	0	0	0	0.93	0	0.93	0	0	0	0	0.88	0	0	0	0	0.04
1998	COK	Cook Islands	EAPRO	WPR	0	440	450.84	NA	0.93	0.97	0.98	0.98	0	0.98	0	0	0	0.93	0.88	0	0.88	0	0	0	0.93	0	0.93	0	0	0	0	0.97	0	0	0	0	0.06
1999	COK	Cook Islands	EAPRO	WPR	0	425	441.598	NA	0.92	0.84	0.97	0.97	0.82	0.98	0	0	0.75	0.92	0.9	0.71	0.9	0	0	0	0.92	0.75	0.92	0	0	0	0.67	0.84	0	0	0	0	0.06
2000	COK	Cook Islands	EAPRO	WPR	0	410	436.95	NA	0.92	0.76	0.99	1	0.76	0.99	0.7	0.99	0.67	0.92	0.98	0.69	0.98	0	0	0	0.92	0.67	0.92	0	0	0	0.54	0.76	0	0	0	0	0.08
2001	COK	Cook Islands	EAPRO	WPR	0	396	438.099	NA	0.9	0.83	0.98	0.98	0	0.97	0.52	0.97	0.49	0.9	0.93	0.52	0.93	0	0	0	0.9	0.49	0.9	0	0	0	0.44	0.83	0	0	0	0	0.08
2002	COK	Cook Islands	EAPRO	WPR	0	384	443.873	NA	0.97	0.95	0.98	0.98	0.7	0.99	0.68	1	0.67	0.97	0.93	0.61	0.93	0	0	0	0.97	0.64	0.97	0	0	0	0.63	0.95	0	0	0	0	0.02
2003	COK	Cook Islands	EAPRO	WPR	0	375	451.201	NA	0.96	0.99	0.99	1	0.79	0.96	0.63	0.96	0.63	0.96	0.93	0.62	0.93	0	0	0	0.95	0.53	0.95	0	0	0	0.68	1	0	0	0	0	0
2004	COK	Cook Islands	EAPRO	WPR	0	368	455.831	NA	0.99	0.99	0.99	1.02	0.87	0.99	0.71	1.03	0.74	1.07	0.99	0.71	1.04	0	0	0	0.99	0.74	1.07	0	0	0	0.74	1.07	0	0	0	0	0
2005	COK	Cook Islands	EAPRO	WPR	0	364	454.956	NA	0.99	0.99	0.99	1.04	0.85	0.99	0.69	1.06	0.73	1.14	0.99	0.71	1.08	0	0	0	0.99	0.73	1.14	0	0	0	0.86	1.31	0	0	0	0	0
2006	COK	Cook Islands	EAPRO	WPR	0	363	446.348	NA	0.99	0.99	0.99	1.02	0.87	0.99	0.82	1.18	0.94	1.37	0.99	0.84	1.51	0	0	0	0.99	0.94	1.37	0	0	0	0.76	1.11	0	0	0	0	0
2007	COK	Cook Islands	EAPRO	WPR	0	362	432.229	NA	0.99	0.98	0.99	1.06	0.94	0.99	0.74	1	0.79	1.06	0.99	0.79	1.06	0	0	0	0.99	0.79	1.06	0	0	0	0.72	0.98	0	0	0	0	0
2008	COK	Cook Islands	EAPRO	WPR	0	362	416.196	NA	0.99	0.95	0.99	1	0.81	0.99	0.7	1	0.72	1	0.99	0.72	1	0	0	0	0.99	0.72	1	0	0	0	0.68	0.95	0	0	0	0	0
2009	COK	Cook Islands	EAPRO	WPR	0	362	404.46	NA	0.82	0.78	0.99	1	0.78	0.99	0.66	1	0.57	0.82	0.82	0.57	0.82	0.82	0.57	0.82	0.82	0.57	0.82	0	0	0	0.54	0.78	0	0	0	0	0.18
2010	COK	Cook Islands	EAPRO	WPR	0	362	400.913	NA	0.99	0.99	0.99	0.99	7.99	0.99	6.88	0.99	6.25	0.99	0.99	6.25	0.99	0.99	6.25	0.99	0.99	6.25	0.99	0	0	0	6.34	0.99	0	0	0	0	0
2011	COK	Cook Islands	EAPRO	WPR	0	361	406.173	NA	0.93	0.89	0.98	0.98	0.76	0.98	0.68	0.98	0.64	0.93	0.93	0.64	0.93	0.93	0.64	0.93	0.93	0.64	0.93	0	0	0	0.62	0.89	0	0	0	0	0.06
2012	COK	Cook Islands	EAPRO	WPR	0	361	419.937	NA	0.98	0.97	0.98	0.98	0.79	0.98	0.67	0.98	0.67	0.98	0.98	0.67	0.98	0.98	0.67	0.98	0.98	0.67	0.98	0	0	0	0.56	0.97	0	0	0	0	0
1980	COL	Colombia	TACRO	AMR	0	853137	811176	Middle income	0.16	0.13	0.45	0	0	0.39	0	0	0	0	0	0	0	0	0	0	0.16	0	0	0	0	0	0	0	0	0	0	0	0.58
1981	COL	Colombia	TACRO	AMR	0	858520	818542	Middle income	0.2	0.26	0.57	0	0	0.44	0	0	0	0	0	0	0	0	0	0	0.22	0	0	0	0	0	0	0	0	0	0	0	0.54
1982	COL	Colombia	TACRO	AMR	0	863249	825065	Middle income	0.26	0.28	0.65	0	0	0.51	0	0	0	0	0	0	0	0	0	0	0.27	0	0	0	0	0	0	0	0	0	0	0	0.5
1983	COL	Colombia	TACRO	AMR	0	867913	831326	Middle income	0.42	0.43	0.79	0	0	0.67	0	0	0	0	0	0	0	0	0	0	0.42	0	0	0	0	0	0	0	0	0	0	0	0.38
1984	COL	Colombia	TACRO	AMR	0	872695	837510	Middle income	0.61	0.51	0.69	0	0	0.82	0	0	0	0	0	0	0	0	0	0	0.68	0	0	0	0	0	0	0	0	0	0	0	0.26
1985	COL	Colombia	TACRO	AMR	0	877830	843886	Middle income	0.61	0.51	0.76	0	0	0.82	0	0	0	0	0	0	0	0	0	0	0.62	0	0	0	0	0	0	0	0	0	0	0	0.26
1986	COL	Colombia	TACRO	AMR	0	883493	850684	Middle income	0.48	0.45	0.7	0	0	0.72	0	0	0	0	0	0	0	0	0	0	0.53	0	0	0	0	0	0	0	0	0	0	0	0.34
1987	COL	Colombia	TACRO	AMR	0	889573	857862	Middle income	0.58	0.59	0.8	0	0	0.8	0	0	0	0	0	0	0	0	0	0	0.82	0	0	0	0	0	0	0	0	0	0	0	0.28
1988	COL	Colombia	TACRO	AMR	0	895866	865264	Middle income	0.74	0.74	0.99	0	0	0.9	0	0	0	0	0	0	0	0	0	0	0.94	0	0	0	0	0	0	0	0	0	0	0	0.18
1989	COL	Colombia	TACRO	AMR	0	902161	872700	Middle income	0.78	0.81	0.94	0	0	0.92	0	0	0	0	0	0	0	0	0	0	0.9	0	0	0	0	0	0	0	0	0	0	0	0.16
1990	COL	Colombia	TACRO	AMR	0	908062	879765	Middle income	0.88	0.82	0.95	0	0	0.96	0	0	0	0	0	0	0	0	0	0	0.93	0	0	0	0	0	0	0	0	0	0	0	0.08
1991	COL	Colombia	TACRO	AMR	0	913107	885960	Middle income	0.84	0.78	0.95	0	0	0.94	0	0	0	0	0	0	0	0	0	0	0.91	0	0	0	0	0	0	0	0	0	0	0	0.1
1992	COL	Colombia	TACRO	AMR	0	916977	890913	Middle income	0.78	0.74	0.88	0	0	0.92	0	0	0	0	0	0	0	0	0	0	0.84	0	0	0	0	0	0	0	0	0	0	0	0.16
1993	COL	Colombia	TACRO	AMR	0	919502	894416	Middle income	0.88	0.94	0.96	0	0	0.94	0	0	0	0	0	0	0	0	0	0	0.92	0	0	0	0	0	0	0	0	0	0	0	0.06
1994	COL	Colombia	TACRO	AMR	0	920673	896453	Middle income	0.85	0.84	0.99	0	0	0.95	0	0	0	0	0	0	0	0	0	0	0.87	0	0	0	0	0	0	0	0	0	0	0	0.1
1995	COL	Colombia	TACRO	AMR	0	920600	897147	Middle income	0.85	0.95	0.99	0	0	0.95	0	0	0	0	0.71	0	0	0	0	0	0.87	0	0	0	0	0	0	0	0	0	0	0	0.1
1996	COL	Colombia	TACRO	AMR	0	919529	896776	Middle income	0.85	0.9	0.99	0	0	0.95	0	0	0	0	0.95	0	0	0	0	0	0.87	0	0	0	0	0	0	0	0	0	0	0	0.1
1997	COL	Colombia	TACRO	AMR	0	917919	895832	Middle income	0.84	0.8	0.97	0.98	0.95	0.94	0	0	0.83	0.84	0.85	0.84	0.85	0	0	0	0.85	0.84	0.85	0	0	0	0.73	0.8	0	0	0	0	0.1
1998	COL	Colombia	TACRO	AMR	0	916213	894784	Middle income	0.73	0.78	0.85	0.85	0.86	0.95	0	0	0.75	0.73	0.75	0.77	0.75	0.62	0	0.62	0.75	0.77	0.75	0	0	0	0.78	0.78	0	0	0	0	0.24
1999	COL	Colombia	TACRO	AMR	0	914700	893925	Middle income	0.74	0.79	0.8	0.8	0.8	0.95	0	0.82	0.76	0.74	0.77	0.79	0.77	0.64	0.51	0.5	0.77	0.79	0.77	0	0	0	0.77	0.79	0	0	0	0	0.22
2000	COL	Colombia	TACRO	AMR	0	913731	893587	Middle income	0.79	0.88	0.91	0.91	0.92	0.91	0.82	0.81	0.81	0.79	0.78	0.81	0.78	0.65	0.67	0.65	0.82	0.85	0.82	0	0	0	0.82	0.88	0	0	0	0	0.14
2001	COL	Colombia	TACRO	AMR	0	913587	894016	Middle income	0.8	0.93	0.87	0.87	0.92	0.82	0	0.74	0.86	0.8	0.8	0.86	0.8	0.55	0.6	0.55	0.83	0.9	0.83	0	0	0	0.94	0.93	0	0	0	0	0.02
2002	COL	Colombia	TACRO	AMR	0	914221	895139	Middle income	0.81	0.93	0.87	0.87	0.91	0.93	0	0.73	0.85	0.81	0.78	0.83	0.78	0.69	0.73	0.69	0.83	0.88	0.83	0	0	0	0.96	0.93	0	0	0	0	0.12
2003	COL	Colombia	TACRO	AMR	0	915482	896793	Middle income	0.92	0.92	0.97	0.97	0.94	0.94	0.9	0.91	0.91	0.92	0.92	0.91	0.92	0.93	0.92	0.93	0.92	0.91	0.92	0	0	0	0.91	0.92	0	0	0	0	0.02
2004	COL	Colombia	TACRO	AMR	0	917210	898831	Middle income	0.89	0.94	0.92	0.92	0.9	0.9	0	0.9	0.89	0.89	0.89	0.89	0.89	0.89	0.89	0.89	0.89	0.89	0.89	0	0	0	0.91	0.94	0	0	0	0	0.02
2005	COL	Colombia	TACRO	AMR	0	919081	900961	Middle income	0.93	0.96	0.94	0.94	0.87	0.97	0.88	0.92	0.88	0.93	0.93	0.88	0.93	0.93	0.88	0.93	0.93	0.88	0.93	0	0	0	0.9	0.96	0	0	0	0	0.04
2006	COL	Colombia	TACRO	AMR	0	920686	902816	Middle income	0.93	0.95	0.96	0.96	0.89	0.97	1.2	0.92	0.89	0.93	0.93	0.89	0.93	0.93	0.89	0.93	0.94	0.89	0.94	0	0	0	0.9	0.95	0	0	0.88	0.88	0.04
2007	COL	Colombia	TACRO	AMR	0	921637	904053	Middle income	0.93	0.93	0.93	0.93	0.87	0.97	0.86	0.91	0.88	0.93	0.93	0.88	0.93	0.93	0.88	0.93	0.93	0.88	0.93	0	0	0	0.9	0.93	0	0	0.84	0.84	0.04
2008	COL	Colombia	TACRO	AMR	0	921644	904413	Middle income	0.92	0.95	0.93	0.93	0.86	0.97	0.86	0.9	0.87	0.92	0.92	0.87	0.92	0.92	0.87	0.92	0.92	0.87	0.92	0	0	0	0.87	0.95	0	0	0.81	0.81	0.06
2009	COL	Colombia	TACRO	AMR	0	920580	903778	Middle income	0.92	0.89	0.9	0.9	0.84	0.97	0.87	0.91	0.88	0.92	0.92	0.88	0.92	0.92	0.88	0.92	0.92	0.87	0.92	0	0	0	0.9	0.89	0.55	0	0.8	0.95	0.06
2010	COL	Colombia	TACRO	AMR	0	918426	902130	Middle income	0.88	0.88	0.84	0.84	0.78	0.96	0.77	0.81	0.84	0.88	0.88	0.84	0.88	0.88	0.84	0.88	0.88	0.84	0.88	0.22	0.21	0	0.84	0.88	0.74	0.74	0.79	0.79	0.08
2011	COL	Colombia	TACRO	AMR	0	915309	899574	Middle income	0.85	0.88	0.83	0.83	0.78	0.95	0.8	0.84	0.82	0.85	0.85	0.82	0.85	0.85	0.82	0.85	0.85	0.81	0.85	0.46	0.44	0.46	0.84	0.88	0.78	0.78	0.88	0.88	0.1
2012	COL	Colombia	TACRO	AMR	0	911543	896392	Middle income	0.92	0.94	0.89	0.89	0.77	0.92	0.81	0.92	0.81	0.92	0.92	0.81	0.92	0.91	0.81	0.91	0.91	0.81	0.91	0.84	0.74	0.84	0.83	0.94	0.87	0.87	0.92	0.92	0
1980	COM	Comoros	ESARO	AFR	1	14427	12828	Low income	0	0	0	0	0	0	0	0	0	0	0	0	0	0	0	0	0	0	0	0	0	0	0	0	0	0	0	0	0
1981	COM	Comoros	ESARO	AFR	1	14892	13273	Low income	0	0	0	0	0	0	0	0	0	0	0	0	0	0	0	0	0	0	0	0	0	0	0	0	0	0	0	0	0
1982	COM	Comoros	ESARO	AFR	1	15265	13639	Low income	0	0	0	0	0	0	0	0	0	0	0	0	0	0	0	0	0	0	0	0	0	0	0	0	0	0	0	0	0
1983	COM	Comoros	ESARO	AFR	1	15532	13913	Low income	0	0	0	0	0	0	0	0	0	0	0	0	0	0	0	0	0	0	0	0	0	0	0	0	0	0	0	0	0
1984	COM	Comoros	ESARO	AFR	1	15693	14091	Low income	0.31	0.42	0.56	0	0	0.56	0	0	0	0	0	0	0	0	0	0	0.32	0	0	0	0	0	0	0	0	0	0	0	0.44
1985	COM	Comoros	ESARO	AFR	1	15756	14180	Low income	0.51	0.18	0.77	0	0	0.75	0	0	0	0	0	0	0	0	0	0	0.53	0	0	0	0	0	0	0	0	0	0	0	0.32
1986	COM	Comoros	ESARO	AFR	1	15740	14197	Low income	0.71	0.71	0.97	0	0	0.88	0	0	0	0	0	0	0	0	0	0	0.73	0	0	0	0	0	0	0	0	0	0	0	0.2
1987	COM	Comoros	ESARO	AFR	1	15687	14177	Low income	0.71	0.71	0.97	0	0	0.88	0	0	0	0	0	0	0	0	0	0	0.73	0	0	0	0	0	0	0	0	0	0	0	0.2
1988	COM	Comoros	ESARO	AFR	1	15639	14159	Low income	0.43	0.4	0.72	0	0	0.68	0	0	0	0	0	0	0	0	0	0	0.44	0	0	0	0	0	0	0	0	0	0	0	0.36
1989	COM	Comoros	ESARO	AFR	1	15628	14171	Low income	0.82	0.85	0.95	0	0	0.94	0	0	0	0	0	0	0	0	0	0	0.78	0	0	0	0	0	0	0	0	0	0	0	0.12
1990	COM	Comoros	ESARO	AFR	1	15685	14244	Low income	0.94	0.87	0.99	0	0	0.97	0	0	0	0	0	0	0	0	0	0	0.94	0	0	0	0	0	0	0	0	0	0	0	0.04
1991	COM	Comoros	ESARO	AFR	1	15837	14401	Low income	0.52	0.4	0.71	0	0	0.76	0	0	0	0	0	0	0	0	0	0	0.55	0	0	0	0	0	0	0	0	0	0	0	0.32
1992	COM	Comoros	ESARO	AFR	1	16086	14645	Low income	0.38	0.51	0.81	0	0	0.63	0	0	0	0	0	0	0	0	0	0	0.46	0	0	0	0	0	0	0	0	0	0	0	0.4
1993	COM	Comoros	ESARO	AFR	1	16429	14974	Low income	0.7	0.56	0.95	0	0	0.88	0	0	0	0	0	0	0	0	0	0	0.7	0	0	0	0	0	0	0	0	0	0	0	0.2
1994	COM	Comoros	ESARO	AFR	1	16865	15390	Low income	0.58	0.59	0.94	0	0	0.8	0	0	0	0	0	0	0	0	0	0	0.58	0	0	0	0	0	0	0	0	0	0	0	0.28
1995	COM	Comoros	ESARO	AFR	1	17390	15888	Low income	0.75	0.69	0.95	0	0	0.91	0	0	0	0	0	0	0	0	0	0	0.78	0	0	0	0	0	0	0	0	0	0	0	0.18
1996	COM	Comoros	ESARO	AFR	1	17992	16460	Low income	0.6	0.43	0.55	0	0	0.82	0	0	0	0	0	0	0	0	0	0	0.6	0	0	0	0	0	0	0	0	0	0	0	0.26
1997	COM	Comoros	ESARO	AFR	1	18646	17079	Low income	0.48	0.49	0.55	0.55	0	0.72	0	0	0	0.48	0	0	0	0	0	0	0.48	0	0.48	0	0	0	0	0.49	0	0	0	0	0.34
1998	COM	Comoros	ESARO	AFR	1	19325	17724	Low income	0.75	0.67	0.84	0.84	0	0.9	0	0	0	0.75	0	0	0	0	0	0	0.75	0	0.75	0	0	0	0	0.67	0	0	0	0	0.16
1999	COM	Comoros	ESARO	AFR	1	20010	18374	Low income	0.73	0.69	0.87	0	0	0.73	0	0	0	0	0	0	0	0	0	0	0.73	0	0	0	0	0	0	0	0	0	0	0	0
2000	COM	Comoros	ESARO	AFR	1	20682	19016	Low income	0.7	0.7	0.9	0.9	0.99	0.85	0.76	0.85	0.59	0.7	0	0	0	0	0	0	0.7	0.59	0.7	0	0	0	0.58	0.7	0	0	0	0	0.18
2001	COM	Comoros	ESARO	AFR	1	21331	19636	Low income	0.7	0.7	0.9	0.9	0.88	0.85	0.81	0.85	0.53	0.7	0	0	0	0	0	0	0.7	0.54	0.7	0	0	0	0.57	0.7	0	0	0	0	0.18
2002	COM	Comoros	ESARO	AFR	1	21954	20235	Low income	0.89	0.71	0.9	0.9	0	0.96	0	0.98	0	0.89	0	0	0	0	0	0	0.98	0	0.98	0	0	0	0	0.71	0	0	0	0	0.08
2003	COM	Comoros	ESARO	AFR	1	22545	20805	Low income	0.8	0.67	0.79	0.79	0.61	0.82	0.69	0.82	0.67	0.8	0.28	0.24	0.28	0	0	0	0.8	0.67	0.8	0	0	0	0.56	0.67	0	0	0	0	0.02
2004	COM	Comoros	ESARO	AFR	1	23094	21337	Low income	0.76	0.76	0.79	0.79	0.7	0.85	0.72	0.85	0.68	0.76	0.77	0.69	0.77	0	0	0	0.73	0.65	0.73	0	0	0	0.69	0.76	0	0	0	0	0.1
2005	COM	Comoros	ESARO	AFR	1	23593	21824	Low income	0.68	0.67	0.8	0.8	0.62	0.77	0.64	0.77	0.57	0.68	0.68	0.55	0.68	0	0	0	0.67	0.56	0.67	0	0	0	0.56	0.67	0	0	0	0	0.12
2006	COM	Comoros	ESARO	AFR	1	24035	22260	Low income	0.69	0.66	0.84	0.84	0.66	0.78	0.66	0.78	0.59	0.69	0.69	0.59	0.69	0	0	0	0.69	0.58	0.69	0	0	0	0.56	0.66	0	0	0	0	0.12
2007	COM	Comoros	ESARO	AFR	1	24425	22648	Low income	0.75	0.65	0.77	0.77	0.61	0.79	0.68	0.79	0.64	0.75	0.75	0.64	0.75	0	0	0	0.75	0.64	0.75	0	0	0	0.55	0.65	0	0	0	0	0.06
2008	COM	Comoros	ESARO	AFR	1	24767	22991	Low income	0.81	0.76	0.81	0.81	0.64	0.85	0.66	0.85	0.63	0.81	0.81	0.63	0.81	0	0	0	0.81	0.63	0.81	0	0	0	0.59	0.76	0	0	0	0	0.04
2009	COM	Comoros	ESARO	AFR	1	25065	23294	Low income	0.83	0.79	0.8	0.8	0.64	0.89	0.7	0.89	0.66	0.83	0.83	0.66	0.83	0.38	0.3	0.38	0.84	0.66	0.84	0	0	0	0.62	0.79	0	0	0	0	0.06
2010	COM	Comoros	ESARO	AFR	1	25323	23559	Low income	0.74	0.72	0.76	0.76	0.62	0.81	0.65	0.81	0.59	0.74	0.74	0.59	0.74	0.74	0.59	0.74	0.82	0.65	0.82	0	0	0	0.58	0.72	0	0	0	0	0.08
2011	COM	Comoros	ESARO	AFR	1	25542	23790	Low income	0.83	0.87	0.76	0.9	0.65	0.92	0.75	0.92	0.7	0.83	0.83	0.7	0.83	0.83	0.7	0.83	0.85	0.7	0.85	0	0	0	0.64	0.87	0	0	0	0	0.1
2012	COM	Comoros	ESARO	AFR	1	25732	23991	Low income	0.86	0.85	0.76	0.79	0.67	0.91	0.75	0.91	0.71	0.86	0.86	0.71	0.86	0.86	0.71	0.86	0.85	0.71	0.85	0	0	0	0.71	0.85	0	0	0	0	0.06
1980	CPV	Cape Verde	WCARO	AFR	0	12941	12043	Middle income	0	0	0	0	0	0	0	0	0	0	0	0	0	0	0	0	0	0	0	0	0	0	0	0	0	0	0	0	0
1981	CPV	Cape Verde	WCARO	AFR	0	13021	12160	Middle income	0	0	0	0	0	0	0	0	0	0	0	0	0	0	0	0	0	0	0	0	0	0	0	0	0	0	0	0	0
1982	CPV	Cape Verde	WCARO	AFR	0	13127	12298	Middle income	0	0	0	0	0	0	0	0	0	0	0	0	0	0	0	0	0	0	0	0	0	0	0	0	0	0	0	0	0
1983	CPV	Cape Verde	WCARO	AFR	0	13257	12460	Middle income	0.23	0	0	0	0	0.47	0	0	0	0	0	0	0	0	0	0	0.22	0	0	0	0	0	0	0	0	0	0	0	0.52
1984	CPV	Cape Verde	WCARO	AFR	0	13408	12640	Middle income	0.31	0	0	0	0	0.56	0	0	0	0	0	0	0	0	0	0	0.31	0	0	0	0	0	0	0	0	0	0	0	0.44
1985	CPV	Cape Verde	WCARO	AFR	0	13565	12824	Middle income	0.39	0.54	0.64	0	0	0.64	0	0	0	0	0	0	0	0	0	0	0.39	0	0	0	0	0	0	0	0	0	0	0	0.4
1986	CPV	Cape Verde	WCARO	AFR	0	13711	12995	Middle income	0.54	0.58	0.93	0	0	0.77	0	0	0	0	0	0	0	0	0	0	0.6	0	0	0	0	0	0	0	0	0	0	0	0.3
1987	CPV	Cape Verde	WCARO	AFR	0	13826	13133	Middle income	0.92	0.75	0.99	0	0	0.97	0	0	0	0	0	0	0	0	0	0	0.87	0	0	0	0	0	0	0	0	0	0	0	0.06
1988	CPV	Cape Verde	WCARO	AFR	0	13897	13226	Middle income	0.88	0.8	0.99	0	0	0.96	0	0	0	0	0	0	0	0	0	0	0.85	0	0	0	0	0	0	0	0	0	0	0	0.08
1989	CPV	Cape Verde	WCARO	AFR	0	13920	13269	Middle income	0.99	0.84	0.99	0	0	0.99	0	0	0	0	0	0	0	0	0	0	0.99	0	0	0	0	0	0	0	0	0	0	0	0
1990	CPV	Cape Verde	WCARO	AFR	0	13899	13269	Middle income	0.88	0.79	0.97	0	0	0.96	0	0	0	0	0	0	0	0	0	0	0.87	0	0	0	0	0	0	0	0	0	0	0	0.08
1991	CPV	Cape Verde	WCARO	AFR	0	13846	13235	Middle income	0.87	0.76	0.99	0	0	0.95	0	0	0	0	0	0	0	0	0	0	0.88	0	0	0	0	0	0	0	0	0	0	0	0.08
1992	CPV	Cape Verde	WCARO	AFR	0	13777	13186	Middle income	0.88	0.82	0.99	0	0	0.96	0	0	0	0	0	0	0	0	0	0	0.89	0	0	0	0	0	0	0	0	0	0	0	0.08
1993	CPV	Cape Verde	WCARO	AFR	0	13702	13130	Middle income	0.89	0.88	0.95	0	0	0.96	0	0	0	0	0	0	0	0	0	0	0.9	0	0	0	0	0	0	0	0	0	0	0	0.08
1994	CPV	Cape Verde	WCARO	AFR	0	13625	13072	Middle income	0.89	0.87	0.95	0	0	0.95	0	0	0	0	0	0	0	0	0	0	0.89	0	0	0	0	0	0	0	0	0	0	0	0.06
1995	CPV	Cape Verde	WCARO	AFR	0	13540	13009	Middle income	0.88	0.85	0.94	0	0	0.9	0	0	0	0	0	0	0	0	0	0	0.89	0	0	0	0	0	0	0	0	0	0	0	0.02
1996	CPV	Cape Verde	WCARO	AFR	0	13441	12934	Middle income	0.88	0.84	0.94	0	0	0.9	0	0	0	0	0	0	0	0	0	0	0.88	0	0	0	0	0	0	0	0	0	0	0	0.02
1997	CPV	Cape Verde	WCARO	AFR	0	13318	12834	Middle income	0.87	0.83	0.93	0.8	0	0.92	0	0	0	0.78	0	0	0	0	0	0	0.87	0	0.77	0	0	0	0	0.82	0	0	0	0	0.06
1998	CPV	Cape Verde	WCARO	AFR	0	13163	12705	Middle income	0.88	0.84	0.94	0.84	0	0.93	0	0	0	0.8	0	0	0	0	0	0	0.88	0	0.79	0	0	0	0	0.66	0	0	0	0	0.06
1999	CPV	Cape Verde	WCARO	AFR	0	12975	12544	Middle income	0.89	0.85	0.95	0.75	0.85	0.93	0	0	0.81	0.69	0	0	0	0	0	0	0.89	0.81	0.7	0	0	0	0.71	0.61	0	0	0	0	0.04
2000	CPV	Cape Verde	WCARO	AFR	0	12752	12348	Middle income	0.9	0.86	0.96	0.92	0.78	0.94	0.87	0.93	0.82	0.86	0	0	0	0	0	0	0.9	0.82	0.86	0	0	0	0.71	0.8	0	0	0	0	0.04
2001	CPV	Cape Verde	WCARO	AFR	0	12493	12115	Middle income	0.9	0.88	0.96	0.84	0.88	0.94	0.84	0.79	0.83	0.78	0	0	0	0	0	0	0.91	0.82	0.77	0	0	0	0.77	0.72	0	0	0	0	0.04
2002	CPV	Cape Verde	WCARO	AFR	0	12204	11854	Middle income	0.91	0.89	0.97	0.92	0.79	0.95	0.84	0.96	0.82	0.94	0.4	0.35	0.4	0	0	0	0.92	0.83	0.94	0	0	0	0.74	0.85	0	0	0	0	0.04
2003	CPV	Cape Verde	WCARO	AFR	0	11899	11575	Middle income	0.92	0.9	0.98	0.78	0.88	0.95	0.88	0.89	0.86	0.78	0.66	0.59	0.54	0	0	0	0.93	0.86	0.79	0	0	0	0.74	0.68	0	0	0	0	0.04
2004	CPV	Cape Verde	WCARO	AFR	0	11586	11287	Middle income	0.93	0.91	0.99	0.79	0.94	0.96	0.9	0.78	0.87	0.75	0.91	0.78	0.68	0	0	0	0.94	0.87	0.76	0	0	0	0.8	0.69	0	0	0	0	0.04
2005	CPV	Cape Verde	WCARO	AFR	0	11284	11007	Middle income	0.95	0.92	0.99	0.78	0.95	0.97	0.91	0.75	0.89	0.73	0.93	0.83	0.69	0	0	0	0.95	0.88	0.72	0	0	0	0.78	0.65	0	0	0	0	0.02
2006	CPV	Cape Verde	WCARO	AFR	0	11006	10750	Middle income	0.96	0.94	0.99	0.7	0.89	0.98	0.95	0.74	0.92	0.72	0.95	0.89	0.69	0	0	0	0.97	0.92	0.72	0	0	0	0.83	0.65	0	0	0	0	0.02
2007	CPV	Cape Verde	WCARO	AFR	0	10763	10525	Middle income	0.98	0.95	0.99	0.86	0.99	0.99	0.95	0.83	0.93	0.81	0.96	0.91	0.79	0	0	0	0.98	0.94	0.81	0	0	0	0.86	0.74	0	0	0	0	0.02
2008	CPV	Cape Verde	WCARO	AFR	0	10560	10338	Middle income	0.99	0.96	0.99	0.8	0.96	0.99	0.97	0.8	0.99	0.82	0.98	0.99	0.82	0	0	0	0.99	0.99	0.82	0	0	0	0.93	0.77	0	0	0	0	0
2009	CPV	Cape Verde	WCARO	AFR	0	10400	10192	Middle income	0.99	0.97	0.99	0.76	0.95	0.99	0.93	0.73	0.94	0.74	0.98	0.92	0.73	0	0	0	0.99	0.93	0.74	0	0	0	0.9	0.72	0	0	0	0	0
2010	CPV	Cape Verde	WCARO	AFR	0	10281	10085	Middle income	0.99	0.97	0.99	1	1.03	0.99	0.97	1	0.92	1	0.98	0.92	0.98	0	0	0	0.99	0.92	1	0	0	0	0.93	0.97	0	0	0	0	0
2011	CPV	Cape Verde	WCARO	AFR	0	10196	10011	Middle income	0.9	0.96	0.99	0.99	1.06	0.99	1.05	0.99	0.91	0.9	0.9	0.91	0.9	0.9	0.91	0.9	0.9	0.91	0.9	0	0	0	0.97	0.96	0	0	0	0	0.1
2012	CPV	Cape Verde	WCARO	AFR	0	10132	9955	Middle income	0.9	0.96	0.99	0	0	0.99	0	0	0	0	0.9	0	0	0.9	0	0	0.9	0	0	0	0	0	0	0	0	0	0	0	0.1
1980	CRI	Costa Rica	TACRO	AMR	0	70933	69281	Middle income	0.86	0.6	0.8	0	0	0.95	0	0	0	0	0	0	0	0	0	0	0.86	0	0	0	0	0	0	0	0	0	0	0	0.1
1981	CRI	Costa Rica	TACRO	AMR	0	72944	71390	Middle income	0.85	0.79	0.81	0	0	0.95	0	0	0	0	0	0	0	0	0	0	0.85	0	0	0	0	0	0	0	0	0	0	0	0.1
1982	CRI	Costa Rica	TACRO	AMR	0	74970	73484	Middle income	0.81	0.87	0.81	0	0	0.93	0	0	0	0	0	0	0	0	0	0	0.8	0	0	0	0	0	0	0	0	0	0	0	0.12
1983	CRI	Costa Rica	TACRO	AMR	0	76972	75526	Middle income	0.86	0.84	0.83	0	0	0.95	0	0	0	0	0	0	0	0	0	0	0.86	0	0	0	0	0	0	0	0	0	0	0	0.1
1984	CRI	Costa Rica	TACRO	AMR	0	78868	77443	Middle income	0.93	0.76	0.86	0	0	0.97	0	0	0	0	0	0	0	0	0	0	0.94	0	0	0	0	0	0	0	0	0	0	0	0.04
1985	CRI	Costa Rica	TACRO	AMR	0	80534	79116	Middle income	0.9	0.78	0.82	0	0	0.96	0	0	0	0	0	0	0	0	0	0	0.88	0	0	0	0	0	0	0	0	0	0	0	0.06
1986	CRI	Costa Rica	TACRO	AMR	0	81841	80426	Middle income	0.89	0.9	0.79	0	0	0.96	0	0	0	0	0	0	0	0	0	0	0.87	0	0	0	0	0	0	0	0	0	0	0	0.08
1987	CRI	Costa Rica	TACRO	AMR	0	82730	81320	Middle income	0.94	0.93	0.83	0	0	0.97	0	0	0	0	0	0	0	0	0	0	0.92	0	0	0	0	0	0	0	0	0	0	0	0.04
1988	CRI	Costa Rica	TACRO	AMR	0	83184	81790	Middle income	0.87	0.97	0.86	0	0	0.95	0	0	0	0	0	0	0	0	0	0	0.87	0	0	0	0	0	0	0	0	0	0	0	0.08
1989	CRI	Costa Rica	TACRO	AMR	0	83222	81856	Middle income	0.86	0.77	0.89	0	0	0.95	0	0	0	0	0	0	0	0	0	0	0.86	0	0	0	0	0	0	0	0	0	0	0	0.1
1990	CRI	Costa Rica	TACRO	AMR	0	82911	81587	Middle income	0.95	0.9	0.92	0	0	0.98	0	0	0	0	0	0	0	0	0	0	0.95	0	0	0	0	0	0	0	0	0	0	0	0.04
1991	CRI	Costa Rica	TACRO	AMR	0	82361	81092	Middle income	0.9	0.96	0.81	0	0	0.96	0	0	0	0	0	0	0	0	0	0	0.9	0	0	0	0	0	0	0	0	0	0	0	0.06
1992	CRI	Costa Rica	TACRO	AMR	0	81713	80503	Middle income	0.9	0.92	0.94	0	0	0.96	0	0	0	0	0	0	0	0	0	0	0.91	0	0	0	0	0	0	0	0	0	0	0	0.06
1993	CRI	Costa Rica	TACRO	AMR	0	81087	79935	Middle income	0.88	0.89	0.98	0	0	0.96	0	0	0	0	0	0	0	0	0	0	0.88	0	0	0	0	0	0	0	0	0	0	0	0.08
1994	CRI	Costa Rica	TACRO	AMR	0	80546	79449	Middle income	0.88	0.87	0.94	0	0	0.96	0	0	0	0	0	0	0	0	0	0	0.88	0	0	0	0	0	0	0	0	0	0	0	0.08
1995	CRI	Costa Rica	TACRO	AMR	0	80128	79081	Middle income	0.85	0.91	0.99	0	0	0.95	0	0	0	0	0	0	0	0	0	0	0.86	0	0	0	0	0	0	0	0	0	0	0	0.1
1996	CRI	Costa Rica	TACRO	AMR	0	79834	78833	Middle income	0.85	0.84	0.92	0	0	0.95	0	0	0	0	0	0	0	0	0	0	0.85	0	0	0	0	0	0	0	0	0	0	0	0.1
1997	CRI	Costa Rica	TACRO	AMR	0	79600	78639	Middle income	0.94	0.99	0.82	0.82	0	0.97	0	0	0	0.94	0.76	0	0.76	0	0	0	0.97	0	0.97	0	0	0	0	0.99	0	0	0	0	0.04
1998	CRI	Costa Rica	TACRO	AMR	0	79366	78441	Middle income	0.85	0.83	0.87	0.87	0	0.95	0	0	0	0.85	0.86	0	0.86	0.26	0	0.26	0.85	0	0.85	0	0	0	0	0.83	0	0	0	0	0.1
1999	CRI	Costa Rica	TACRO	AMR	0	79110	78215	Middle income	0.86	0.88	0.89	0.89	0	0.92	0	0	0	0.86	0.83	0	0.83	0.68	0	0.68	0.84	0	0.84	0	0	0	0	0.88	0	0	0	0	0.06
2000	CRI	Costa Rica	TACRO	AMR	0	78780	77913	Middle income	0.88	0.82	0.92	0.92	0.92	0.9	0.9	0.9	0.88	0.88	0.89	0.89	0.89	0.92	0.94	0.92	0.8	0.8	0.8	0	0	0	0.83	0.82	0	0	0	0	0.02
2001	CRI	Costa Rica	TACRO	AMR	0	78322	77479	Middle income	0.91	0.82	0.87	0.87	0	0.91	0	0.91	0	0.91	0.8	0	0.8	0.89	0	0.89	0.92	0	0.92	0	0	0	0	0.82	0	0	0	0	0
2002	CRI	Costa Rica	TACRO	AMR	0	77724	76903	Middle income	0.94	0.94	0.91	0.91	0	0.98	0	0	0	0.94	0.94	0	0.94	0.93	0	0.93	0.94	0	0.94	0	0	0	0	0.94	0	0	0	0	0.04
2003	CRI	Costa Rica	TACRO	AMR	0	76999	76196	Middle income	0.88	0.89	0.87	0.87	0.83	0.89	0.85	0.89	0.84	0.88	0.86	0.83	0.86	0.87	0.83	0.87	0.88	0.84	0.88	0	0	0	0.83	0.89	0	0	0	0	0.02
2004	CRI	Costa Rica	TACRO	AMR	0	76180	75396	Middle income	0.9	0.88	0.9	0.9	0.85	0.96	0.85	0.89	0.87	0.9	0.89	0.86	0.89	0.9	0.86	0.9	0.9	0	0.9	0	0	0	0.85	0.88	0	0	0	0	0.06
2005	CRI	Costa Rica	TACRO	AMR	0	75346	74579	Middle income	0.91	0.89	0.88	0.88	0.83	0.97	0.86	0.89	0.87	0.91	0.9	0.86	0.9	0.89	0.85	0.89	0.91	0.87	0.91	0	0	0	0.87	0.89	0	0	0	0	0.06
2006	CRI	Costa Rica	TACRO	AMR	0	74595	73846	Middle income	0.89	0.9	0.87	0.87	0.83	0.89	0.86	0.89	0.86	0.89	0.88	0.85	0.88	0.88	0.85	0.88	0.89	0.86	0.89	0	0	0	0.87	0.9	0	0	0	0	0
2007	CRI	Costa Rica	TACRO	AMR	0	74005	73272	Middle income	0.89	0.9	0.91	0.91	0.9	0.9	0.89	0.9	0.89	0.89	0.89	0.89	0.89	0.88	0.87	0.88	0.89	0.89	0.89	0	0	0	0.88	0.9	0	0	0	0	0.02
2008	CRI	Costa Rica	TACRO	AMR	0	73619	72905	Middle income	0.9	0.89	0.9	0.9	0.87	0.9	0.93	0.9	0.91	0.9	0.89	0.9	0.89	0.87	0.9	0.87	0.89	0.91	0.89	0	0	0	0.88	0.89	0	0	0	0	0
2009	CRI	Costa Rica	TACRO	AMR	0	73441	72745	Middle income	0.86	0.81	0.81	0.81	0.83	0.91	0.94	0.91	0.88	0.86	0.87	0.89	0.87	0.87	0.89	0.87	0.8	0.82	0.8	0.48	0.5	0.48	0.83	0.81	0	0	0	0	0.06
2010	CRI	Costa Rica	TACRO	AMR	0	73437	72759	Middle income	0.88	0.83	0.77	0.77	0.76	0.96	0	0.83	0.88	0.88	0.89	0.88	0.89	0.9	0.88	0.9	0.93	0.94	0.93	0.94	0.94	0.94	0.82	0.83	0	0	0	0	0.08
2011	CRI	Costa Rica	TACRO	AMR	0	73538	72881	Middle income	0.85	0.83	0.78	0.78	0.77	0.87	0	0.87	0	0.85	0.84	0.84	0.84	0.81	0	0.81	0.82	0.83	0.82	0.68	0	0.68	0	0.83	0	0	0	0	0.02
2012	CRI	Costa Rica	TACRO	AMR	0	73648	73012	Middle income	0.91	0.9	0.78	0.78	0.9	0.92	0	0.92	0	0.91	0.91	0	0.91	0.9	0	0.9	0.9	0	0.9	0.89	0.89	0.89	0.91	0.9	0	0	0	0	0.02
2000	CSK	Former Checkoslovakia	CEE-CIS	EUR	0	258435	253834	NA	0.95	0.95	0.95	0	0	0.98	0	0	0	0	0	0	0	0	0	0	0.95	0	0	0	0	0	0	0	0	0	0	0	0.04
2001	CSK	Former Checkoslovakia	CEE-CIS	EUR	0	250573	246288	NA	0.95	0.95	0.95	0	0	0.98	0	0	0	0	0	0	0	0	0	0	0.95	0	0	0	0	0	0	0	0	0	0	0	0.04
2002	CSK	Former Checkoslovakia	CEE-CIS	EUR	0	242846	238870	NA	0.99	0.99	0.99	0	0	0.98	0	0	0	0	0	0	0	0	0	0	0.98	0	0	0	0	0	0	0	0	0	0	0	0
2003	CSK	Former Checkoslovakia	CEE-CIS	EUR	0	235918	232233	NA	0.98	0.98	0.99	0	0	0.98	0	0	0	0	0	0	0	0	0	0	0.98	0	0	0	0	0	0	0	0	0	0	0	0
2004	CSK	Former Checkoslovakia	CEE-CIS	EUR	0	230107	226687	NA	0.99	0.99	0.99	0	0	0.98	0	0	0	0	0	0	0	0	0	0	0.98	0	0	0	0	0	0	0	0	0	0	0	0
2005	CSK	Former Checkoslovakia	CEE-CIS	EUR	0	225524	222335	NA	0.99	0.98	0.99	0	0	0.98	0	0	0	0	0	0	0	0	0	0	0.99	0	0	0	0	0	0	0	0	0	0	0	0
2006	CSK	Former Checkoslovakia	CEE-CIS	EUR	0	221987	219001	NA	0.99	0.98	0.99	0	0	0.98	0	0	0	0	0	0	0	0	0	0	0.98	0	0	0	0	0	0	0	0	0	0	0	0
2007	CSK	Former Checkoslovakia	CEE-CIS	EUR	0	218892	216083	NA	0.99	0.98	0.99	0	0	0.98	0	0	0	0	0	0	0	0	0	0	0.98	0	0	0	0	0	0	0	0	0	0	0	0
2008	CSK	Former Checkoslovakia	CEE-CIS	EUR	0	215677	213032	NA	0.99	0.98	0.99	0	0	0.98	0	0	0	0	0	0	0	0	0	0	0.99	0	0	0	0	0	0	0	0	0	0	0	0
2009	CSK	Former Checkoslovakia	CEE-CIS	EUR	0	212068	209574	NA	0.99	0.91	0.99	0	0	0.98	0	0	0	0	0	0	0	0	0	0	0.99	0	0	0	0	0	0	0	0	0	0	0	0
2010	CSK	Former Checkoslovakia	CEE-CIS	EUR	0	207621	205277	NA	0.99	0.99	0.98	0	0	0.98	0	0	0	0	0	0	0	0	0	0	0.99	0	0	0	0	0	0	0	0	0	0	0	0
2011	CSK	Former Checkoslovakia	CEE-CIS	EUR	0	201920	199735	NA	0.99	0.98	0.98	0	0	0.98	0	0	0	0	0	0	0	0	0	0	0.99	0	0	0	0	0	0	0	0	0	0	0	0
2012	CSK	Former Checkoslovakia	CEE-CIS	EUR	0	194970	192957	NA	0.99	0.97	0.98	0	0	0.98	0	0	0	0	0	0	0	0	0	0	0.99	0	0	0	0	0	0	0	0	0	0	0	0
1980	CUB	Cuba	TACRO	AMR	1	159443	156394	Middle income	0.67	0.48	0.99	0	0	0.86	0	0	0	0	0	0	0	0	0	0	0.99	0	0	0	0	0	0	0	0	0	0	0	0.22
1981	CUB	Cuba	TACRO	AMR	1	159955	157043	Middle income	0.68	0.49	0.97	0	0	0.87	0	0	0	0	0	0	0	0	0	0	0.97	0	0	0	0	0	0	0	0	0	0	0	0.22
1982	CUB	Cuba	TACRO	AMR	1	162651	159812	Middle income	0.99	0.55	0.97	0	0	0.99	0	0	0	0	0	0	0	0	0	0	0.83	0	0	0	0	0	0	0	0	0	0	0	0
1983	CUB	Cuba	TACRO	AMR	1	166523	163737	Middle income	0.99	0.94	0.96	0	0	0.99	0	0	0	0	0	0	0	0	0	0	0.95	0	0	0	0	0	0	0	0	0	0	0	0
1984	CUB	Cuba	TACRO	AMR	1	170912	168181	Middle income	0.86	0.82	0.97	0	0	0.95	0	0	0	0	0	0	0	0	0	0	0.95	0	0	0	0	0	0	0	0	0	0	0	0.1
1985	CUB	Cuba	TACRO	AMR	1	175043	172389	Middle income	0.91	0.85	0.98	0	0	0.97	0	0	0	0	0	0	0	0	0	0	0.88	0	0	0	0	0	0	0	0	0	0	0	0.06
1986	CUB	Cuba	TACRO	AMR	1	178238	175691	Middle income	0.99	0.8	0.98	0	0	0.99	0	0	0	0	0	0	0	0	0	0	0.99	0	0	0	0	0	0	0	0	0	0	0	0
1987	CUB	Cuba	TACRO	AMR	1	180203	177781	Middle income	0.87	0.99	0.96	0	0	0.95	0	0	0	0	0	0	0	0	0	0	0.86	0	0	0	0	0	0	0	0	0	0	0	0.08
1988	CUB	Cuba	TACRO	AMR	1	180768	178482	Middle income	0.98	0.89	0.99	0	0	0.98	0	0	0	0	0	0	0	0	0	0	0.98	0	0	0	0	0	0	0	0	0	0	0	0
1989	CUB	Cuba	TACRO	AMR	1	179808	177665	Middle income	0.96	0.98	0.98	0	0	0.98	0	0	0	0	0	0	0	0	0	0	0.96	0	0	0	0	0	0	0	0	0	0	0	0.02
1990	CUB	Cuba	TACRO	AMR	1	177400	175401	Middle income	0.92	0.94	0.98	0	0	0.97	0	0	0	0	0	0	0	0	0	0	0.94	0	0	0	0	0	0	0	0	0	0	0	0.06
1991	CUB	Cuba	TACRO	AMR	1	173844	171987	Middle income	0.99	0.99	0.98	0	0	0.99	0	0	0	0	0	0	0	0	0	0	0.97	0	0	0	0	0	0	0	0	0	0	0	0
1992	CUB	Cuba	TACRO	AMR	1	169715	167990	Middle income	0.94	0.99	0.98	0	0	0.97	0	0	0	0	0	0	0	0	0	0	0.99	0	0	0	0	0	0	0	0	0	0	0	0.04
1993	CUB	Cuba	TACRO	AMR	1	165516	163911	Middle income	0.99	0.96	0.97	0	0	0.99	0	0	0	0	0.84	0	0	0	0	0	0.97	0	0	0	0	0	0	0	0	0	0	0	0
1994	CUB	Cuba	TACRO	AMR	1	161504	160009	Middle income	0.99	0.99	0.99	0	0	0.99	0	0	0	0	0.98	0	0	0	0	0	0.96	0	0	0	0	0	0	0	0	0	0	0	0
1995	CUB	Cuba	TACRO	AMR	1	157907	156508	Middle income	0.99	0.99	0.99	0	0	0.99	0	0	0	0	0.99	0	0	0	0	0	0.95	0	0	0	0	0	0	0	0	0	0	0	0
1996	CUB	Cuba	TACRO	AMR	1	154841	153529	Middle income	0.9	0.99	0.99	0	0	0.96	0	0	0	0	0.99	0	0	0	0	0	0.98	0	0	0	0	0	0	0	0	0	0	0	0.06
1997	CUB	Cuba	TACRO	AMR	1	152184	150952	Middle income	0.99	0.96	0.99	0.99	0	0.99	0	0	0	0.98	0.98	0	0.98	0	0	0	0.97	0	0.97	0	0	0	0	0.96	0	0	0	0	0
1998	CUB	Cuba	TACRO	AMR	1	149788	148632	Middle income	0.99	0.99	0.99	0.99	0	0.99	0	0	0	0.99	0.98	0	0.98	0	0	0	0.97	0	0.97	0	0	0	0	0.99	0	0	0	0	0
1999	CUB	Cuba	TACRO	AMR	1	147579	146494	Middle income	0.95	0.96	0.99	0.99	0	0.95	0	0	0	0.94	0.99	0	0.99	0.99	0	1	0.96	0	0.96	0	0	0	0	0.96	0	0	0	0	0
2000	CUB	Cuba	TACRO	AMR	1	145363	144348	Middle income	0.95	0.94	0.99	0.99	0.98	0.98	0.94	0.93	0.98	0.95	0.98	1.05	0.98	0.99	0	0.78	0.98	1.02	0.98	0	0	0	0.98	0.94	0	0	0	0	0.04
2001	CUB	Cuba	TACRO	AMR	1	142900	141953	Middle income	0.98	0.96	0.99	1	0.97	0.99	0.99	1	1.12	1.12	0.98	1.02	1.01	0.99	0	1.04	0.99	0	0.99	0	0	0	1.11	1.14	0	0	0	0	0.02
2002	CUB	Cuba	TACRO	AMR	1	140029	139146	Middle income	0.99	0.98	0.99	0.99	1	0.99	1	0.99	1.02	1	0.98	0.99	0.98	0.99	0.79	0.78	0.98	0.99	0.98	0	0	0	0.93	0.98	0	0	0	0	0
2003	CUB	Cuba	TACRO	AMR	1	136685	135863	Middle income	0.72	0.99	0.99	1	0.99	0.9	0.91	0.9	0.74	0.71	0.99	1.06	1	0.99	0	1.23	0.98	1.03	0.98	0	0	0	1.08	1.05	0	0	0	0	0.2
2004	CUB	Cuba	TACRO	AMR	1	132906	132141	Middle income	0.88	0.99	0.99	0.99	0.95	0.89	0.85	0.89	0.86	0.88	0.99	0.99	1	0.99	1.06	0.99	0.98	0	0.98	0	0	0	1.06	0.99	0	0	0	0	0.02
2005	CUB	Cuba	TACRO	AMR	1	128837	128124	Middle income	0.89	0.98	0.99	0.99	0.93	0.99	0.35	0	0.79	1.43	0.95	0.59	1.06	0.94	0.92	0.94	0.99	0.99	1	0	0	0	0.97	0.98	0	0	0	0	0.1
2006	CUB	Cuba	TACRO	AMR	1	124704	124037	Middle income	0.89	0.96	0.99	0.99	0.89	0.98	0.88	0	0.83	0.89	0.89	0.17	0.89	0.97	1.55	0.97	0.99	0.96	1	0	0	0	0.93	0.96	0	0	0	0	0.1
2007	CUB	Cuba	TACRO	AMR	1	120776	120151	Middle income	0.93	0.97	0.99	1	0.93	0.97	0.85	0	0.87	0.93	0.93	0.87	0.93	0.97	0.92	0.97	0.99	0.94	0.99	0	0	0	0.95	1.02	0	0	0	0	0.04
2008	CUB	Cuba	TACRO	AMR	1	117267	116678	Middle income	0.95	0.98	0.99	0.99	1.03	0.96	1.08	1.04	1.03	1.04	0.95	1.03	1.04	0.97	1.03	1.04	0.99	0.97	1.01	0	0	0	0.99	1.03	0	0	0	0	0.02
2009	CUB	Cuba	TACRO	AMR	1	114276	113718	Middle income	0.96	0.99	0.99	0.99	1.13	0.98	1.1	1.19	1.07	0.96	0.96	1.07	0.96	0.96	1.07	0.96	0.99	1.04	1	0	0	0	1.09	1.01	0	0	0	0	0.02
2010	CUB	Cuba	TACRO	AMR	1	111845	111314	Middle income	0.96	0.99	0.99	0.99	1.13	0.96	1.1	0.96	1.09	0.96	0.96	1.09	0.96	0.96	1.09	0.96	0.99	0	1	0	0	0	1.18	1	0	0	0	0	0
2011	CUB	Cuba	TACRO	AMR	1	109938	109429	Middle income	0.96	0.99	0.99	0.99	1.19	0.96	1.28	1.05	1.22	1.03	0.96	1.22	1.03	0.96	1.22	1.03	0.99	3.4	1	0	0	0	1.2	1.03	0	0	0	0	0
2012	CUB	Cuba	TACRO	AMR	1	108398	107910	Middle income	0.96	0.99	0.99	1	1.15	0.96	1.18	1.02	1.24	1.01	0.96	1.24	1.01	0.96	1.24	1.01	0.98	1.21	0.98	0	0	0	1.26	1.01	0	0	0	0	0
1980	CYP	Cyprus	MENA	EUR	0	13539	13308	High income	0.34	0.29	0	0	0	0.59	0	0	0	0	0	0	0	0	0	0	0.35	0	0	0	0	0	0	0	0	0	0	0	0.42
1981	CYP	Cyprus	MENA	EUR	0	13843	13619	High income	0.56	0.28	0	0	0	0.79	0	0	0	0	0	0	0	0	0	0	0.44	0	0	0	0	0	0	0	0	0	0	0	0.3
1982	CYP	Cyprus	MENA	EUR	0	14097	13880	High income	0.26	0.21	0	0	0	0.51	0	0	0	0	0	0	0	0	0	0	0.27	0	0	0	0	0	0	0	0	0	0	0	0.5
1983	CYP	Cyprus	MENA	EUR	0	14285	14075	High income	0.34	0.19	0	0	0	0.59	0	0	0	0	0	0	0	0	0	0	0.36	0	0	0	0	0	0	0	0	0	0	0	0.42
1984	CYP	Cyprus	MENA	EUR	0	14403	14201	High income	0.3	0.25	0	0	0	0.55	0	0	0	0	0	0	0	0	0	0	0.31	0	0	0	0	0	0	0	0	0	0	0	0.46
1985	CYP	Cyprus	MENA	EUR	0	14465	14272	High income	0.61	0.43	0	0	0	0.82	0	0	0	0	0	0	0	0	0	0	0.61	0	0	0	0	0	0	0	0	0	0	0	0.26
1986	CYP	Cyprus	MENA	EUR	0	14497	14313	High income	0.91	0.6	0	0	0	0.97	0	0	0	0	0	0	0	0	0	0	0.91	0	0	0	0	0	0	0	0	0	0	0	0.06
1987	CYP	Cyprus	MENA	EUR	0	14527	14352	High income	0.93	0.91	0	0	0	0.97	0	0	0	0	0	0	0	0	0	0	0.93	0	0	0	0	0	0	0	0	0	0	0	0.04
1988	CYP	Cyprus	MENA	EUR	0	14571	14404	High income	0.9	0.74	0	0	0	0.96	0	0	0	0	0	0	0	0	0	0	0.9	0	0	0	0	0	0	0	0	0	0	0	0.06
1989	CYP	Cyprus	MENA	EUR	0	14628	14468	High income	0.93	0.76	0	0	0	0.97	0	0	0	0	0	0	0	0	0	0	0.93	0	0	0	0	0	0	0	0	0	0	0	0.04
1990	CYP	Cyprus	MENA	EUR	0	14678	14525	High income	0.93	0.77	0	0	0	0.97	0	0	0	0	0	0	0	0	0	0	0.94	0	0	0	0	0	0	0	0	0	0	0	0.04
1991	CYP	Cyprus	MENA	EUR	0	14690	14546	High income	0.94	0.78	0	0	0	0.97	0	0	0	0	0.2	0	0	0	0	0	0.94	0	0	0	0	0	0	0	0	0	0	0	0.04
1992	CYP	Cyprus	MENA	EUR	0	14638	14501	High income	0.94	0.8	0	0	0	0.97	0	0	0	0	0.27	0	0	0	0	0	0.95	0	0	0	0	0	0	0	0	0	0	0	0.04
1993	CYP	Cyprus	MENA	EUR	0	14507	14377	High income	0.95	0.81	0	0	0	0.98	0	0	0	0	0.41	0	0	0	0	0	0.95	0	0	0	0	0	0	0	0	0	0	0	0.04
1994	CYP	Cyprus	MENA	EUR	0	14297	14176	High income	0.95	0.82	0	0	0	0.98	0	0	0	0	0.54	0	0	0	0	0	0.96	0	0	0	0	0	0	0	0	0	0	0	0.04
1995	CYP	Cyprus	MENA	EUR	0	14021	13907	High income	0.96	0.83	0	0	0	0.98	0	0	0	0	0.68	0	0	0	0	0	0.96	0	0	0	0	0	0	0	0	0	0	0	0.02
1996	CYP	Cyprus	MENA	EUR	0	13696	13591	High income	0.98	0.9	0	0	0	0.98	0	0	0	0	0.88	0	0	0	0	0	0.98	0	0	0	0	0	0	0	0	0	0	0	0
1997	CYP	Cyprus	MENA	EUR	0	13355	13258	High income	0.98	0.9	0	0	0	0.98	0	0	0	0.98	0.88	0	0.88	0	0	0	0.98	0	0.98	0	0	0	0	0.9	0	0	0	0	0
1998	CYP	Cyprus	MENA	EUR	0	13030	12940	High income	0.98	0.89	0	0	0	0.98	0	0	0	0	0.88	0	0	0	0	0	0.98	0	0	0	0	0	0	0	0	0	0	0	0
1999	CYP	Cyprus	MENA	EUR	0	12742	12657	High income	0.97	0.87	0	0	0	0.98	0	0	0	0	0.89	0	0	0	0	0	0.97	0	0	0	0	0	0	0	0	0	0	0	0.02
2000	CYP	Cyprus	MENA	EUR	0	12511	12432	High income	0.97	0.86	0	0	0	0.98	0	1	0	0.97	0.89	0	0.89	0.32	0	0.32	0.97	0	0.97	0	0	0	0	0.86	0	0	0	0	0.02
2001	CYP	Cyprus	MENA	EUR	0	12352	12277	High income	0.97	0.86	0	0	0	0.98	0	0	0	0	0.89	0	0	0.32	0	0	0.97	0	0	0	0	0	0	0	0	0	0	0	0.02
2002	CYP	Cyprus	MENA	EUR	0	12260	12190	High income	0.98	0.86	0	0	0	0.98	0	1	0	0	0.88	0	0	0.32	0	0.32	0.98	0	0	0	0	0	0	0	0	0	0	0	0
2003	CYP	Cyprus	MENA	EUR	0	12228	12161	High income	0.98	0.86	0	0	0	0.98	0	1	0	0.98	0.88	0	0.88	0.58	0	0.58	0.98	0	0.98	0	0	0	0	0.86	0	0	0	0	0
2004	CYP	Cyprus	MENA	EUR	0	12251	12188	High income	0.98	0.86	0	0	0	0.98	0	1	0	0.98	0.88	0	0.88	0.58	0	0.58	0.98	0	0.98	0	0	0	0	0.86	0	0	0	0	0
2005	CYP	Cyprus	MENA	EUR	0	12321	12261	High income	0.98	0.86	0	0	0	0.98	0	1	0	0.98	0.88	0	0.88	0.58	0	0.58	0.98	0	0.98	0	0	0	0	0.86	0	0	0	0	0
2006	CYP	Cyprus	MENA	EUR	0	12423	12365	High income	0.97	0.87	0	0	0	0.98	0	1	0	0.97	0.93	0	0.93	0.9	0	0.9	0.97	0	0.97	0	0	0	0	0.87	0	0	0	0	0.02
2007	CYP	Cyprus	MENA	EUR	0	12542	12486	High income	0.97	0.87	0	0	0	0.98	0	1	0	0.97	0.93	0	0.93	0.9	0	0.9	0.97	0	0.97	0	0	0	0	0.87	0	0	0	0	0.02
2008	CYP	Cyprus	MENA	EUR	0	12662	12608	High income	0.97	0.87	0	0	0	0.98	0	1	0	0.97	0.93	0	0.93	0.9	0	0.9	0.97	0	0.97	0	0	0	0	0.87	0	0	0	0	0.02
2009	CYP	Cyprus	MENA	EUR	0	12773	12720	High income	0.99	0.87	0	0	0	0.99	0	1	0	0.99	0.96	0	0.96	0.96	0	0.96	0.99	0	0.99	0	0	0	0	0.87	0	0	0	0	0
2010	CYP	Cyprus	MENA	EUR	0	12870	12819	High income	0.99	0.87	0	0	0	0.99	0	1	0	0.99	0.96	0	0.96	0.96	0	0.96	0.99	0	0.99	0	0	0	0	0.87	0	0	0	0	0
2011	CYP	Cyprus	MENA	EUR	0	12953	12903	High income	0.99	0.87	0	0	0	0.99	0	1	0	0.99	0.96	0	0.96	0.96	0	0.96	0.99	0	0.99	0	0	0	0	0.87	0	0	0	0	0
2012	CYP	Cyprus	MENA	EUR	0	13029	12980	High income	0.99	0.86	0	0	0	0.99	0.32	1	0.3	0.99	0.96	0.29	0.96	0.96	0.29	0.96	0.99	0.3	0.99	0	0	0	0.32	0.86	0	0	0	0	0
1993	CZE	Czech Republic	Dev	EUR	0	115225	114199	High income	0.99	0.98	0.98	0	0	0.99	0	0	0	0	0	0	0	0	0	0	0.99	0	0	0	0	0	0	0	0	0	0	0	0
1994	CZE	Czech Republic	Dev	EUR	0	109525	108621	High income	0.98	0.97	0.95	0	0	0.98	0	0	0	0	0	0	0	0	0	0	0.98	0	0	0	0	0	0	0	0	0	0	0	0
1995	CZE	Czech Republic	Dev	EUR	0	103653	102868	High income	0.96	0.96	0.95	0	0	0.98	0	0	0	0	0	0	0	0	0	0	0.98	0	0	0	0	0	0	0	0	0	0	0	0.02
1996	CZE	Czech Republic	Dev	EUR	0	98123	97448	High income	0.97	0.97	0.96	0	0	0.98	0	0	0	0	0	0	0	0	0	0	0.98	0	0	0	0	0	0	0	0	0	0	0	0.02
1997	CZE	Czech Republic	Dev	EUR	0	93437	92856	High income	0.98	0.96	0.97	0.97	0	0.99	0	0	0	0.98	0	0	0	0	0	0	0.97	0	0.97	0	0	0	0	0.96	0	0	0	0	0.02
1998	CZE	Czech Republic	Dev	EUR	0	89988	89481	High income	0.98	0.95	0.98	0.98	0	0.99	0	0	0	0.98	0	0	0	0	0	0	0.97	0	0.97	0	0	0	0	0.95	0	0	0	0	0.02
1999	CZE	Czech Republic	Dev	EUR	0	87987	87536	High income	0.98	0.97	0.98	0.98	0	0.99	0	0	0	0.98	0	0	0	0	0	0	0.98	0	0.98	0	0	0	0	0.97	0	0	0	0	0.02
2000	CZE	Czech Republic	Dev	EUR	0	87583	87171	High income	0.98	0.98	0.98	0	0	0.99	0	0	0	0	0	0	0	0	0	0	0.98	0	0	0	0	0	0	0	0	0	0	0	0.02
2001	CZE	Czech Republic	Dev	EUR	0	88771	88384	High income	0.98	0.98	0.98	0.98	1.01	0.99	0	0	0	0	0	0	0	0	0	0	0.97	1.03	0.97	0	0	0	0	0	0	0	0	0	0.02
2002	CZE	Czech Republic	Dev	EUR	0	91186	90813	High income	0.98	0.99	0.97	0.97	0.96	0.99	0	0	0.07	0.98	0.86	0.06	0.86	0.95	0.06	0.95	0.97	1	0.97	0	0	0	0	0	0	0	0	0	0.02
2003	CZE	Czech Republic	Dev	EUR	0	94416	94052	High income	0.97	0.99	0.98	0.98	0.95	0.99	0	0	0.96	0.97	0.92	0	0	0.97	0.96	0.97	0.97	0.95	0.97	0	0	0	0	0.99	0	0	0	0	0.02
2004	CZE	Czech Republic	Dev	EUR	0	98170	97812	High income	0.98	0.97	0.99	0.99	0.98	0.99	0	0	0.94	0.98	0.98	0.93	0.98	0.98	0.94	0.98	0.96	0.95	0.96	0	0	0	0	0.97	0	0	0	0	0.02
2005	CZE	Czech Republic	Dev	EUR	0	102116	101761	High income	0.97	0.97	0.99	0.99	0.99	0.99	0	0	0.94	0.97	0.99	0.94	0.99	0.97	0.94	0.97	0.96	0.94	0.96	0	0	0	0	0.97	0	0	0	0	0.02
2006	CZE	Czech Republic	Dev	EUR	0	105948	105597	High income	0.98	0.98	0.99	0.99	0	0.99	0	0	0	0.98	0.98	0	0.98	0.97	0	0.97	0.98	0	0.98	0	0	0	0	0	0	0	0	0	0.02
2007	CZE	Czech Republic	Dev	EUR	0	109466	109118	High income	0.99	0.98	0.99	0.99	0	0.99	0	0	1.05	0.99	0.99	1.83	1	0.99	1.05	1	0.99	0.92	1	0	0	0	0	0.98	0	0	0	0	0
2008	CZE	Czech Republic	Dev	EUR	0	112494	112150	High income	0.99	0.97	0.99	0.99	0	0.99	0	0	0	0.99	0.99	1.85	0.99	0.99	1.02	0.99	0.99	1.02	0.99	0	0	0	0	0.97	0	0	0	0	0
2009	CZE	Czech Republic	Dev	EUR	0	114883	114544	High income	0.99	0.98	0.98	0.98	0	0.99	0	0	0	0.99	0.99	0	0.99	0.99	0	0.99	0.99	0	0.99	0	0	0	0	0.98	0	0	0	0	0
2010	CZE	Czech Republic	Dev	EUR	0	116564	116233	High income	0.99	0.98	0	0	0	0.99	0	0	0	0.99	0.99	0	0.99	0.99	0	0.99	0.99	0	0.99	0	0	0	0	0	0	0	0	0	0
2011	CZE	Czech Republic	Dev	EUR	0	117579	117257	High income	0.99	0.98	0	0	0	0.99	0	0	0	0.99	0.99	0	0.99	0.99	0	0.99	0.99	0	0.99	0	0	0	0	0	0	0	0	0	0
2012	CZE	Czech Republic	Dev	EUR	0	118114	117800	High income	0.99	0.98	0	0	0	0.99	0	0	0	0	0.99	0	0.99	0.99	0	0.99	0.99	0	0.99	0	0	0	0	0	0	0	0	0	0
1980	DEU	Germany	Dev	EUR	0	827425	816571	High income	0	0.25	0	0	0	0	0	0	0	0	0	0	0	0	0	0	0.8	0	0	0	0	0	0	0	0	0	0	0	0
1981	DEU	Germany	Dev	EUR	0	834047	823829	High income	0.95	0.5	0	0	0	0.98	0	0	0	0	0	0	0	0	0	0	0.95	0	0	0	0	0	0	0	0	0	0	0	0.04
1982	DEU	Germany	Dev	EUR	0	842068	832418	High income	0.97	0.5	0	0	0	0.98	0	0	0	0	0	0	0	0	0	0	0.95	0	0	0	0	0	0	0	0	0	0	0	0.02
1983	DEU	Germany	Dev	EUR	0	850871	841735	High income	0.93	0.47	0	0	0	0.97	0	0	0	0	0	0	0	0	0	0	0.94	0	0	0	0	0	0	0	0	0	0	0	0.04
1984	DEU	Germany	Dev	EUR	0	859252	850589	High income	0.94	0.48	0	0	0	0.97	0	0	0	0	0	0	0	0	0	0	0.9	0	0	0	0	0	0	0	0	0	0	0	0.04
1985	DEU	Germany	Dev	EUR	0	865578	857365	High income	0.8	0.5	0	0	0	0.93	0	0	0	0	0	0	0	0	0	0	0.85	0	0	0	0	0	0	0	0	0	0	0	0.14
1986	DEU	Germany	Dev	EUR	0	868333	860562	High income	0.9	0.7	0	0	0	0.96	0	0	0	0	0	0	0	0	0	0	0.9	0	0	0	0	0	0	0	0	0	0	0	0.06
1987	DEU	Germany	Dev	EUR	0	867098	859772	High income	0.8	0.75	0	0	0	0.93	0	0	0	0	0	0	0	0	0	0	0.8	0	0	0	0	0	0	0	0	0	0	0	0.14
1988	DEU	Germany	Dev	EUR	0	861945	855065	High income	0.8	0.75	0	0	0	0.93	0	0	0	0	0	0	0	0	0	0	0.8	0	0	0	0	0	0	0	0	0	0	0	0.14
1989	DEU	Germany	Dev	EUR	0	853193	846761	High income	0.8	0.75	0	0	0	0.93	0	0	0	0	0	0	0	0	0	0	0.8	0	0	0	0	0	0	0	0	0	0	0	0.14
1990	DEU	Germany	Dev	EUR	0	842036	836042	High income	0.8	0.75	0	0	0	0.93	0	0	0	0	0	0	0	0	0	0	0.8	0	0	0	0	0	0	0	0	0	0	0	0.14
1991	DEU	Germany	Dev	EUR	0	830216	824638	High income	0.8	0.75	0	0	0	0.93	0	0	0	0	0	0	0	0.6	0	0	0.8	0	0	0	0	0	0	0	0	0	0	0	0.14
1992	DEU	Germany	Dev	EUR	0	819443	814243	High income	0.85	0.75	0	0	0	0.95	0	0	0	0	0	0	0	0.74	0	0	0.8	0	0	0	0	0	0	0	0	0	0	0	0.1
1993	DEU	Germany	Dev	EUR	0	810856	805989	High income	0.62	0.89	0	0	0	0.83	0	0	0	0	0.15	0	0	0.8	0	0	0.95	0	0	0	0	0	0	0	0	0	0	0	0.26
1994	DEU	Germany	Dev	EUR	0	804725	800147	High income	0.73	0.9	0	0	0	0.9	0	0	0	0	0.32	0	0	0.82	0	0	0.95	0	0	0	0	0	0	0	0	0	0	0	0.18
1995	DEU	Germany	Dev	EUR	0	800523	796195	High income	0.78	0.92	0	0	0	0.92	0	0	0	0	0.45	0	0	0.85	0	0	0.95	0	0	0	0	0	0	0	0	0	0	0	0.16
1996	DEU	Germany	Dev	EUR	0	797058	792948	High income	0.84	0.91	0	0	0	0.94	0	0	0	0	0.57	0	0	0.88	0	0	0.95	0	0	0	0	0	0	0	0	0	0	0	0.1
1997	DEU	Germany	Dev	EUR	0	792787	788871	High income	0.87	0.91	0	0	0	0.95	0	0	0	0.85	0.71	0	0.7	0.88	0	0.8	0.95	0	0.8	0	0	0	0	0.75	0	0	0	0	0.08
1998	DEU	Germany	Dev	EUR	0	786630	782892	High income	0.89	0.92	0	0	0	0.96	0	0	0	0.62	0.81	0	0.15	0.9	0	0.74	0.94	0	0.95	0	0	0	0	0.89	0	0	0	0	0.08
1999	DEU	Germany	Dev	EUR	0	778370	774795	High income	0.97	0.92	0	0	0	0.99	0	0	0	0.73	0.81	0	0.32	0.92	0	0.8	0.94	0	0.95	0	0	0	0	0.9	0	0	0	0	0.02
2000	DEU	Germany	Dev	EUR	0	768119	764697	High income	0.9	0.92	0	0	0	0.96	0	0	0	0.78	0.84	0	0.45	0.94	0	0.82	0.94	0	0.95	0	0	0	0	0.92	0	0	0	0	0.06
2001	DEU	Germany	Dev	EUR	0	756390	753110	High income	0.93	0.94	0	0	0	0.97	0	0	0	0.84	0.86	0	0.57	0.94	0	0.85	0.96	0	0.95	0	0	0	0	0.91	0	0	0	0	0.04
2002	DEU	Germany	Dev	EUR	0	744247	741098	High income	0.93	0.94	0	0	0	0.97	0	0	0	0.87	0.87	0	0.71	0.94	0	0.88	0.97	0	0.95	0	0	0	0	0.91	0	0	0	0	0.04
2003	DEU	Germany	Dev	EUR	0	732668	729638	High income	0.93	0.95	0	0	0	0.97	0	0	0	0.89	0.9	0	0.81	0.93	0	0.9	0.96	0	0.94	0	0	0	0	0.92	0	0	0	0	0.04
2004	DEU	Germany	Dev	EUR	0	722204	719285	High income	0.93	0.96	0	0	0	0.97	0	0	0.95	0.97	0.88	0.79	0.81	0.94	0.88	0.92	0.96	0.92	0.94	0	0	0	0.91	0.92	0	0	0	0	0.04
2005	DEU	Germany	Dev	EUR	0	713376	710561	High income	0.93	0.96	0	0	0	0.97	0	0	0.9	0.9	0.9	0.77	0.84	0.94	0.85	0.94	0.95	0.87	0.94	0	0	0	0.86	0.93	0	0	0	0	0.04
2006	DEU	Germany	Dev	EUR	0	706513	703797	High income	0.93	0.96	0	0	0	0.97	0	0	0	0.93	0.87	0.9	0.86	0.93	0.98	0.94	0.94	1	0.96	0	0	0	0.96	0.94	0	0	0	0	0.04
2007	DEU	Germany	Dev	EUR	0	701488	698867	High income	0.93	0.97	0	0	0	0.97	0	0	0	0	0.86	0.89	0.87	0.94	0.96	0.94	0.95	0.99	0.97	0	0	0	0.95	0.94	0	0	0	0	0.04
2008	DEU	Germany	Dev	EUR	0	698116	695586	High income	0.93	0.97	0	0	0	0.97	0	0	0	0	0.86	0.91	0.9	0.94	0.94	0.93	0.95	0.97	0.96	0.41	0	0	0.95	0.95	0	0	0	0	0.04
2009	DEU	Germany	Dev	EUR	0	696314	693872	High income	0.93	0.97	0	0	0	0.97	0	0	0	0	0.86	0.88	0.9	0.94	0.91	0.94	0.95	0.92	0.95	0.41	0	0	0.91	0.96	0	0	0	0	0.04
2010	DEU	Germany	Dev	EUR	0	696002	693643	High income	0.93	0.97	0	0	0	0.97	0	0	0	0	0.86	0.88	0.9	0.94	0.92	0.94	0.95	0.93	0.95	0.41	0.05	0.09	0.94	0.96	0	0	0	0	0.04
2011	DEU	Germany	Dev	EUR	0	697040	694759	High income	0.93	0.97	0	0	0	0.97	0	0	0	0	0.86	0.78	0.87	0.94	0.84	0.93	0.95	0.85	0.94	0.41	0	0.15	0.87	0.96	0	0	0	0	0.04
2012	DEU	Germany	Dev	EUR	0	699047	696838	High income	0.93	0.97	0	0	0	0.97	0	0	0	0	0.86	0.79	0.86	0.94	0.86	0.94	0.95	0.87	0.95	0.41	0.27	0.41	0.89	0.97	0	0	0	0	0.04
1980	DJI	Djibouti	MENA	EMR	1	13878	12605	Middle income	0	0	0	0	0	0	0	0	0	0	0	0	0	0	0	0	0	0	0	0	0	0	0	0	0	0	0	0	0
1981	DJI	Djibouti	MENA	EMR	1	14591	13277	Middle income	0	0	0	0	0	0	0	0	0	0	0	0	0	0	0	0	0	0	0	0	0	0	0	0	0	0	0	0	0
1982	DJI	Djibouti	MENA	EMR	1	15355	13998	Middle income	0.06	0.15	0.05	0	0	0.25	0	0	0	0	0	0	0	0	0	0	0.06	0	0	0	0	0	0	0	0	0	0	0	0.76
1983	DJI	Djibouti	MENA	EMR	1	16182	14778	Middle income	0.14	0.18	0.36	0	0	0.36	0	0	0	0	0	0	0	0	0	0	0.14	0	0	0	0	0	0	0	0	0	0	0	0.62
1984	DJI	Djibouti	MENA	EMR	1	17070	15614	Middle income	0.21	0.2	0.36	0	0	0.45	0	0	0	0	0	0	0	0	0	0	0.21	0	0	0	0	0	0	0	0	0	0	0	0.54
1985	DJI	Djibouti	MENA	EMR	1	18027	16512	Middle income	0.22	0.27	0.37	0	0	0.46	0	0	0	0	0	0	0	0	0	0	0.22	0	0	0	0	0	0	0	0	0	0	0	0.52
1986	DJI	Djibouti	MENA	EMR	1	19057	17479	Middle income	0.24	0.19	0.38	0	0	0.48	0	0	0	0	0	0	0	0	0	0	0.24	0	0	0	0	0	0	0	0	0	0	0	0.5
1987	DJI	Djibouti	MENA	EMR	1	20131	18486	Middle income	0.25	0.22	0.42	0	0	0.5	0	0	0	0	0	0	0	0	0	0	0.25	0	0	0	0	0	0	0	0	0	0	0	0.5
1988	DJI	Djibouti	MENA	EMR	1	21202	19493	Middle income	0.65	0.68	0.87	0	0	0.85	0	0	0	0	0	0	0	0	0	0	0.65	0	0	0	0	0	0	0	0	0	0	0	0.24
1989	DJI	Djibouti	MENA	EMR	1	22220	20452	Middle income	0.77	0.75	0.8	0	0	0.91	0	0	0	0	0	0	0	0	0	0	0.77	0	0	0	0	0	0	0	0	0	0	0	0.16
1990	DJI	Djibouti	MENA	EMR	1	23101	21287	Middle income	0.85	0.85	0.81	0	0	0.95	0	0	0	0	0	0	0	0	0	0	0.85	0	0	0	0	0	0	0	0	0	0	0	0.1
1991	DJI	Djibouti	MENA	EMR	1	23756	21914	Middle income	0.53	0.53	0.66	0	0	0.77	0	0	0	0	0	0	0	0	0	0	0.53	0	0	0	0	0	0	0	0	0	0	0	0.32
1992	DJI	Djibouti	MENA	EMR	1	24143	22295	Middle income	0.41	0.41	0.51	0	0	0.66	0	0	0	0	0	0	0	0	0	0	0.41	0	0	0	0	0	0	0	0	0	0	0	0.38
1993	DJI	Djibouti	MENA	EMR	1	24256	22422	Middle income	0.41	0.41	0.51	0	0	0.66	0	0	0	0	0	0	0	0	0	0	0.41	0	0	0	0	0	0	0	0	0	0	0	0.38
1994	DJI	Djibouti	MENA	EMR	1	24112	22310	Middle income	0.41	0.42	0.51	0	0	0.66	0	0	0	0	0	0	0	0	0	0	0.41	0	0	0	0	0	0	0	0	0	0	0	0.38
1995	DJI	Djibouti	MENA	EMR	1	23763	22008	Middle income	0.41	0.41	0.51	0	0	0.66	0	0	0	0	0	0	0	0	0	0	0.41	0	0	0	0	0	0	0	0	0	0	0	0.38
1996	DJI	Djibouti	MENA	EMR	1	23287	21588	Middle income	0.41	0.41	0.51	0	0	0.66	0	0	0	0	0	0	0	0	0	0	0.41	0	0	0	0	0	0	0	0	0	0	0	0.38
1997	DJI	Djibouti	MENA	EMR	1	22788	21143	Middle income	0.32	0.31	0.43	0.67	0	0.57	0	0	0	0.62	0	0	0	0	0	0	0.32	0	0.62	0	0	0	0	0.59	0	0	0	0	0.44
1998	DJI	Djibouti	MENA	EMR	1	22354	20757	Middle income	0.23	0.21	0.35	0.35	0	0.6	0	0	0	0.23	0	0	0	0	0	0	0.23	0	0.23	0	0	0	0	0.21	0	0	0	0	0.62
1999	DJI	Djibouti	MENA	EMR	1	22034	20476	Middle income	0.23	0.23	0.26	0.26	0.35	0.63	0	0	0.34	0.23	0	0	0	0	0	0	0.24	0.34	0.24	0	0	0	0.34	0.23	0	0	0	0	0.64
2000	DJI	Djibouti	MENA	EMR	1	21862	20332	Middle income	0.46	0.5	0.34	0.34	0.43	0.66	0.78	0.66	0.54	0.46	0	0	0	0	0	0	0.46	0.54	0.46	0	0	0	0.59	0.5	0	0	0	0	0.3
2001	DJI	Djibouti	MENA	EMR	1	21844	20331	Middle income	0.53	0.49	0.38	0.38	0.49	0.65	0.79	0.65	0.64	0.53	0	0	0	0	0	0	0.49	0.6	0.49	0	0	0	0.6	0.49	0	0	0	0	0.18
2002	DJI	Djibouti	MENA	EMR	1	21937	20434	Middle income	0.62	0.62	0.52	0.52	0.64	0.72	0.85	0.72	0.73	0.62	0	0	0	0	0	0	0.62	0.73	0.62	0	0	0	0.73	0.62	0	0	0	0	0.14
2003	DJI	Djibouti	MENA	EMR	1	22099	20601	Middle income	0.68	0.66	0.63	0.63	0.82	0.76	0.94	0.76	0.84	0.68	0	0	0	0	0	0	0.68	0.84	0.68	0	0	0	0.81	0.66	0	0	0	0	0.1
2004	DJI	Djibouti	MENA	EMR	1	22314	20819	Middle income	0.64	0.6	0.71	0.78	0.86	0.81	0.86	0.81	0.67	0.64	0	0	0	0	0	0	0.64	0.67	0.64	0	0	0	0	0.6	0	0	0	0	0.2
2005	DJI	Djibouti	MENA	EMR	1	22562	21071	Middle income	0.71	0.65	0.8	0.52	0.46	0.73	0.62	0.73	0.6	0.71	0	0	0	0	0	0	0.71	0.85	0.71	0	0	0	0.55	0.65	0	0	0	0	0.02
2006	DJI	Djibouti	MENA	EMR	1	22826	21341	Middle income	0.72	0.67	0.88	0.88	0.78	0.76	0.67	0.76	0.63	0.72	0	0	0	0	0	0	0.72	0.63	0.72	0	0	0	0.59	0.67	0	0	0	0	0.06
2007	DJI	Djibouti	MENA	EMR	1	23088	21613	Middle income	0.88	0.74	0.9	0.9	0.82	0.92	0.84	0.92	0.8	0.88	0.25	0.09	0.25	0.25	0.09	0.25	0.88	0.8	0.88	0	0	0	0.67	0.74	0	0	0	0	0.04
2008	DJI	Djibouti	MENA	EMR	1	23333	21874	Middle income	0.89	0.73	0.9	0.9	0.97	0.9	0.97	0.9	0.95	0.89	0.88	0.95	0.88	0.89	0.95	0.89	0.89	0.95	0.89	0	0	0	0.78	0.73	0	0	0	0	0.02
2009	DJI	Djibouti	MENA	EMR	1	23546	22108	Middle income	0.89	0.84	0.9	0.9	0.99	0.9	0.99	0.9	0.96	0.89	0.89	0.96	0.89	0.89	0.96	0.89	0.89	0.96	0.89	0	0	0	0.93	0.84	0	0	0	0	0.02
2010	DJI	Djibouti	MENA	EMR	1	23719	22307	Middle income	0.88	0.85	0.9	0.9	0.99	0.9	0.99	0.9	0.96	0.88	0.88	0.96	0.88	0.88	0.96	0.88	0.88	0.96	0.88	0	0	0	0.93	0.85	0	0	0	0	0.02
2011	DJI	Djibouti	MENA	EMR	1	23849	22468	Middle income	0.87	0.84	0.89	0.89	1.01	0.89	1	0.89	0.97	0.87	0.87	0.97	0.87	0.87	0.97	0.87	0.87	0.97	0.87	0	0	0	0.94	0.84	0	0	0	0	0.02
2012	DJI	Djibouti	MENA	EMR	1	23943	22596	Middle income	0.81	0.83	0.87	0.87	1.01	0.85	0.97	0.85	0.93	0.81	0.81	0	0.81	0.81	0	0.81	0.81	0.93	0.81	0	0	0	0.95	0.83	0	0	0	0	0.04
1980	DMA	Dominica	TACRO	AMR	0	1627	1770.61	Middle income	0.63	0	0.65	0	0	0.84	0	0	0	0	0	0	0	0	0	0	0.53	0	0	0	0	0	0	0	0	0	0	0	0.26
1981	DMA	Dominica	TACRO	AMR	0	1649	1795.18	Middle income	0.97	0	0.57	0	0	0.98	0	0	0	0	0	0	0	0	0	0	0.97	0	0	0	0	0	0	0	0	0	0	0	0.02
1982	DMA	Dominica	TACRO	AMR	0	1664	1847.19	Middle income	0.99	0.43	0.48	0	0	0.99	0	0	0	0	0	0	0	0	0	0	0.73	0	0	0	0	0	0	0	0	0	0	0	0
1983	DMA	Dominica	TACRO	AMR	0	1666	1906.53	Middle income	0.93	0.63	0.99	0	0	0.97	0	0	0	0	0	0	0	0	0	0	0.92	0	0	0	0	0	0	0	0	0	0	0	0.04
1984	DMA	Dominica	TACRO	AMR	0	1651	1948.01	Middle income	0.84	0.85	0.84	0	0	0.94	0	0	0	0	0	0	0	0	0	0	0.82	0	0	0	0	0	0	0	0	0	0	0	0.1
1985	DMA	Dominica	TACRO	AMR	0	1623	1956.19	Middle income	0.91	0.93	0.9	0	0	0.97	0	0	0	0	0	0	0	0	0	0	0.89	0	0	0	0	0	0	0	0	0	0	0	0.06
1986	DMA	Dominica	TACRO	AMR	0	1588	1921.57	Middle income	0.93	0.97	0.87	0	0	0.97	0	0	0	0	0	0	0	0	0	0	0.92	0	0	0	0	0	0	0	0	0	0	0	0.04
1987	DMA	Dominica	TACRO	AMR	0	1553	1860.39	Middle income	0.95	0.87	0.98	0	0	0.98	0	0	0	0	0	0	0	0	0	0	0.95	0	0	0	0	0	0	0	0	0	0	0	0.04
1988	DMA	Dominica	TACRO	AMR	0	1526	1785.22	Middle income	0.96	0.9	0.98	0	0	0.98	0	0	0	0	0	0	0	0	0	0	0.97	0	0	0	0	0	0	0	0	0	0	0	0.02
1989	DMA	Dominica	TACRO	AMR	0	1507	1713.01	Middle income	0.92	0.88	0.99	0	0	0.97	0	0	0	0	0	0	0	0	0	0	0.94	0	0	0	0	0	0	0	0	0	0	0	0.06
1990	DMA	Dominica	TACRO	AMR	0	1494	1655.6	Middle income	0.92	0.88	0.99	0	0	0.97	0	0	0	0	0	0	0	0	0	0	0.94	0	0	0	0	0	0	0	0	0	0	0	0.06
1991	DMA	Dominica	TACRO	AMR	0	1484	1617.09	Middle income	0.98	0.98	0.99	0	0	0.98	0	0	0	0	0	0	0	0	0	0	0.94	0	0	0	0	0	0	0	0	0	0	0	0
1992	DMA	Dominica	TACRO	AMR	0	1472	1591.49	Middle income	0.99	0.99	0.99	0	0	0.99	0	0	0	0	0	0	0	0	0	0	0.99	0	0	0	0	0	0	0	0	0	0	0	0
1993	DMA	Dominica	TACRO	AMR	0	1453	1573.71	Middle income	0.99	0.99	0.99	0	0	0.99	0	0	0	0	0	0	0	0	0	0	0.99	0	0	0	0	0	0	0	0	0	0	0	0
1994	DMA	Dominica	TACRO	AMR	0	1426	1556.34	Middle income	0.99	0.99	0.99	0	0	0.99	0	0	0	0	0	0	0	0	0	0	0.99	0	0	0	0	0	0	0	0	0	0	0	0
1995	DMA	Dominica	TACRO	AMR	0	1390	1534.3	Middle income	0.99	0.99	0.99	0	0	0.99	0	0	0	0	0	0	0	0	0	0	0.99	0	0	0	0	0	0	0	0	0	0	0	0
1996	DMA	Dominica	TACRO	AMR	0	1344	1506.29	Middle income	0.99	0.99	0.99	0	0	0.99	0	0	0	0	0	0	0	0	0	0	0.99	0	0	0	0	0	0	0	0	0	0	0	0
1997	DMA	Dominica	TACRO	AMR	0	1291	1475.12	Middle income	0.92	0.99	0.99	1	0	0.97	0	0	0	0.92	0	0	0	0	0	0	0.97	0	0.97	0	0	0	0	1	0	0	0	0	0.06
1998	DMA	Dominica	TACRO	AMR	0	1236	1443.16	Middle income	0.99	0.98	0.99	0.99	0	0.99	0	0	0	0.99	0	0	0	0	0	0	0.99	0	0.99	0	0	0	0	0.98	0	0	0	0	0
1999	DMA	Dominica	TACRO	AMR	0	1179	1413.82	Middle income	0.99	0.99	0.99	0.99	0	0.99	0	0	0	0.99	0	0	0	0	0	0	0.99	0	0.99	0	0	0	0	0.99	0	0	0	0	0
2000	DMA	Dominica	TACRO	AMR	0	1125	1389.58	Middle income	0.99	0.99	0.99	0.99	1.11	0.99	0.89	0.98	0.91	0.99	0	0	0	0	0	0	0.99	0.91	0.99	0	0	0	0.91	0.99	0	0	0	0	0
2001	DMA	Dominica	TACRO	AMR	0	1076	1371.31	Middle income	0.99	0.99	0.99	0.99	1.11	0.99	0	1	0.87	0.99	0	0	0	0	0	0	0.99	0.87	0.99	0	0	0	0.87	1	0	0	0	0	0
2002	DMA	Dominica	TACRO	AMR	0	1034	1357.07	Middle income	0.98	0.99	0.99	0.99	0	0.99	0	0.99	0	0.98	0	0	0	0	0	0	0.98	0	0.98	0	0	0	0	0.99	0	0	0	0	0.02
2003	DMA	Dominica	TACRO	AMR	0	1001	1345.47	Middle income	0.99	0.99	0.99	1	1.07	0.99	0.77	0.98	0.78	0.99	0	0	0	0	0	0	0.99	0.78	0.99	0	0	0	0.76	1	0	0	0	0	0
2004	DMA	Dominica	TACRO	AMR	0	977	1333.73	Middle income	0.99	0.99	0.99	1	1.02	0.99	0.76	1.02	0.75	1	0	0	0	0	0	0	0.99	0	1	0	0	0	0.77	0.99	0	0	0	0	0
2005	DMA	Dominica	TACRO	AMR	0	963	1320.36	Middle income	0.98	0.98	0.98	0.98	0	0.99	0	0	0	0.98	0	0	0	0	0	0	0.98	0	0.98	0	0	0	0	0.98	0	0	0	0	0.02
2006	DMA	Dominica	TACRO	AMR	0	959	1305.25	Middle income	0.95	0.97	0.99	1	1.05	0.98	0.85	0.93	0.72	0.95	0.07	0.05	0.07	0.07	0.05	0.07	0.96	0.72	0.96	0	0	0	0.76	1.02	0	0	0	0	0.04
2007	DMA	Dominica	TACRO	AMR	0	962	1288.58	Middle income	0.96	0.96	0.9	0.9	0.89	0.98	0.72	0.93	0.75	0.96	0.93	2.56	0.93	0.93	0.73	0.93	0.93	0.72	0.93	0	0	0	0.75	0.96	0	0	0	0	0.02
2008	DMA	Dominica	TACRO	AMR	0	970	1271.7	Middle income	0.96	0.99	0.98	0.98	0.91	0.96	0.75	1.04	0.68	0.96	0.96	0.68	0.96	0.96	0.68	0.96	0.95	0.68	0.95	0	0	0	0.77	1	0	0	0	0	0
2009	DMA	Dominica	TACRO	AMR	0	982	1256.51	Middle income	0.99	0.99	0.99	0.99	0.98	0.99	0.76	0.98	0.78	1	0.99	0.78	1	0.99	0.78	1	0.99	0.77	0.99	0	0	0	0.83	1.06	0	0	0	0	0
2010	DMA	Dominica	TACRO	AMR	0	996	1244.26	Middle income	0.98	0.99	0.99	1.02	0.98	0.99	0.75	0.97	0.76	0.98	0.98	0.76	0.98	0.98	0.76	0.98	0.99	0.76	0.99	0	0	0	0.78	1	0	0	0	0	0.02
2011	DMA	Dominica	TACRO	AMR	0	1012	1234.01	Middle income	0.98	0.99	0.98	1.1	0.99	0.99	0.71	0.96	0.73	0.98	0.98	0.73	0.98	0.98	0.73	0.98	0.99	1.05	1.41	0	0	0	0.75	0.99	0	0	0	0	0.02
2012	DMA	Dominica	TACRO	AMR	0	1027	1226.62	Middle income	0.97	0.99	0.98	0.98	0.88	0.98	0.74	0.98	0.73	0.97	0.97	0.73	0.97	0.97	0.73	0.97	0.99	0.73	0.97	0	0	0	0.72	0.99	0	0	0	0	0.02
1980	DNK	Denmark	Dev	EUR	0	56725	56256	High income	0.88	0	0	0	0	0.97	0	0	0	0	0	0	0	0	0	0	0.99	0	0	0	0	0	0	0	0	0	0	0	0.1
1981	DNK	Denmark	Dev	EUR	0	55085	54641	High income	0.88	0	0	0	0	0.97	0	0	0	0	0	0	0	0	0	0	0.98	0	0	0	0	0	0	0	0	0	0	0	0.1
1982	DNK	Denmark	Dev	EUR	0	53945	53517	High income	0.87	0	0	0	0	0.97	0	0	0	0	0	0	0	0	0	0	0.99	0	0	0	0	0	0	0	0	0	0	0	0.1
1983	DNK	Denmark	Dev	EUR	0	53377	52954	High income	0.86	0	0	0	0	0.96	0	0	0	0	0	0	0	0	0	0	0.98	0	0	0	0	0	0	0	0	0	0	0	0.1
1984	DNK	Denmark	Dev	EUR	0	53404	52980	High income	0.86	0	0	0	0	0.95	0	0	0	0	0	0	0	0	0	0	0.96	0	0	0	0	0	0	0	0	0	0	0	0.1
1985	DNK	Denmark	Dev	EUR	0	54035	53603	High income	0.9	0	0	0	0	0.99	0	0	0	0	0	0	0	0	0	0	0.99	0	0	0	0	0	0	0	0	0	0	0	0.1
1986	DNK	Denmark	Dev	EUR	0	55231	54790	High income	0.89	0	0	0	0	0.97	0	0	0	0	0	0	0	0	0	0	0.94	0	0	0	0	0	0	0	0	0	0	0	0.08
1987	DNK	Denmark	Dev	EUR	0	56835	56382	High income	0.88	0.82	0	0	0	0.97	0	0	0	0	0	0	0	0	0	0	0.97	0	0	0	0	0	0	0	0	0	0	0	0.1
1988	DNK	Denmark	Dev	EUR	0	58666	58205	High income	0.87	0.72	0	0	0	0.97	0	0	0	0	0	0	0	0	0	0	0.99	0	0	0	0	0	0	0	0	0	0	0	0.1
1989	DNK	Denmark	Dev	EUR	0	60583	60118	High income	0.89	0.8	0	0	0	0.98	0	0	0	0	0	0	0	0	0	0	0.98	0	0	0	0	0	0	0	0	0	0	0	0.1
1990	DNK	Denmark	Dev	EUR	0	62426	61964	High income	0.9	0.84	0	0	0	0.98	0	0	0	0	0	0	0	0	0	0	0.99	0	0	0	0	0	0	0	0	0	0	0	0.08
1991	DNK	Denmark	Dev	EUR	0	64057	63605	High income	0.9	0.86	0	0	0	0.98	0	0	0	0	0	0	0	0	0	0	0.98	0	0	0	0	0	0	0	0	0	0	0	0.08
1992	DNK	Denmark	Dev	EUR	0	65411	64974	High income	0.91	0.85	0	0	0	0.98	0	0	0	0	0	0	0	0	0	0	0.98	0	0	0	0	0	0	0	0	0	0	0	0.08
1993	DNK	Denmark	Dev	EUR	0	66443	66025	High income	0.88	0.81	0	0	0	0.97	0	0	0	0	0	0	0	0.82	0	0	0.96	0	0	0	0	0	0	0	0	0	0	0	0.1
1994	DNK	Denmark	Dev	EUR	0	67113	66715	High income	0.89	0.88	0	0	0	0.96	0	0	0	0	0	0	0	0.88	0	0	0.99	0	0	0	0	0	0	0	0	0	0	0	0.08
1995	DNK	Denmark	Dev	EUR	0	67408	67031	High income	0.9	0.88	0	0	0	0.97	0	0	0	0	0	0	0	0.78	0	0	0.97	0	0	0	0	0	0	0	0	0	0	0	0.08
1996	DNK	Denmark	Dev	EUR	0	67359	67001	High income	0.77	0.85	0	0	0	0.94	0	0	0	0	0	0	0	0.93	0	0	0.99	0	0	0	0	0	0	0	0	0	0	0	0.18
1997	DNK	Denmark	Dev	EUR	0	67072	66731	High income	0.92	0.84	0	0	0	0.97	0	0.86	0	0.92	0	0	0	0.99	0	1.14	0.99	0	0.99	0	0	0	0	0.84	0	0	0	0	0.06
1998	DNK	Denmark	Dev	EUR	0	66654	66327	High income	0.99	0.91	0	0	0	0.99	0	0.95	0	0.99	0	0	0	0.97	0	0.97	0.99	0	0.99	0	0	0	0	0.91	0	0	0	0	0
1999	DNK	Denmark	Dev	EUR	0	66170	65852	High income	0.99	0.92	0	0	0	0.99	0	0.96	0	0.99	0	0	0	0.95	0	0.95	0.99	0	0.99	0	0	0	0	0.92	0	0	0	0	0
2000	DNK	Denmark	Dev	EUR	0	65691	65381	High income	0.97	0.99	0	0	0	0.98	0	0.95	0	0.97	0	0	0	0.95	0	0.95	0.97	0	0.97	0	0	0	0	1	0	0	0	0	0.02
2001	DNK	Denmark	Dev	EUR	0	65274	64969	High income	0.97	0.94	0	0	0	0.97	0.98	0.97	1.01	0.97	0	0	0	0.95	0.98	0.95	0.97	1.01	0.97	0	0	0	0.97	0.94	0	0	0	0	0
2002	DNK	Denmark	Dev	EUR	0	64935	64637	High income	0.98	0.95	0	0	0	0.99	0.96	0.97	0.99	0.98	0	0	0	0.96	0.87	0.96	0.98	1.05	0.98	0	0	0	1.05	1.02	0	0	0	0	0.02
2003	DNK	Denmark	Dev	EUR	0	64682	64391	High income	0.96	0.96	0	0	0	0.98	0.95	0.95	0.96	0.96	0	0	0	0.96	0	0.96	0.96	0	0.96	0	0	0	0	0.96	0	0	0	0	0.02
2004	DNK	Denmark	Dev	EUR	0	64523	64240	High income	0.95	0.96	0	0	0	0.95	0.96	0.95	0.96	0.95	0	0	0	0.95	0.96	0.95	0.95	0.96	0.95	0	0	0	0.97	0.96	0	0	0	0	0
2005	DNK	Denmark	Dev	EUR	0	64438	64165	High income	0.93	0.95	0	0	0	0.93	0.94	0.93	0.94	0.93	0	0	0	0.93	0.94	0.93	0.93	0.94	0.93	0	0	0	0.96	0.95	0	0	0	0	0
2006	DNK	Denmark	Dev	EUR	0	64381	64118	High income	0.93	0.9	0	0	0	0.93	0.94	0.93	0.94	0.93	0	0	0	0.93	0.94	0.93	0.93	0.94	0.93	0	0	0	1.01	0.9	0	0	0	0	0
2007	DNK	Denmark	Dev	EUR	0	64306	64053	High income	0.87	0.89	0	0	0	0.87	0	0.87	0	0.87	0	0	0	0.87	0	0.87	0.87	0	0.87	0	0	0	0	0.89	0	0	0	0	0
2008	DNK	Denmark	Dev	EUR	0	64185	63943	High income	0.88	0.87	0	0	0	0.89	0	0	0	0	0	0	0	0.88	0	0	0.88	0	0	0	0	0	0	0	0	0	0	0	0.02
2009	DNK	Denmark	Dev	EUR	0	64025	63791	High income	0.89	0.84	0	0	0	0.9	0	0.9	0	0.89	0	0	0	0.89	0	0.89	0.89	0	0.89	0.86	0	0.86	0	0.84	0	0	0	0	0.02
2010	DNK	Denmark	Dev	EUR	0	63852	63625	High income	0.9	0.85	0	0	0	0.93	0	0.93	0	0.9	0	0	0	0.9	0	0.9	0.9	0	0.9	0.88	0	0.88	0	0.85	0	0	0	0	0.04
2011	DNK	Denmark	Dev	EUR	0	63706	63486	High income	0.91	0.87	0	0	0	0.94	0	0.94	0	0.91	0	0	0	0.91	0	0.91	0.91	0	0.91	0.9	0	0.9	0	0.87	0	0	0	0	0.04
2012	DNK	Denmark	Dev	EUR	0	63639	63423	High income	0.94	0.9	0	0	0	0.97	0.89	0.97	0.93	0.94	0	0	0	0.94	0.93	0.94	0.94	0.93	0.94	0.93	0.92	0.93	0.88	0.9	0	0	0	0	0.04
1980	DOM	Dominican Republic	TACRO	AMR	0	200102	183940	Middle income	0.36	0.3	0.29	0	0	0.61	0	0	0	0	0	0	0	0	0	0	0.46	0	0	0	0	0	0	0	0	0	0	0	0.4
1981	DOM	Dominican Republic	TACRO	AMR	0	202412	186498	Middle income	0.27	0.18	0.34	0	0	0.52	0	0	0	0	0	0	0	0	0	0	0.42	0	0	0	0	0	0	0	0	0	0	0	0.48
1982	DOM	Dominican Republic	TACRO	AMR	0	204675	189036	Middle income	0.28	0.25	0.38	0	0	0.53	0	0	0	0	0	0	0	0	0	0	0.43	0	0	0	0	0	0	0	0	0	0	0	0.48
1983	DOM	Dominican Republic	TACRO	AMR	0	206780	191447	Middle income	0.29	0.24	0.41	0	0	0.54	0	0	0	0	0	0	0	0	0	0	0.22	0	0	0	0	0	0	0	0	0	0	0	0.46
1984	DOM	Dominican Republic	TACRO	AMR	0	208666	193680	Middle income	0.34	0.19	0.43	0	0	0.59	0	0	0	0	0	0	0	0	0	0	0.99	0	0	0	0	0	0	0	0	0	0	0	0.42
1985	DOM	Dominican Republic	TACRO	AMR	0	210330	195739	Middle income	0.39	0.54	0.51	0	0	0.64	0	0	0	0	0	0	0	0	0	0	0.39	0	0	0	0	0	0	0	0	0	0	0	0.4
1986	DOM	Dominican Republic	TACRO	AMR	0	211817	197681	Middle income	0.8	0.71	0.54	0	0	0.93	0	0	0	0	0	0	0	0	0	0	0.79	0	0	0	0	0	0	0	0	0	0	0	0.14
1987	DOM	Dominican Republic	TACRO	AMR	0	213198	199571	Middle income	0.8	0.71	0.57	0	0	0.93	0	0	0	0	0	0	0	0	0	0	0.79	0	0	0	0	0	0	0	0	0	0	0	0.14
1988	DOM	Dominican Republic	TACRO	AMR	0	214505	201435	Middle income	0.69	0.29	0.6	0	0	0.8	0	0	0	0	0	0	0	0	0	0	0.65	0	0	0	0	0	0	0	0	0	0	0	0.14
1989	DOM	Dominican Republic	TACRO	AMR	0	215714	203233	Middle income	0.58	0.65	0.63	0	0	0.8	0	0	0	0	0	0	0	0	0	0	0.7	0	0	0	0	0	0	0	0	0	0	0	0.28
1990	DOM	Dominican Republic	TACRO	AMR	0	216723	204843	Middle income	0.69	0.7	0.7	0	0	0.87	0	0	0	0	0	0	0	0	0	0	0.9	0	0	0	0	0	0	0	0	0	0	0	0.2
1991	DOM	Dominican Republic	TACRO	AMR	0	217403	206108	Middle income	0.71	0.72	0.74	0	0	0.88	0	0	0	0	0	0	0	0	0	0	0.74	0	0	0	0	0	0	0	0	0	0	0	0.2
1992	DOM	Dominican Republic	TACRO	AMR	0	217688	206940	Middle income	0.73	0.73	0.78	0	0	0.9	0	0	0	0	0	0	0	0	0	0	0.73	0	0	0	0	0	0	0	0	0	0	0	0.18
1993	DOM	Dominican Republic	TACRO	AMR	0	217582	207322	Middle income	0.75	0.75	0.82	0	0	0.91	0	0	0	0	0	0	0	0	0	0	0.82	0	0	0	0	0	0	0	0	0	0	0	0.18
1994	DOM	Dominican Republic	TACRO	AMR	0	217152	207313	Middle income	0.74	0.76	0.86	0	0	0.9	0	0	0	0	0	0	0	0	0	0	0.98	0	0	0	0	0	0	0	0	0	0	0	0.18
1995	DOM	Dominican Republic	TACRO	AMR	0	216553	207068	Middle income	0.72	0.78	0.9	0	0	0.89	0	0	0	0	0	0	0	0	0	0	0.7	0	0	0	0	0	0	0	0	0	0	0	0.2
1996	DOM	Dominican Republic	TACRO	AMR	0	215991	206798	Middle income	0.72	0.79	0.79	0	0	0.88	0	0	0	0	0	0	0	0	0	0	0.7	0	0	0	0	0	0	0	0	0	0	0	0.18
1997	DOM	Dominican Republic	TACRO	AMR	0	215644	206708	Middle income	0.73	0.79	0.88	0.88	0	0.86	0	0	0	0.83	0	0	0	0	0	0	0.71	0	0.81	0	0	0	0	0.82	0	0	0	0	0.16
1998	DOM	Dominican Republic	TACRO	AMR	0	215630	206930	Middle income	0.75	0.81	0.86	0.86	0	0.91	0	0	0	0.8	0.62	0	0.62	0	0	0	0.68	0	0.8	0	0	0	0	0.95	0	0	0	0	0.18
1999	DOM	Dominican Republic	TACRO	AMR	0	215981	207513	Middle income	0.83	0.82	0.99	0.99	0	0.95	0	0	0	0.83	0.76	0	0.76	0	0	0	0.71	0	0.84	0	0	0	0	0.96	0	0	0	0	0.12
2000	DOM	Dominican Republic	TACRO	AMR	0	216669	208431	Middle income	0.78	0.85	0.9	0.9	0.91	0.91	0	0	0.82	0.78	0.68	0.71	0.68	0	0	0	0.74	0.7	0.67	0	0	0	0.92	0.88	0	0	0	0	0.14
2001	DOM	Dominican Republic	TACRO	AMR	0	217595	209592	Middle income	0.72	0.88	0.98	0.98	0	0.95	0	0.95	0	0.72	0.66	0	0.66	0.2	0	0.2	0.79	0	0.87	0	0	0	0	0.98	0	0	0	0	0.24
2002	DOM	Dominican Republic	TACRO	AMR	0	218580	210812	Middle income	0.82	0.86	0.96	0.96	0.96	0.92	1.14	1.23	0.76	0.82	0.62	0.58	0.62	0.83	0	0.83	0.76	0.79	0.76	0	0	0	0.85	0.92	0	0	0	0	0.1
2003	DOM	Dominican Republic	TACRO	AMR	0	219462	211929	Middle income	0.79	0.84	0.95	0.95	0.92	0.88	0.93	0.88	0.83	0.79	0.79	0.88	0.79	0.79	0.79	0.79	0.73	0.95	0.73	0	0	0	0.96	0.84	0	0	0	0	0.1
2004	DOM	Dominican Republic	TACRO	AMR	0	220161	212859	Middle income	0.81	0.81	0.97	0.97	0.95	0.87	0.89	0.87	0.82	0.81	0.82	0.84	0.82	0.8	0.81	0.8	0.7	0.72	0.7	0	0	0	0.62	0.92	0	0	0	0	0.06
2005	DOM	Dominican Republic	TACRO	AMR	0	220611	213538	Middle income	0.87	0.79	0.96	1.01	1.01	0.92	0.95	0.92	0.89	0.87	0.87	0.89	0.87	0.87	0.89	0.87	0.86	0.89	0.86	0	0	0	0.93	1.05	0	0	0	0	0.06
2006	DOM	Dominican Republic	TACRO	AMR	0	220788	213938	Middle income	0.89	0.79	0.95	0.95	0.96	0.93	0.97	0.93	0.93	0.89	0.84	0.85	0.84	0.77	0.81	0.77	0.88	0.92	0.88	0	0	0	0.92	1.02	0	0	0	0	0.04
2007	DOM	Dominican Republic	TACRO	AMR	0	220730	214097	Middle income	0.87	0.79	0.92	0.92	0	0.87	0	0.87	0	0.87	0.81	0	0.81	0.65	0	0.65	0.8	0	0.8	0	0	0	0.58	0.9	0	0	0	0	0
2008	DOM	Dominican Republic	TACRO	AMR	0	220476	214051	Middle income	0.85	0.79	0.92	0.92	0.94	0.9	0.9	0.9	0.86	0.85	0.88	0.85	0.88	0.79	0.83	0.79	0.87	0.85	0.87	0	0	0	0.92	0.95	0	0	0	0	0.06
2009	DOM	Dominican Republic	TACRO	AMR	0	220030	213808	Middle income	0.82	0.79	0.96	0.96	0.99	0.85	0.9	0.85	0.87	0.82	0.85	0.82	0.85	0.77	0.82	0.77	0.85	0.9	0.85	0	0	0	0.88	0.9	0	0	0	0	0.04
2010	DOM	Dominican Republic	TACRO	AMR	0	219403	213376	Middle income	0.88	0.79	0.98	0.98	0.96	0.96	0.96	0.96	0.89	0.88	0.84	0.84	0.84	0.81	0.82	0.81	0.86	0.87	0.86	0	0	0	0.87	0.87	0	0	0	0	0.08
2011	DOM	Dominican Republic	TACRO	AMR	0	218607	212774	Middle income	0.84	0.79	0.99	1.03	1	0.91	0.92	0.91	0.84	0.84	0.8	0.83	0.8	0.71	0.99	0.71	0.84	0.84	0.84	0	0	0	0.87	0.88	0	0	0	0	0.08
2012	DOM	Dominican Republic	TACRO	AMR	0	217671	212029	Middle income	0.85	0.79	0.99	1	0.97	0.92	0.92	0.92	0.85	0.85	0.74	0.74	0.74	0.7	0.7	0.7	0.85	0.85	0.85	0	0	0	0.87	0.88	0.2	0.2	0	0	0.08
1980	DZA	Algeria	MENA	AFR	0	863495	785221	Middle income	0	0	0	0	0	0	0	0	0	0	0	0	0	0	0	0	0	0	0	0	0	0	0	0	0	0	0	0	0
1981	DZA	Algeria	MENA	AFR	0	875903	801763	Middle income	0	0	0	0	0	0	0	0	0	0	0	0	0	0	0	0	0.31	0	0	0	0	0	0	0	0	0	0	0	0
1982	DZA	Algeria	MENA	AFR	0	885368	815646	Middle income	0	0	0	0	0	0	0	0	0	0	0	0	0	0	0	0	0.31	0	0	0	0	0	0	0	0	0	0	0	0
1983	DZA	Algeria	MENA	AFR	0	891519	826271	Middle income	0	0	0	0	0	0	0	0	0	0	0	0	0	0	0	0	0.3	0	0	0	0	0	0	0	0	0	0	0	0
1984	DZA	Algeria	MENA	AFR	0	894111	833204	Middle income	0	0	0	0	0	0	0	0	0	0	0	0	0	0	0	0	0.3	0	0	0	0	0	0	0	0	0	0	0	0
1985	DZA	Algeria	MENA	AFR	0	893137	836254	Middle income	0.69	0.68	0.86	0	0	0.88	0	0	0	0	0	0	0	0	0	0	0.69	0	0	0	0	0	0	0	0	0	0	0	0.22
1986	DZA	Algeria	MENA	AFR	0	888846	835541	Middle income	0.73	0.67	0.88	0	0	0.92	0	0	0	0	0	0	0	0	0	0	0.72	0	0	0	0	0	0	0	0	0	0	0	0.2
1987	DZA	Algeria	MENA	AFR	0	881752	831597	Middle income	0.79	0.73	0.93	0	0	0.92	0	0	0	0	0	0	0	0	0	0	0.79	0	0	0	0	0	0	0	0	0	0	0	0.14
1988	DZA	Algeria	MENA	AFR	0	872257	824878	Middle income	0.85	0.81	0.96	0	0	0.93	0	0	0	0	0	0	0	0	0	0	0.85	0	0	0	0	0	0	0	0	0	0	0	0.08
1989	DZA	Algeria	MENA	AFR	0	860484	815548	Middle income	0.87	0.82	0.96	0	0	0.95	0	0	0	0	0	0	0	0	0	0	0.87	0	0	0	0	0	0	0	0	0	0	0	0.08
1990	DZA	Algeria	MENA	AFR	0	845882	803167	Middle income	0.89	0.83	0.99	0	0	0.96	0	0	0	0	0	0	0	0	0	0	0.89	0	0	0	0	0	0	0	0	0	0	0	0.08
1991	DZA	Algeria	MENA	AFR	0	827625	787037	Middle income	0.89	0.85	0.98	0	0	0.96	0	0	0	0	0	0	0	0	0	0	0.89	0	0	0	0	0	0	0	0	0	0	0	0.08
1992	DZA	Algeria	MENA	AFR	0	805585	767128	Middle income	0.88	0.86	0.97	0	0	0.96	0	0	0	0	0	0	0	0	0	0	0.88	0	0	0	0	0	0	0	0	0	0	0	0.08
1993	DZA	Algeria	MENA	AFR	0	780301	744030	Middle income	0.88	0.87	0.95	0	0	0.96	0	0	0	0	0	0	0	0	0	0	0.88	0	0	0	0	0	0	0	0	0	0	0	0.08
1994	DZA	Algeria	MENA	AFR	0	752867	718825	Middle income	0.87	0.88	0.93	0	0	0.95	0	0	0	0	0	0	0	0	0	0	0.87	0	0	0	0	0	0	0	0	0	0	0	0.08
1995	DZA	Algeria	MENA	AFR	0	724418	692618	Middle income	0.88	0.89	0.93	0	0	0.96	0	0	0	0	0	0	0	0	0	0	0.88	0	0	0	0	0	0	0	0	0	0	0	0.08
1996	DZA	Algeria	MENA	AFR	0	696148	666534	Middle income	0.88	0.9	0.94	0	0	0.96	0	0	0	0	0	0	0	0	0	0	0.88	0	0	0	0	0	0	0	0	0	0	0	0.08
1997	DZA	Algeria	MENA	AFR	0	669747	642155	Middle income	0.89	0.92	0.94	0.94	0	0.96	0	0	0	0.79	0	0	0	0	0	0	0.89	0	0.79	0	0	0	0	0.74	0	0	0	0	0.08
1998	DZA	Algeria	MENA	AFR	0	647128	621298	Middle income	0.85	0.84	0.95	0.95	0	0.94	0	0	0	0.8	0	0	0	0	0	0	0.85	0	0.8	0	0	0	0	0.75	0	0	0	0	0.1
1999	DZA	Algeria	MENA	AFR	0	630077	605700	Middle income	0.83	0.83	0.97	0.97	0.89	0.92	0	0	0.8	0.83	0	0	0	0	0	0	0.83	0.8	0.83	0	0	0	0.75	0.83	0	0	0	0	0.1
2000	DZA	Algeria	MENA	AFR	0	621083	597783	Middle income	0.86	0.8	0.97	0	0	0.95	0	0	0	0	0	0	0	0	0	0	0.86	0	0	0	0	0	0	0.8	0	0	0	0	0.1
2001	DZA	Algeria	MENA	AFR	0	622367	599726	Middle income	0.89	0.83	0.97	0.97	0.88	0.92	0.87	0.92	0.78	0.89	0	0	0	0	0	0	0.89	0.78	0.89	0	0	0	0.73	0.83	0	0	0	0	0.04
2002	DZA	Algeria	MENA	AFR	0	634020	611658	Middle income	0.86	0.81	0.98	0.98	0.9	0.93	0.89	0.93	0.82	0.86	0	0	0	0	0	0	0.86	0.82	0.86	0	0	0	0.78	0.81	0	0	0	0	0.08
2003	DZA	Algeria	MENA	AFR	0	655215	632820	Middle income	0.87	0.84	0.98	0.98	0.87	0.93	0.86	0.93	0.8	0.87	0	0	0	0	0	0	0.87	0.8	0.87	0	0	0	0.77	0.84	0	0	0	0	0.06
2004	DZA	Algeria	MENA	AFR	0	684779	662103	Middle income	0.86	0.81	0.98	0.98	0.86	0.93	0.84	0.93	0.79	0.86	0.81	0.73	0.81	0	0	0	0.86	0.79	0.86	0	0	0	0.73	0.81	0	0	0	0	0.08
2005	DZA	Algeria	MENA	AFR	0	721042	697909	Middle income	0.88	0.83	0.98	0.98	0.85	0.94	0.84	0.94	0.79	0.88	0.83	0.74	0.83	0	0	0	0.88	0.79	0.88	0	0	0	0.74	0.83	0	0	0	0	0.06
2006	DZA	Algeria	MENA	AFR	0	761857	738160	Middle income	0.95	0.91	0.99	0.99	0.85	0.98	0.86	0.98	0.85	0.95	0.8	0.71	0.8	0	0	0	0.95	0.85	0.95	0	0	0	0.81	0.91	0	0	0	0	0.04
2007	DZA	Algeria	MENA	AFR	0	804129	779852	Middle income	0.95	0.92	0.99	1	0.84	0.98	0.84	0.98	0.83	0.95	0.9	0.78	0.9	0	0	0	0.95	0.83	0.95	0	0	0	0.8	0.92	0	0	0	0	0.04
2008	DZA	Algeria	MENA	AFR	0	844713	819919	Middle income	0.93	0.88	0.99	1	0.86	0.97	0.86	0.97	0.82	0.93	0.91	0.8	0.91	0.93	0.82	0.93	0.92	0.82	0.92	0	0	0	0.78	0.88	0	0	0	0	0.04
2009	DZA	Algeria	MENA	AFR	0	881118	855930	Middle income	0.95	0.92	0.99	1	1	0.98	1.02	0.98	0.98	0.95	0.94	0.97	0.94	0.95	0.98	0.95	0.94	0	0	0	0	0	0.95	0.92	0	0	0	0	0.04
2010	DZA	Algeria	MENA	AFR	0	910887	885487	Middle income	0.95	0.95	0.99	1	0.84	0.99	0.83	1	0.79	0.95	0.95	0.78	0.95	0.95	0.79	0.95	0.95	0.79	0.95	0	0	0	0.76	0.95	0	0	0	0	0.04
2011	DZA	Algeria	MENA	AFR	0	932360	906964	Middle income	0.95	0.95	0.99	1	0.85	0.99	0.83	1	0.77	0.95	0.95	0.78	0.95	0.95	0.77	0.95	0.95	0.77	0.95	0	0	0	0.74	0.95	0	0	0	0	0.04
2012	DZA	Algeria	MENA	AFR	0	945852	920665	Middle income	0.95	0.95	0.99	0	0	0.99	0	0	0	0	0.95	0	0	0.95	0	0	0.95	0	0	0	0	0	0	0	0	0	0	0	0.04
1980	ECU	Ecuador	TACRO	AMR	0	274864	254129	Middle income	0.1	0.24	0.76	0	0	0.31	0	0	0	0	0	0	0	0	0	0	0.19	0	0	0	0	0	0	0	0	0	0	0	0.68
1981	ECU	Ecuador	TACRO	AMR	0	277461	257301	Middle income	0.26	0.31	0.82	0	0	0.51	0	0	0	0	0	0	0	0	0	0	0.27	0	0	0	0	0	0	0	0	0	0	0	0.5
1982	ECU	Ecuador	TACRO	AMR	0	280427	260830	Middle income	0.35	0.45	0.99	0	0	0.6	0	0	0	0	0	0	0	0	0	0	0.36	0	0	0	0	0	0	0	0	0	0	0	0.42
1983	ECU	Ecuador	TACRO	AMR	0	283753	264703	Middle income	0.31	0.34	0.85	0	0	0.56	0	0	0	0	0	0	0	0	0	0	0.32	0	0	0	0	0	0	0	0	0	0	0	0.44
1984	ECU	Ecuador	TACRO	AMR	0	287367	268851	Middle income	0.48	0.54	0.99	0	0	0.72	0	0	0	0	0	0	0	0	0	0	0.47	0	0	0	0	0	0	0	0	0	0	0	0.34
1985	ECU	Ecuador	TACRO	AMR	0	291073	273085	Middle income	0.41	0.51	0.99	0	0	0.66	0	0	0	0	0	0	0	0	0	0	0.39	0	0	0	0	0	0	0	0	0	0	0	0.38
1986	ECU	Ecuador	TACRO	AMR	0	294604	277152	Middle income	0.44	0.5	0.94	0	0	0.69	0	0	0	0	0	0	0	0	0	0	0.44	0	0	0	0	0	0	0	0	0	0	0	0.36
1987	ECU	Ecuador	TACRO	AMR	0	297722	280825	Middle income	0.51	0.47	0.85	0	0	0.75	0	0	0	0	0	0	0	0	0	0	0.51	0	0	0	0	0	0	0	0	0	0	0	0.32
1988	ECU	Ecuador	TACRO	AMR	0	300273	283956	Middle income	0.54	0.53	0.92	0	0	0.77	0	0	0	0	0	0	0	0	0	0	0.58	0	0	0	0	0	0	0	0	0	0	0	0.3
1989	ECU	Ecuador	TACRO	AMR	0	302221	286507	Middle income	0.55	0.57	0.91	0	0	0.78	0	0	0	0	0	0	0	0	0	0	0.64	0	0	0	0	0	0	0	0	0	0	0	0.3
1990	ECU	Ecuador	TACRO	AMR	0	303611	288521	Middle income	0.68	0.6	0.89	0	0	0.87	0	0	0	0	0	0	0	0	0	0	0.67	0	0	0	0	0	0	0	0	0	0	0	0.22
1991	ECU	Ecuador	TACRO	AMR	0	304577	290130	Middle income	0.59	0.54	0.82	0	0	0.81	0	0	0	0	0	0	0	0	0	0	0.61	0	0	0	0	0	0	0	0	0	0	0	0.28
1992	ECU	Ecuador	TACRO	AMR	0	305360	291562	Middle income	0.87	0.69	0.99	0	0	0.95	0	0	0	0	0	0	0	0	0	0	0.86	0	0	0	0	0	0	0	0	0	0	0	0.08
1993	ECU	Ecuador	TACRO	AMR	0	306171	293024	Middle income	0.85	0.85	0.99	0	0	0.95	0	0	0	0	0	0	0	0	0	0	0.84	0	0	0	0	0	0	0	0	0	0	0	0.1
1994	ECU	Ecuador	TACRO	AMR	0	307122	294620	Middle income	0.84	0.83	0.99	0	0	0.94	0	0	0	0	0	0	0	0	0	0	0.83	0	0	0	0	0	0	0	0	0	0	0	0.1
1995	ECU	Ecuador	TACRO	AMR	0	308321	296452	Middle income	0.83	0.81	0.99	0	0	0.94	0	0	0	0	0	0	0	0	0	0	0.82	0	0	0	0	0	0	0	0	0	0	0	0.12
1996	ECU	Ecuador	TACRO	AMR	0	309833	298580	Middle income	0.82	0.79	0.99	0	0	0.94	0	0	0	0	0	0	0	0	0	0	0.8	0	0	0	0	0	0	0	0	0	0	0	0.12
1997	ECU	Ecuador	TACRO	AMR	0	311600	300942	Middle income	0.81	0.77	0.99	0.99	0	0.93	0	0	0	0.76	0	0	0	0	0	0	0.79	0	0.77	0	0	0	0	0.75	0	0	0	0	0.12
1998	ECU	Ecuador	TACRO	AMR	0	313542	303451	Middle income	0.85	0.89	0.98	0.98	0	0.93	0	0	0	0.85	0	0	0	0	0	0	0.83	0	0.83	0	0	0	0	0.89	0	0	0	0	0.08
1999	ECU	Ecuador	TACRO	AMR	0	315602	306047	Middle income	0.8	0.99	0.99	0.99	0	0.93	0	0	0	0.8	0	0	0	0	0	0	0.84	0	0.7	0	0	0	0	0.99	0	0	0	0	0.14
2000	ECU	Ecuador	TACRO	AMR	0	317678	308616	Middle income	0.88	0.99	0.99	1.13	0	0.93	1.01	1.05	0.95	0.88	0.38	0.02	0.38	0	0	0	0.84	0.79	0.84	0	0	0	0	0.84	0	0	0.05	0	0.06
2001	ECU	Ecuador	TACRO	AMR	0	319650	311027	Middle income	0.9	0.99	0.99	1.21	1.12	0.93	1	1.05	0.86	0.9	0.71	0.03	0.71	0	0	0	0.92	0.88	0.92	0	0	0	1.1	1.16	0	0	0.05	0	0.04
2002	ECU	Ecuador	TACRO	AMR	0	321416	313179	Middle income	0.89	0.99	0.99	1.17	1.08	0.93	0.97	1.02	0.84	0.89	0.77	0.04	0.85	0	0	0	0.9	0.86	0.9	0	0	0	0.75	0.8	0	0	0.05	0	0.04
2003	ECU	Ecuador	TACRO	AMR	0	322903	315002	Middle income	0.89	0.99	0.99	0.99	1.04	0.93	0.96	0.99	0.7	0.89	0.84	0.46	0.58	0.58	0.46	0.58	0.99	0.79	0.99	0	0	0	0.94	0.99	0	0	0.05	0	0.04
2004	ECU	Ecuador	TACRO	AMR	0	324080	316469	Middle income	0.9	0.99	0.99	1.13	1.01	0.93	0.9	0.99	0.83	0.9	0.9	0.83	0.9	0.9	0.83	0.9	0.93	0.85	0.93	0	0	0	0.85	1	0	0	0.05	0	0.04
2005	ECU	Ecuador	TACRO	AMR	0	324956	317599	Middle income	0.94	0.93	0.99	1.13	1	0.98	0.9	0.99	0.85	0.94	0.94	0.85	0.94	0.94	0.85	0.94	0.93	0.84	0.93	0	0	0	0.84	0.93	0	0	0.05	0	0.04
2006	ECU	Ecuador	TACRO	AMR	0	325584	318457	Middle income	0.98	0.97	0.99	1.16	1.02	0.99	0.95	1.05	0.89	0.98	0.98	0.89	0.98	0.98	0.89	0.98	0.97	0.88	0.97	0	0	0	0.88	0.97	0	0	0.05	0	0.02
2007	ECU	Ecuador	TACRO	AMR	0	326060	319154	Middle income	0.99	0.98	0.99	1.16	1.02	0.99	0.96	1.07	0.91	1.02	0.98	0.91	1.02	0.99	0.91	1.02	0.99	0.9	1	0	0	0	0.92	1.03	0	0	0.05	0	0
2008	ECU	Ecuador	TACRO	AMR	0	326462	319778	Middle income	0.99	0.98	0.99	1.18	1.03	0.99	0.96	1.07	0.89	0.99	0.98	0.89	1.07	0.99	0.89	0.99	0.99	0.89	0.99	0	0	0	0.87	0.98	0.82	0.82	0.05	0	0
2009	ECU	Ecuador	TACRO	AMR	0	326818	320366	Middle income	0.99	0.97	0.99	1.2	1.05	0.99	1	1.12	0.97	1.08	0.98	0.97	1.08	0.99	0.97	1.08	0.99	0.96	1.08	0	0	0	1.01	1.13	0.97	0.97	0.05	0	0
2010	ECU	Ecuador	TACRO	AMR	0	327135	320926	Middle income	0.99	0.95	0.99	1.17	1.02	0.99	0.99	1.11	0.97	1.09	0.98	0.97	1.11	0.99	0.97	1.09	0.99	0.97	1.09	0.17	0.15	0.17	0.98	1.11	0.97	1.02	0.65	0.96	0
2011	ECU	Ecuador	TACRO	AMR	0	327397	321440	Middle income	0.99	0.94	0.99	1.17	1.02	0.99	0.99	1.11	0.93	1.05	0.98	0.93	1.05	0.99	0.96	1.05	0.99	0.93	1.05	0.71	0	0.71	0.84	0.94	0.97	1.02	0.58	0.89	0
2012	ECU	Ecuador	TACRO	AMR	0	327571	321864	Middle income	0.99	0.94	0.99	1.22	1	0.99	1	1.17	1.01	1.14	0.98	0.95	1.14	0.99	0.95	1.14	0.99	0.95	1.14	0.94	0.9	0.94	0.97	1.01	0.97	1.09	0.58	0.89	0
1980	EGY	Egypt	MENA	EMR	0	1696830	1493112	Middle income	0.57	0.41	0.5	0	0	0.8	0	0	0	0	0	0	0	0	0	0	0.67	0	0	0	0	0	0	0	0	0	0	0	0.28
1981	EGY	Egypt	MENA	EMR	0	1721844	1524866	Middle income	0.57	0.41	0.5	0	0	0.8	0	0	0	0	0	0	0	0	0	0	0.67	0	0	0	0	0	0	0	0	0	0	0	0.28
1982	EGY	Egypt	MENA	EMR	0	1746095	1556540	Middle income	0.57	0.41	0.5	0	0	0.8	0	0	0	0	0	0	0	0	0	0	0.67	0	0	0	0	0	0	0	0	0	0	0	0.28
1983	EGY	Egypt	MENA	EMR	0	1768819	1587662	Middle income	0.57	0.41	0.53	0	0	0.8	0	0	0	0	0	0	0	0	0	0	0.67	0	0	0	0	0	0	0	0	0	0	0	0.28
1984	EGY	Egypt	MENA	EMR	0	1788676	1616877	Middle income	0.69	0.47	0.53	0	0	0.87	0	0	0	0	0	0	0	0	0	0	0.78	0	0	0	0	0	0	0	0	0	0	0	0.2
1985	EGY	Egypt	MENA	EMR	0	1802976	1641269	Middle income	0.84	0.74	0.8	0	0	0.94	0	0	0	0	0	0	0	0	0	0	0.84	0	0	0	0	0	0	0	0	0	0	0	0.1
1986	EGY	Egypt	MENA	EMR	0	1808732	1657407	Middle income	0.8	0.78	0.77	0	0	0.93	0	0	0	0	0	0	0	0	0	0	0.89	0	0	0	0	0	0	0	0	0	0	0	0.14
1987	EGY	Egypt	MENA	EMR	0	1804777	1663581	Middle income	0.81	0.76	0.72	0	0	0.93	0	0	0	0	0	0	0	0	0	0	0.82	0	0	0	0	0	0	0	0	0	0	0	0.12
1988	EGY	Egypt	MENA	EMR	0	1791249	1659515	Middle income	0.87	0.85	0.8	0	0	0.95	0	0	0	0	0	0	0	0	0	0	0.89	0	0	0	0	0	0	0	0	0	0	0	0.08
1989	EGY	Egypt	MENA	EMR	0	1769331	1646225	Middle income	0.9	0.86	0.83	0	0	0.96	0	0	0	0	0	0	0	0	0	0	0.9	0	0	0	0	0	0	0	0	0	0	0	0.06
1990	EGY	Egypt	MENA	EMR	0	1741534	1626352	Middle income	0.87	0.86	0.89	0	0	0.95	0	0	0	0	0	0	0	0	0	0	0.87	0	0	0	0	0	0	0	0	0	0	0	0.08
1991	EGY	Egypt	MENA	EMR	0	1711270	1603639	Middle income	0.76	0.89	0.92	0	0	0.91	0	0	0	0	0	0	0	0	0	0	0.86	0	0	0	0	0	0	0	0	0	0	0	0.16
1992	EGY	Egypt	MENA	EMR	0	1682396	1582259	Middle income	0.79	0.89	0.92	0	0	0.92	0	0	0	0	0	0	0	0	0	0	0.89	0	0	0	0	0	0	0	0	0	0	0	0.14
1993	EGY	Egypt	MENA	EMR	0	1658111	1565574	Middle income	0.81	0.89	0.95	0	0	0.93	0	0	0	0	0	0	0	0	0	0	0.89	0	0	0	0	0	0	0	0	0	0	0	0.12
1994	EGY	Egypt	MENA	EMR	0	1640213	1555337	Middle income	0.83	0.89	0.95	0	0	0.94	0	0	0	0	0.57	0	0	0	0	0	0.91	0	0	0	0	0	0	0	0	0	0	0	0.12
1995	EGY	Egypt	MENA	EMR	0	1629331	1551974	Middle income	0.88	0.89	0.93	0	0	0.96	0	0	0	0	0.74	0	0	0	0	0	0.9	0	0	0	0	0	0	0	0	0	0	0	0.08
1996	EGY	Egypt	MENA	EMR	0	1624762	1554462	Middle income	0.9	0.92	0.95	0	0	0.96	0	0	0	0	0.77	0	0	0	0	0	0.91	0	0	0	0	0	0	0	0	0	0	0	0.06
1997	EGY	Egypt	MENA	EMR	0	1624430	1560367	Middle income	0.88	0.92	0.98	0.98	0	0.96	0	0	0	0.94	0.81	0	0.93	0	0	0	0.94	0	0.94	0	0	0	0	0.92	0	0	0	0	0.08
1998	EGY	Egypt	MENA	EMR	0	1626828	1567919	Middle income	0.92	0.98	0.99	0.99	0	0.97	0	0	0	0.95	0.88	0	0.94	0	0	0	0.95	0	0.95	0	0	0	0	0.98	0	0	0	0	0.06
1999	EGY	Egypt	MENA	EMR	0	1631849	1576936	Middle income	0.97	0.96	0.98	0.98	1.01	0.98	0	0	1.03	0.97	0.97	1.03	0.97	0	0	0	0.97	1.03	0.97	0	0	0	1.03	0.96	0	0	0	0	0.02
2000	EGY	Egypt	MENA	EMR	0	1640339	1588293	Middle income	0.98	0.98	0.98	0.98	1.05	0.98	1.08	0.98	1.06	0.98	0.98	1.06	0.98	0	0	0	0.98	1.06	0.98	0	0	0	1.05	0.98	0	0	0	0	0
2001	EGY	Egypt	MENA	EMR	0	1653621	1603476	Middle income	0.99	0.97	0.98	0.98	1.05	0.99	1.09	0.98	1.06	0.99	0.99	1.06	0.99	0	0	0	0.99	1.06	0.99	0	0	0	1.05	0.97	0	0	0	0	0
2002	EGY	Egypt	MENA	EMR	0	1672352	1623502	Middle income	0.97	0.97	0.98	0.98	1.04	0.98	1.07	0.98	1.05	0.97	0.97	1.05	0.97	0	0	0	0.97	1.05	0.97	0	0	0	1.04	0.97	0	0	0	0	0.02
2003	EGY	Egypt	MENA	EMR	0	1696338	1648514	Middle income	0.98	0.98	0.98	0.98	1.05	0.98	1.08	0.98	1.07	0.98	0.98	1.07	0.98	0	0	0	0.98	1.07	0.98	0	0	0	1.05	0.98	0	0	0	0	0
2004	EGY	Egypt	MENA	EMR	0	1724539	1677660	Middle income	0.97	0.97	0.98	0.98	1.08	0.98	1.04	0.98	1.01	0.97	0.97	1.01	0.97	0	0	0	0.97	1.01	0.97	0	0	0	0.99	0.97	0	0	0	0	0.02
2005	EGY	Egypt	MENA	EMR	0	1755310	1709444	Middle income	0.98	0.98	0.98	0.98	1.02	0.98	1.04	0.98	1.03	0.98	0.98	1.03	0.98	0	0	0	0.98	1.03	0.98	0	0	0	1.03	0.98	0	0	0	0	0
2006	EGY	Egypt	MENA	EMR	0	1786655	1741941	Middle income	0.98	0.98	0.99	0.99	1.03	0.98	1.05	0.98	1.01	0.98	0.98	1.01	0.98	0	0	0	0.98	1.01	0.98	0	0	0	1.01	0.98	0	0	0	0	0
2007	EGY	Egypt	MENA	EMR	0	1816449	1772975	Middle income	0.98	0.97	0.98	0.98	1.09	0.98	1.1	0.98	1.07	0.98	0.98	1.07	0.98	0	0	0	0.98	1.07	0.98	0	0	0	1.06	0.97	0	0	0	0	0
2008	EGY	Egypt	MENA	EMR	0	1842843	1800651	Middle income	0.97	0.92	0.98	0.98	1.16	0.98	1.18	0.98	1.14	0.97	0.97	1.14	0.97	0	0	0	0.97	1.14	0.97	0	0	0	0.65	0.92	0	0	0	0	0.02
2009	EGY	Egypt	MENA	EMR	0	1864617	1823765	Middle income	0.97	0.95	0.98	0.98	1.17	0.97	1.18	0.97	1.18	0.97	0.97	1.18	0.97	0	0	0	0.97	1.18	0.97	0	0	0	1.16	0.95	0	0	0	0	0
2010	EGY	Egypt	MENA	EMR	0	1880980	1841523	Middle income	0.97	0.96	0.98	0.98	1.19	0.97	1.21	0.97	1.16	0.97	0.97	1.16	0.97	0	0	0	0.97	1.16	0.97	0	0	0	1.11	0.96	0	0	0	0	0
2011	EGY	Egypt	MENA	EMR	0	1891861	1853834	Middle income	0.96	0.96	0.98	0.98	1.24	0.97	1.22	0.97	1.21	0.96	0.96	1.21	0.96	0	0	0	0.96	1.21	0.96	0	0	0	0	0.96	0	0	0	0	0.02
2012	EGY	Egypt	MENA	EMR	0	1898349	1861755	Middle income	0.93	0.93	0.95	0.95	1.3	0.94	1.25	0.94	1.19	0.93	0.93	1.19	0.93	0	0	0	0.93	1.26	0.93	0	0	0	1.14	0.93	0	0	0	0	0.02
1993	ERI	Eritrea	ESARO	AFR	1	144248	131549	Low income	0.32	0.34	0.4	0	0	0.49	0	0	0	0	0	0	0	0	0	0	0.32	0	0	0	0	0	0	0	0	0	0	0	0.34
1994	ERI	Eritrea	ESARO	AFR	1	144167	131962	Low income	0.49	0.51	0.6	0	0	0.61	0	0	0	0	0	0	0	0	0	0	0.49	0	0	0	0	0	0	0	0	0	0	0	0.2
1995	ERI	Eritrea	ESARO	AFR	1	144343	132606	Low income	0.58	0.58	0.68	0	0	0.68	0	0	0	0	0	0	0	0	0	0	0.58	0	0	0	0	0	0	0	0	0	0	0	0.14
1996	ERI	Eritrea	ESARO	AFR	1	145187	133855	Low income	0.66	0.66	0.75	0	0	0.75	0	0	0	0	0	0	0	0	0	0	0.66	0	0	0	0	0	0	0	0	0	0	0	0.12
1997	ERI	Eritrea	ESARO	AFR	1	146979	135967	Low income	0.75	0.73	0.83	0.67	0	0.83	0	0	0	0.6	0	0	0	0	0	0	0.75	0	0.6	0	0	0	0	0.53	0	0	0	0	0.1
1998	ERI	Eritrea	ESARO	AFR	1	149892	139099	Low income	0.86	0.79	0.96	0.71	0	0.9	0	0	0	0.6	0	0	0	0	0	0	0.86	0	0.6	0	0	0	0	0.52	0	0	0	0	0.04
1999	ERI	Eritrea	ESARO	AFR	1	153981	143309	Low income	0.93	0.88	0.98	0.64	0.37	0.97	0	0	0.35	0.56	0	0	0	0	0	0	0.93	0.35	0.56	0	0	0	0.34	0.55	0	0	0	0	0.04
2000	ERI	Eritrea	ESARO	AFR	1	159208	148562	Low income	0.81	0.76	0.89	0.61	0.33	0.88	0.35	0.59	0.31	0.52	0	0	0	0	0	0	0.82	0.31	0.52	0	0	0	0.29	0.5	0	0	0	0	0.08
2001	ERI	Eritrea	ESARO	AFR	1	165416	154711	Low income	0.86	0.84	0.91	0.7	0.39	0.91	0.4	0.7	0.38	0.65	0	0	0	0	0	0	0.89	0.38	0.65	0	0	0	0.36	0.65	0	0	0	0	0.06
2002	ERI	Eritrea	ESARO	AFR	1	172232	161414	Low income	0.9	0.83	0.94	0.75	0.41	0.94	0.47	0.75	0.42	0.7	0.86	0.42	0.7	0	0	0	0.92	0.42	0.7	0	0	0	0.36	0.65	0	0	0	0	0.04
2003	ERI	Eritrea	ESARO	AFR	1	179286	168336	Low income	0.93	0.92	0.97	0.8	0.41	0.97	0.44	0.8	0.43	0.75	0.91	0.43	0.75	0	0	0	0.95	0.43	0.75	0	0	0	0.39	0.75	0	0	0	0	0.04
2004	ERI	Eritrea	ESARO	AFR	1	186338	175258	Low income	0.98	0.96	0.99	0.85	0.43	0.99	0.46	0.85	0.43	0.8	0.84	0.43	0.68	0	0	0	0.98	0.43	0.8	0	0	0	0.39	0.8	0	0	0	0	0.02
2005	ERI	Eritrea	ESARO	AFR	1	193184	182005	Low income	0.96	0.95	0.99	0.85	0.46	0.99	0.48	0.85	0.45	0.8	0.96	0.45	0.8	0	0	0	0.96	0.44	0.8	0	0	0	0.42	0.8	0	0	0	0	0.04
2006	ERI	Eritrea	ESARO	AFR	1	199700	188476	Low income	0.96	0.95	0.99	0.9	0.43	0.99	0.46	0.85	0.43	0.8	0.96	0.43	0.8	0	0	0	0.96	0.43	0.8	0	0	0	0.43	0.8	0	0	0	0	0.04
2007	ERI	Eritrea	ESARO	AFR	1	205871	194670	Low income	0.96	0.95	0.99	0.9	0.42	0.99	0.45	0.85	0.41	0.8	0.96	0.41	0.8	0	0	0	0.96	0.41	0.8	0	0	0	0.4	0.8	0	0	0	0	0.04
2008	ERI	Eritrea	ESARO	AFR	1	211660	200560	Low income	0.99	0.95	0.99	0.9	0.42	0.99	0.45	0.85	0.42	0.85	0.99	0.42	0.85	0.99	0.42	0.85	0.99	0.42	0.85	0	0	0	0.41	0.8	0	0	0	0	0
2009	ERI	Eritrea	ESARO	AFR	1	216974	206061	Low income	0.99	0.95	0.99	0.9	0.38	0.99	0.4	0.9	0.38	0.85	0.99	0.38	0.85	0.99	0.38	0.85	0.99	0.38	0.85	0	0	0	0.38	0.8	0	0	0	0	0
2010	ERI	Eritrea	ESARO	AFR	1	221732	211089	Low income	0.99	0.99	0.99	0.9	0.36	0.99	0.38	0.85	0.35	0.85	0.99	0.35	0.85	0.99	0.35	0.85	0.99	0.35	0.85	0	0	0	0.33	0.85	0	0	0	0	0
2011	ERI	Eritrea	ESARO	AFR	1	225897	215596	Low income	0.99	0.99	0.99	0.97	0.38	0.99	0.41	0.97	0.39	0.94	0.99	0.39	0.94	0.99	0.39	0.94	0.99	0.39	0.94	0	0	0	0.35	0.95	0	0	0	0	0
2012	ERI	Eritrea	ESARO	AFR	1	229517	219601	Low income	0.99	0.99	0.99	0.97	0.36	0.99	0.39	0.97	0.39	0.94	0.99	0.39	0.94	0.99	0.39	0.94	0.99	2.68	0.94	0	0	0	3.72	0.77	0	0	0	0	0
1980	ESP	Spain	Dev	EUR	0	574577	567455	High income	0	0	0	0	0	0	0	0	0	0	0	0	0	0	0	0	0	0	0	0	0	0	0	0	0	0	0	0	0
1981	ESP	Spain	Dev	EUR	0	547890	541593	High income	0	0.08	0	0	0	0	0	0	0	0	0	0	0	0	0	0	0	0	0	0	0	0	0	0	0	0	0	0	0
1982	ESP	Spain	Dev	EUR	0	521203	515625	High income	0	0.27	0	0	0	0	0	0	0	0	0	0	0	0	0	0	0	0	0	0	0	0	0	0	0	0	0	0	0
1983	ESP	Spain	Dev	EUR	0	495913	490946	High income	0	0.4	0	0	0	0	0	0	0	0	0	0	0	0	0	0	0	0	0	0	0	0	0	0	0	0	0	0	0
1984	ESP	Spain	Dev	EUR	0	472990	468531	High income	0.95	0.68	0	0	0	0.98	0	0	0	0	0	0	0	0	0	0	0.91	0	0	0	0	0	0	0	0	0	0	0	0.04
1985	ESP	Spain	Dev	EUR	0	453167	449121	High income	0.79	0.79	0	0	0	0.92	0	0	0	0	0	0	0	0	0	0	0.73	0	0	0	0	0	0	0	0	0	0	0	0.14
1986	ESP	Spain	Dev	EUR	0	436709	432995	High income	0.88	0.83	0	0	0	0.96	0	0	0	0	0	0	0	0	0	0	0.75	0	0	0	0	0	0	0	0	0	0	0	0.08
1987	ESP	Spain	Dev	EUR	0	423069	419626	High income	0.77	0.85	0	0	0	0.91	0	0	0	0	0	0	0	0	0	0	0.82	0	0	0	0	0	0	0	0	0	0	0	0.16
1988	ESP	Spain	Dev	EUR	0	411722	408506	High income	0.93	0.84	0	0	0	0.97	0	0	0	0	0	0	0	0	0	0	0.94	0	0	0	0	0	0	0	0	0	0	0	0.04
1989	ESP	Spain	Dev	EUR	0	402513	399491	High income	0.93	0.97	0	0	0	0.97	0	0	0	0	0	0	0	0	0	0	0.94	0	0	0	0	0	0	0	0	0	0	0	0.04
1990	ESP	Spain	Dev	EUR	0	395048	392199	High income	0.86	0.99	0	0	0	0.95	0	0	0	0	0	0	0	0	0	0	0.94	0	0	0	0	0	0	0	0	0	0	0	0.1
1991	ESP	Spain	Dev	EUR	0	388830	386144	High income	0.86	0.85	0	0	0	0.95	0	0	0	0	0	0	0	0	0	0	0.88	0	0	0	0	0	0	0	0	0	0	0	0.1
1992	ESP	Spain	Dev	EUR	0	383524	380995	High income	0.84	0.83	0	0	0	0.94	0	0	0	0	0	0	0	0	0	0	0.85	0	0	0	0	0	0	0	0	0	0	0	0.1
1993	ESP	Spain	Dev	EUR	0	378990	376613	High income	0.87	0.9	0	0	0	0.95	0	0	0	0	0	0	0	0	0	0	0.88	0	0	0	0	0	0	0	0	0	0	0	0.08
1994	ESP	Spain	Dev	EUR	0	375297	373068	High income	0.88	0.9	0	0	0	0.96	0	0	0	0	0	0	0	0	0	0	0.88	0	0	0	0	0	0	0	0	0	0	0	0.08
1995	ESP	Spain	Dev	EUR	0	372901	370811	High income	0.9	0.9	0	0	0	0.96	0	0	0	0	0	0	0	0	0	0	0.88	0	0	0	0	0	0	0	0	0	0	0	0.06
1996	ESP	Spain	Dev	EUR	0	372474	370509	High income	0.9	0.9	0	0	0	0.96	0	0	0	0	0.82	0	0	0	0	0	0.91	0	0	0	0	0	0	0	0	0	0	0	0.06
1997	ESP	Spain	Dev	EUR	0	374554	372693	High income	0.94	0.93	0	0	0	0.98	0	0	0	0.94	0.84	0	0.84	0	0	0	0.94	0	0.94	0	0	0	0	0.93	0	0	0	0	0.04
1998	ESP	Spain	Dev	EUR	0	379382	377602	High income	0.95	0.93	0	0	0	0.98	0	0	0	0.95	0.81	0	0.81	0.82	0	0.82	0.94	0	0.94	0	0	0	0	0.93	0	0	0	0	0.04
1999	ESP	Spain	Dev	EUR	0	386839	385118	High income	0.95	0.95	0	0	0	0.98	0	0	0	0.95	0.8	0	0.8	0.82	0	0.82	0.95	0	0.95	0	0	0	0	0.95	0	0	0	0	0.04
2000	ESP	Spain	Dev	EUR	0	396738	395054	High income	0.95	0.94	0	0	0	0.98	0	0	0.89	0.95	0.77	0.84	0.77	0.92	0.81	0.92	0.95	0.89	0.95	0	0	0	0.87	0.94	0	0	0	0	0.04
2001	ESP	Spain	Dev	EUR	0	408742	407072	High income	0.96	0.96	0	0	0	0.98	0	0	0	0.96	0.83	0	0.83	0.96	0	0.96	0.95	0	0.95	0	0	0	0	0.96	0	0	0	0	0.02
2002	ESP	Spain	Dev	EUR	0	422064	420391	High income	0.98	0.97	0	0	0	0.99	0	0	0.94	0.98	0.82	0	0.82	0.97	0.9	0.97	0.98	0.94	0.98	0	0	0	0.92	0.97	0	0	0	0	0.02
2003	ESP	Spain	Dev	EUR	0	435822	434136	High income	0.98	0.98	0	0	0	0.99	0	0	0.91	0.98	0.81	0	0.81	0.98	0	0.98	0.99	0	0.99	0	0	0	0.89	0.98	0	0	0	0	0.02
2004	ESP	Spain	Dev	EUR	0	449275	447568	High income	0.97	0.97	0	0	0	0.99	0	0	0.98	0.97	0.78	0.99	0.78	0.97	0.98	0.97	0.97	0.99	0.97	0	0	0	0.93	0.97	0	0	0	0	0.02
2005	ESP	Spain	Dev	EUR	0	461719	459993	High income	0.96	0.97	0	0	0	0.98	0	0	1.03	0.96	0.81	1.03	0.81	0.96	1.03	0.96	0.96	1.03	0.96	0	0	0	0.93	0.97	0	0	0	0	0.02
2006	ESP	Spain	Dev	EUR	0	472632	470891	High income	0.98	0.97	0	0	0	0.99	0	0	1.01	0.98	0.81	1	0.81	0.98	1.01	0.98	0.98	1.01	0.98	0	0	0	0.95	0.97	0	0	0	0	0.02
2007	ESP	Spain	Dev	EUR	0	481801	480055	High income	0.96	0.97	0	0	0	0.98	0	0	1	0.96	0.96	1	0.96	0.96	1	0.96	0.96	1	0.96	0	0	0	0.93	0.97	0	0	0	0	0.02
2008	ESP	Spain	Dev	EUR	0	489006	487266	High income	0.97	0.98	0	0	0	0.99	0	0	0.99	0.97	0.97	0.98	0.97	0.97	0.99	0.97	0.97	0.99	0.97	0	0	0	0.92	0.98	0	0	0	0	0.02
2009	ESP	Spain	Dev	EUR	0	493938	492219	High income	0.96	0.98	0	0	0	0.98	0	0	0.83	0.96	0.96	0.83	0.96	0.96	0.83	0.96	0.96	0.83	0.96	0	0	0	0.79	0.98	0	0	0	0	0.02
2010	ESP	Spain	Dev	EUR	0	496273	494591	High income	0.97	0.95	0	0	0	0.99	0	0	0.94	0.97	0.97	0.93	0.97	0.97	0.94	0.97	0.97	0.94	0.97	0	0	0	0.92	0.95	0	0	0	0	0.02
2011	ESP	Spain	Dev	EUR	0	495832	494200	High income	0.97	0.97	0	0	0	0.99	0	0	0.88	0.97	0.97	0.88	0.97	0.97	0.88	0.97	0.97	0.88	0.97	0	0	0	0.93	0.97	0	0	0	0	0.02
2012	ESP	Spain	Dev	EUR	0	492900	491325	High income	0.97	0.97	0	0	0	0.99	0	0	0.85	0.97	0.96	0.84	0.96	0.97	0.85	0.97	0.97	0.85	0.97	0	0	0	0.9	0.97	0	0	0	0	0.02
2000	EST	Estonia	Dev	EUR	0	17860	17565	High income	0	0	0	0	0	0	0	0	0	0	0	0	0	0	0	0	0	0	0	0	0	0	0	0	0	0	0	0	0
2001	EST	Estonia	Dev	EUR	0	16450	16189	High income	0.71	0.74	0.98	0	0	0.9	0	0	0	0	0	0	0	0	0	0	0.67	0	0	0	0	0	0	0	0	0	0	0	0.22
2002	EST	Estonia	Dev	EUR	0	15219	14988	High income	0.77	0.76	0.98	0	0	0.92	0	0	0	0	0	0	0	0	0	0	0.76	0	0	0	0	0	0	0	0	0	0	0	0.16
2003	EST	Estonia	Dev	EUR	0	14228	14024	High income	0.82	0.81	0.99	0	0	0.94	0	0	0	0	0	0	0	0	0	0	0.8	0	0	0	0	0	0	0	0	0	0	0	0.12
2004	EST	Estonia	Dev	EUR	0	13499	13317	High income	0.87	0.86	0.99	0	0	0.96	0	0	0	0	0	0	0	0	0	0	0.86	0	0	0	0	0	0	0	0	0	0	0	0.1
2005	EST	Estonia	Dev	EUR	0	12986	12823	High income	0.87	0.88	0.99	0.99	0	0.96	0	0.96	0	0.87	0	0	0	0	0	0	0.86	0	0.86	0	0	0	0	0.88	0	0	0	0	0.1
2006	EST	Estonia	Dev	EUR	0	12648	12502	High income	0.88	0.89	0.99	0.99	0	0.97	0	0.97	0	0.88	0	0	0	0	0	0	0.88	0	0.88	0	0	0	0	0.89	0	0	0	0	0.1
2007	EST	Estonia	Dev	EUR	0	12474	12342	High income	0.91	0.92	0.99	0.99	0	0.98	0	0.98	0	0.91	0	0	0	0	0	0	0.91	0	0.91	0	0	0	0	0.92	0	0	0	0	0.08
2008	EST	Estonia	Dev	EUR	0	12460	12342	High income	0.93	0.93	0.99	1	0.1	0.96	0	0.96	0.91	0.93	0	0	0	0	0	0	0.93	0.91	0.93	0	0	0	0.9	0.93	0	0	0	0	0.04
2009	EST	Estonia	Dev	EUR	0	12604	12495	High income	0.94	0.95	0.99	1	1	0.99	0	0.99	0.95	0.94	0	0	0	0	0	0	0.94	0.95	0.94	0	0	0	0.93	0.95	0	0	0	0	0.06
2010	EST	Estonia	Dev	EUR	0	12877	12777	High income	0.94	0.95	0.99	0.99	0.94	0.99	0	0.99	0.96	0.94	0	0	0	0	0	0	0.94	0.97	0.94	0	0	0	0.95	0.95	0	0	0	0	0.06
2011	EST	Estonia	Dev	EUR	0	13239	13146	High income	0.94	0.95	0.99	1	0.95	0.99	0	0.99	0.91	0.94	0	0	0	0	0	0	0.95	0.91	0.95	0	0	0	0	0.95	0	0	0	0	0.06
2012	EST	Estonia	Dev	EUR	0	13645	13558	High income	0.94	0.96	0.99	0.99	0.94	0.98	0.91	0.98	0.88	0.94	0.9	0.85	0.9	0.27	0.22	0.27	0.95	0.89	0.95	0	0	0	0.9	0.96	0	0	0	0	0.04
2005	EST	Estonia	Dev	EUR	0	14036	13955	High income	0.96	0.96	0.99	0.99	0.92	0.99	0.96	0.99	0.93	0.96	0.95	0.92	0.95	0.37	0.35	0.37	0.96	0.93	0.96	0	0	0	0.87	0.96	0	0	0	0	0.04
2006	EST	Estonia	Dev	EUR	0	14355	14278	High income	0.95	0.96	0.99	0.99	0.93	0.98	0.95	0.98	0.93	0.95	0.95	0.93	0.95	0.88	0.86	0.88	0.95	0.93	0.95	0	0	0	0.92	0.96	0	0	0	0	0.04
2007	EST	Estonia	Dev	EUR	0	14572	14500	High income	0.95	0.96	0.98	0.98	0.95	0.98	0.96	0.98	0.94	0.95	0.95	0.94	0.95	0.95	0.94	0.95	0.95	0.94	0.95	0	0	0	0.92	0.96	0	0	0	0	0.04
2008	EST	Estonia	Dev	EUR	0	14673	14605	High income	0.95	0.95	0.98	0.98	0.98	0.97	1.01	0.97	0.99	0.95	0.94	0.98	0.94	0.95	0.99	0.95	0.95	0.99	0.95	0	0	0	0.94	0.95	0	0	0	0	0.02
2009	EST	Estonia	Dev	EUR	0	14654	14589	High income	0.95	0.95	0.97	0.97	0.94	0.97	1.03	0.97	1.01	0.95	0.95	1.01	0.95	0.95	1.01	0.95	0.95	1.01	0.95	0	0	0	0.98	0.95	0	0	0	0	0.02
2010	EST	Estonia	Dev	EUR	0	14534	14472	High income	0.94	0.95	0.97	0.97	0.96	0.96	1.01	0.96	0.99	0.94	0.94	0.99	0.94	0.94	0.99	0.94	0.94	0.99	0.94	0	0	0	1.02	0.95	0	0	0	0	0.02
2011	EST	Estonia	Dev	EUR	0	14354	14293	High income	0.93	0.94	0.99	0.99	0.92	0.96	1.03	0.96	1.01	0.93	0.94	1.01	0.94	0.93	1.01	0.93	0.93	1.01	0.93	0	0	0	1.01	0.94	0	0	0	0	0.04
2012	EST	Estonia	Dev	EUR	0	14165	14107	High income	0.94	0.94	0.97	0.97	0.88	0.96	0.97	0.96	0.96	0.94	0.94	0.95	0.94	0.94	0.96	0.94	0.94	0.96	0.94	0	0	0	1.03	0.94	0	0	0	0	0.02
1980	ETH	Ethiopia	ESARO	AFR	1	1751038	1507333	Low income	0	0.04	0	0	0	0	0	0	0	0	0	0	0	0	0	0	0.03	0	0	0	0	0	0	0	0	0	0	0	0
1981	ETH	Ethiopia	ESARO	AFR	1	1797400	1546650	Low income	0.03	0.03	0.05	0	0	0.21	0	0	0	0	0	0	0	0	0	0	0.03	0	0	0	0	0	0	0	0	0	0	0	0.86
1982	ETH	Ethiopia	ESARO	AFR	1	1846113	1589001	Low income	0.03	0.07	0.06	0	0	0.21	0	0	0	0	0	0	0	0	0	0	0.03	0	0	0	0	0	0	0	0	0	0	0	0.86
1983	ETH	Ethiopia	ESARO	AFR	1	1896614	1634257	Low income	0.04	0.07	0.07	0	0	0.22	0	0	0	0	0	0	0	0	0	0	0.04	0	0	0	0	0	0	0	0	0	0	0	0.82
1984	ETH	Ethiopia	ESARO	AFR	1	1948722	1682435	Low income	0.04	0.08	0.08	0	0	0.22	0	0	0	0	0	0	0	0	0	0	0.04	0	0	0	0	0	0	0	0	0	0	0	0.82
1985	ETH	Ethiopia	ESARO	AFR	1	2002291	1733335	Low income	0.06	0.12	0.11	0	0	0.25	0	0	0	0	0	0	0	0	0	0	0.06	0	0	0	0	0	0	0	0	0	0	0	0.76
1986	ETH	Ethiopia	ESARO	AFR	1	2057246	1786572	Low income	0.07	0.1	0.13	0	0	0.27	0	0	0	0	0	0	0	0	0	0	0.07	0	0	0	0	0	0	0	0	0	0	0	0.74
1987	ETH	Ethiopia	ESARO	AFR	1	2113612	1841653	Low income	0.16	0.13	0.28	0	0	0.39	0	0	0	0	0	0	0	0	0	0	0.16	0	0	0	0	0	0	0	0	0	0	0	0.58
1988	ETH	Ethiopia	ESARO	AFR	1	2171404	1898157	Low income	0.16	0.15	0.27	0	0	0.39	0	0	0	0	0	0	0	0	0	0	0.16	0	0	0	0	0	0	0	0	0	0	0	0.58
1989	ETH	Ethiopia	ESARO	AFR	1	2230585	1955889	Low income	0.26	0.23	0.44	0	0	0.51	0	0	0	0	0	0	0	0	0	0	0.26	0	0	0	0	0	0	0	0	0	0	0	0.5
1990	ETH	Ethiopia	ESARO	AFR	1	2291910	2015518	Low income	0.49	0.38	0.64	0	0	0.73	0	0	0	0	0	0	0	0	0	0	0.49	0	0	0	0	0	0	0	0	0	0	0	0.32
1991	ETH	Ethiopia	ESARO	AFR	1	2356397	2078145	Low income	0.21	0.17	0.29	0	0	0.45	0	0	0	0	0	0	0	0	0	0	0.21	0	0	0	0	0	0	0	0	0	0	0	0.54
1992	ETH	Ethiopia	ESARO	AFR	1	2424029	2144157	Low income	0.13	0.12	0.26	0	0	0.35	0	0	0	0	0	0	0	0	0	0	0.13	0	0	0	0	0	0	0	0	0	0	0	0.62
1993	ETH	Ethiopia	ESARO	AFR	1	2493951	2213127	Low income	0.28	0.22	0.36	0	0	0.53	0	0	0	0	0	0	0	0	0	0	0.28	0	0	0	0	0	0	0	0	0	0	0	0.48
1994	ETH	Ethiopia	ESARO	AFR	1	2564687	2283864	Low income	0.57	0.54	0.65	0	0	0.8	0	0	0	0	0	0	0	0	0	0	0.57	0	0	0	0	0	0	0	0	0	0	0	0.28
1995	ETH	Ethiopia	ESARO	AFR	1	2633972	2354396	Low income	0.57	0.38	0.61	0	0	0.8	0	0	0	0	0	0	0	0	0	0	0.65	0	0	0	0	0	0	0	0	0	0	0	0.28
1996	ETH	Ethiopia	ESARO	AFR	1	2699267	2422383	Low income	0.55	0.54	0.57	0	0	0.78	0	0	0	0	0	0	0	0	0	0	0.73	0	0	0	0	0	0	0	0	0	0	0	0.3
1997	ETH	Ethiopia	ESARO	AFR	1	2758453	2485695	Low income	0.55	0.51	0.54	0.52	0	0.78	0	0	0	0.41	0	0	0	0	0	0	0.83	0	0.41	0	0	0	0	0.33	0	0	0	0	0.3
1998	ETH	Ethiopia	ESARO	AFR	1	2809924	2542633	Low income	0.37	0.42	0.48	0.47	0	0.64	0	0	0	0.37	0	0	0	0	0	0	0.66	0	0.37	0	0	0	0	0.46	0	0	0	0	0.42
1999	ETH	Ethiopia	ESARO	AFR	1	2852793	2592198	Low income	0.27	0.32	0.5	0.5	0.45	0.5	0	0	0.4	0.4	0	0	0	0	0	0	0.57	0.4	0.4	0	0	0	0.33	0.32	0	0	0	0	0.46
2000	ETH	Ethiopia	ESARO	AFR	1	2886305	2633581	Low income	0.27	0.33	0.51	0.51	0.47	0.47	0.51	0.5	0.43	0.42	0	0	0	0	0	0	0.53	0.43	0.42	0	0	0	0.38	0.37	0	0	0	0	0.42
2001	ETH	Ethiopia	ESARO	AFR	1	2910406	2666676	Low income	0.33	0.31	0.56	0.56	0.5	0.56	0.56	0.63	0.45	0.51	0	0	0	0	0	0	0.55	0.44	0.5	0	0	0	0.35	0	0	0	0	0	0.42
2002	ETH	Ethiopia	ESARO	AFR	1	2927014	2693153	Low income	0.3	0.3	0.55	0.55	0.51	0.5	0.54	0.6	0.45	0.51	0	0	0	0	0	0	0.49	0.45	0.51	0	0	0	0.37	0.42	0	0	0	0	0.4
2003	ETH	Ethiopia	ESARO	AFR	1	2938438	2714993	Low income	0.28	0.27	0.57	0.57	0.54	0.49	0.57	0.63	0.48	0.52	0	0	0	0	0	0	0.44	0.48	0.52	0	0	0	0.4	0.44	0	0	0	0	0.42
2004	ETH	Ethiopia	ESARO	AFR	1	2946525	2733690	Low income	0.4	0.35	0.67	0.67	0.64	0.58	0.71	0.75	0.62	0.66	0	0	0	0	0	0	0.51	0.61	0.65	0	0	0	0.52	0.56	0	0	0	0	0.32
2005	ETH	Ethiopia	ESARO	AFR	1	2953588	2751127	Low income	0.44	0.39	0.69	0.67	0.66	0.63	0.75	0.78	0.66	0.69	0	0	0	0	0	0	0.52	0.63	0.66	0	0	0	0.57	0.59	0	0	0	0	0.3
2006	ETH	Ethiopia	ESARO	AFR	1	2961851	2769122	Low income	0.47	0.44	0.75	0.72	0.73	0.68	0.78	0.8	0.7	0.72	0	0	0	0	0	0	0.54	0.67	0.69	0	0	0	0.61	0.63	0	0	0	0	0.3
2007	ETH	Ethiopia	ESARO	AFR	1	2972688	2788806	Low income	0.49	0.47	0.77	0.72	0.76	0.71	0.82	0.81	0.73	0.73	0.47	0.73	0.73	0.47	0.73	0.73	0.56	0.71	0.71	0	0	0	0.65	0.65	0	0	0	0	0.3
2008	ETH	Ethiopia	ESARO	AFR	1	2987091	2811016	Low income	0.57	0.57	0.87	0.81	0.79	0.8	0.83	0.87	0.77	0.81	0.56	0.77	0.81	0.56	0.77	0.81	0.59	0.71	0.75	0	0	0	0.71	0.74	0	0	0	0	0.28
2009	ETH	Ethiopia	ESARO	AFR	1	3005730	2836351	Low income	0.56	0.59	0.84	0.76	0.73	0.81	0.8	0.86	0.73	0.79	0.55	0.73	0.79	0.55	0.73	0.79	0.6	0.7	0.76	0	0	0	0.7	0.75	0	0	0	0	0.3
2010	ETH	Ethiopia	ESARO	AFR	1	3028722	2864950	Low income	0.63	0.66	0.78	0.69	0.67	0.88	0.85	0.9	0.81	0.86	0.63	0.81	0.86	0.63	0.81	0.86	0.69	0.81	0.86	0	0	0	0.77	0.81	0	0	0	0	0.28
2011	ETH	Ethiopia	ESARO	AFR	1	3055460	2896331	Low income	0.65	0.68	0.8	0.54	0.52	0.87	0.83	0.87	0.83	0.87	0.65	0.83	0.87	0.65	0.83	0.87	0.7	0.29	0.87	0.12	0	0	0.79	0.82	0	0	0	0	0.26
2012	ETH	Ethiopia	ESARO	AFR	1	3084242	2929097	Low income	0.61	0.66	0.8	0	0	0.8	0.93	0.95	0.81	0.83	0.61	0.81	0.83	0.61	0.81	0.83	0.7	0	0	0.12	0	0	0.78	0.8	0	0	0	0	0.24
1980	FIN	Finland	Dev	EUR	0	64870	64388	High income	0.92	0	0.9	0	0	0.97	0	0	0	0	0	0	0	0	0	0	0.9	0	0	0	0	0	0	0	0	0	0	0	0.06
1981	FIN	Finland	Dev	EUR	0	64851	64395	High income	0.92	0.7	0.9	0	0	0.97	0	0	0	0	0	0	0	0	0	0	0.9	0	0	0	0	0	0	0	0	0	0	0	0.06
1982	FIN	Finland	Dev	EUR	0	64583	64150	High income	0.94	0.75	0.9	0	0	0.97	0	0	0	0	0	0	0	0	0	0	0.78	0	0	0	0	0	0	0	0	0	0	0	0.04
1983	FIN	Finland	Dev	EUR	0	64173	63759	High income	0.94	0.81	0.9	0	0	0.97	0	0	0	0	0	0	0	0	0	0	0.78	0	0	0	0	0	0	0	0	0	0	0	0.04
1984	FIN	Finland	Dev	EUR	0	63676	63276	High income	0.95	0.83	0.86	0	0	0.98	0	0	0	0	0	0	0	0	0	0	0.84	0	0	0	0	0	0	0	0	0	0	0	0.04
1985	FIN	Finland	Dev	EUR	0	63209	62821	High income	0.96	0.85	0.83	0	0	0.98	0	0	0	0	0	0	0	0	0	0	0.89	0	0	0	0	0	0	0	0	0	0	0	0.02
1986	FIN	Finland	Dev	EUR	0	62908	62527	High income	0.97	0.87	0.8	0	0	0.98	0	0	0	0	0	0	0	0	0	0	0.95	0	0	0	0	0	0	0	0	0	0	0	0.02
1987	FIN	Finland	Dev	EUR	0	62838	62462	High income	0.98	0.92	0.9	0	0	0.98	0	0	0	0	0	0	0	0	0	0	0.97	0	0	0	0	0	0	0	0	0	0	0	0
1988	FIN	Finland	Dev	EUR	0	63009	62639	High income	0.99	0.98	0.99	0	0	0.99	0	0	0	0	0	0	0	0	0	0	0.99	0	0	0	0	0	0	0	0	0	0	0	0
1989	FIN	Finland	Dev	EUR	0	63385	63020	High income	0.9	0.95	0.91	0	0	0.96	0	0	0	0	0	0	0	0	0	0	0.9	0	0	0	0	0	0	0	0	0	0	0	0.06
1990	FIN	Finland	Dev	EUR	0	63837	63478	High income	0.9	0.97	0.91	0	0	0.96	0	0	0	0	0	0	0	0	0	0	0.9	0	0	0	0	0	0	0	0	0	0	0	0.06
1991	FIN	Finland	Dev	EUR	0	64184	63835	High income	0.95	0.97	0.99	0	0	0.98	0	0	0	0	0	0	0	0	0	0	0.97	0	0	0	0	0	0	0	0	0	0	0	0.04
1992	FIN	Finland	Dev	EUR	0	64266	63931	High income	0.99	0.99	0.99	0	0	0.99	0	0	0	0	0	0	0	0.97	0	0	0.99	0	0	0	0	0	0	0	0	0	0	0	0
1993	FIN	Finland	Dev	EUR	0	63988	63671	High income	0.99	0.99	0.99	0	0	0.99	0	0	0	0	0	0	0	0.97	0	0	0.99	0	0	0	0	0	0	0	0	0	0	0	0
1994	FIN	Finland	Dev	EUR	0	63341	63043	High income	0.99	0.99	0.99	0	0	0.99	0	0	0	0	0	0	0	0.93	0	0	0.98	0	0	0	0	0	0	0	0	0	0	0	0
1995	FIN	Finland	Dev	EUR	0	62378	62100	High income	0.99	0.98	0.99	0	0	0.99	0	0	0	0	0	0	0	0.94	0	0	0.99	0	0	0	0	0	0	0	0	0	0	0	0
1996	FIN	Finland	Dev	EUR	0	61207	60948	High income	0.99	0.98	0.99	0	0	0.99	0	0	0	0	0	0	0	0.96	0	0	0.99	0	0	0	0	0	0	0	0	0	0	0	0
1997	FIN	Finland	Dev	EUR	0	60005	59765	High income	0.99	0.96	0.99	0.99	0	0.99	0	0	0	0.99	0	0	0	0.96	0	0	0.95	0	0.95	0	0	0	0	0.96	0	0	0	0	0
1998	FIN	Finland	Dev	EUR	0	58927	58702	High income	0.99	0.96	0.99	0.99	0	0.99	0	0	0	0.99	0	0	0	0.96	0	0	0.95	0	0.95	0	0	0	0	0.96	0	0	0	0	0
1999	FIN	Finland	Dev	EUR	0	58055	57843	High income	0.99	0.96	0.99	0.99	0	0.99	0	0	0	0.99	0	0	0	0.96	0	0	0.95	0	0.95	0	0	0	0	0.96	0	0	0	0	0
2000	FIN	Finland	Dev	EUR	0	57460	57258	High income	0.99	0.96	0.99	0.99	0	0.99	0	0	0	0.99	0	0	0	0.96	0	0	0.96	0	0.96	0	0	0	0	0.96	0	0	0	0	0
2001	FIN	Finland	Dev	EUR	0	57173	56979	High income	0.98	0.96	0.99	0.99	0	0.99	0	0.99	0	0.98	0	0	0	0.96	0	0.96	0.95	0	0.95	0	0	0	0	0.96	0	0	0	0	0.02
2002	FIN	Finland	Dev	EUR	0	57144	56955	High income	0.98	0.96	0.99	0.99	0	0.99	0	0.99	0	0.98	0	0	0	0.96	0	0.96	0.95	0	0.95	0	0	0	0	0.96	0	0	0	0	0.02
2003	FIN	Finland	Dev	EUR	0	57311	57127	High income	0.98	0.97	0.98	0.98	0	0.98	0	0.98	0	0.98	0	0	0	0.96	0	0.96	0.96	0	0.96	0	0	0	0	0.97	0	0	0	0	0
2004	FIN	Finland	Dev	EUR	0	57642	57462	High income	0.98	0.97	0.98	0.98	0	0.98	0	0.98	0	0.98	0	0	0	0.96	0	0.96	0.96	0	0.96	0	0	0	0	0.97	0	0	0	0	0
2005	FIN	Finland	Dev	EUR	0	58089	57914	High income	0.97	0.97	0.98	0.98	0	0.99	0	0.99	0	0.97	0	0	0	0.98	0	0.98	0.97	0	0.97	0	0	0	0	0.97	0	0	0	0	0.02
2006	FIN	Finland	Dev	EUR	0	58596	58426	High income	0.97	0.97	0.98	0.98	0	0.99	0	0.99	0	0.97	0	0	0	0.98	0	0.98	0.97	0	0.97	0	0	0	0	0.97	0	0	0	0	0.02
2007	FIN	Finland	Dev	EUR	0	59112	58946	High income	0.99	0.98	0	0	0	0.99	0	0.99	0	0.99	0	0	0	0.97	0	0.97	0.97	0	0.97	0	0	0	0	0.98	0	0	0	0	0
2008	FIN	Finland	Dev	EUR	0	59589	59428	High income	0.99	0.97	0	0	0	0.99	0	0.99	0	0.99	0	0	0	0.98	0	0.98	0.97	0	0.97	0	0	0	0	0.97	0	0	0	0	0
2009	FIN	Finland	Dev	EUR	0	59995	59839	High income	0.99	0.98	0	0	0	0.99	0	0.99	0	0.99	0	0	0	0.98	0	0.98	0.99	0	0.99	0	0	0	0	0.98	0	0	0	0	0
2010	FIN	Finland	Dev	EUR	0	60317	60166	High income	0.99	0.98	0	0	0	0.99	0	0	0	0	0	0	0	0.99	0	0	0.99	0	0	0	0	0	0	0	0	0	0	0	0
2011	FIN	Finland	Dev	EUR	0	60560	60414	High income	0.99	0.97	0	0	0	0.99	0	0	0	0.99	0	0	0	0.99	0	0.99	0.99	0	0.99	0	0	0	0	0.97	0	0	0	0	0
2012	FIN	Finland	Dev	EUR	0	60755	60613	High income	0.99	0.97	0	0	0	0.99	0	0	0	0.99	0	0	0	0.99	0	0.99	0.99	0	0.99	0	0	0	0	0.97	0	0	0	0	0
1980	FJI	Fiji	EAPRO	WPR	0	21603	20827	Middle income	0.68	0.32	0.95	0	0	0.87	0	0	0	0	0	0	0	0	0	0	0.55	0	0	0	0	0	0	0	0	0	0	0	0.22
1981	FJI	Fiji	EAPRO	WPR	0	21902	21137	Middle income	0.7	0.4	0.98	0	0	0.88	0	0	0	0	0	0	0	0	0	0	0.62	0	0	0	0	0	0	0	0	0	0	0	0.2
1982	FJI	Fiji	EAPRO	WPR	0	22083	21333	Middle income	0.64	0.02	0.98	0	0	0.84	0	0	0	0	0	0	0	0	0	0	0.65	0	0	0	0	0	0	0	0	0	0	0	0.24
1983	FJI	Fiji	EAPRO	WPR	0	22147	21417	Middle income	0.8	0.25	0.99	0	0	0.93	0	0	0	0	0	0	0	0	0	0	0.81	0	0	0	0	0	0	0	0	0	0	0	0.14
1984	FJI	Fiji	EAPRO	WPR	0	22103	21396	Middle income	0.77	0.22	0.94	0	0	0.91	0	0	0	0	0	0	0	0	0	0	0.72	0	0	0	0	0	0	0	0	0	0	0	0.16
1985	FJI	Fiji	EAPRO	WPR	0	21977	21294	Middle income	0.69	0.57	0.99	0	0	0.87	0	0	0	0	0	0	0	0	0	0	0.68	0	0	0	0	0	0	0	0	0	0	0	0.2
1986	FJI	Fiji	EAPRO	WPR	0	21806	21146	Middle income	0.71	0.61	0.96	0	0	0.88	0	0	0	0	0	0	0	0	0	0	0.73	0	0	0	0	0	0	0	0	0	0	0	0.2
1987	FJI	Fiji	EAPRO	WPR	0	21631	20995	Middle income	0.9	0.64	0.98	0	0	0.96	0	0	0	0	0	0	0	0	0	0	0.92	0	0	0	0	0	0	0	0	0	0	0	0.06
1988	FJI	Fiji	EAPRO	WPR	0	21483	20869	Middle income	0.98	0.69	0.99	0	0	0.98	0	0	0	0	0	0	0	0	0	0	0.99	0	0	0	0	0	0	0	0	0	0	0	0
1989	FJI	Fiji	EAPRO	WPR	0	21376	20782	Middle income	0.98	0.65	0.99	0	0	0.98	0	0	0	0	0	0	0	0	0	0	0.99	0	0	0	0	0	0	0	0	0	0	0	0
1990	FJI	Fiji	EAPRO	WPR	0	21308	20732	Middle income	0.97	0.84	0.99	0	0	0.98	0	0	0	0	0	0	0	0	0	0	0.96	0	0	0	0	0	0	0	0	0	0	0	0.02
1991	FJI	Fiji	EAPRO	WPR	0	21262	20704	Middle income	0.99	0.93	0.99	0	0	0.99	0	0	0	0	0	0	0	0	0	0	0.99	0	0	0	0	0	0	0	0	0	0	0	0
1992	FJI	Fiji	EAPRO	WPR	0	21210	20668	Middle income	0.97	0.91	0.98	0	0	0.98	0	0	0	0	0	0	0	0	0	0	0.98	0	0	0	0	0	0	0	0	0	0	0	0.02
1993	FJI	Fiji	EAPRO	WPR	0	21132	20607	Middle income	0.96	0.96	0.99	0	0	0.98	0	0	0	0	0.88	0	0	0	0	0	0.96	0	0	0	0	0	0	0	0	0	0	0	0.02
1994	FJI	Fiji	EAPRO	WPR	0	21021	20515	Middle income	0.96	0.96	0.99	0	0	0.98	0	0	0	0	0.6	0	0	0	0	0	0.96	0	0	0	0	0	0	0	0	0	0	0	0.02
1995	FJI	Fiji	EAPRO	WPR	0	20880	20390	Middle income	0.97	0.94	0.99	0	0	0.98	0	0	0	0	0.82	0	0	0	0	0	0.99	0	0	0	0	0	0	0	0	0	0	0	0.02
1996	FJI	Fiji	EAPRO	WPR	0	20714	20242	Middle income	0.97	0.94	0.99	0	0	0.98	0	0	0	0	0.9	0	0	0	0	0	0.99	0	0	0	0	0	0	0	0	0	0	0	0.02
1997	FJI	Fiji	EAPRO	WPR	0	20536	20082	Middle income	0.86	0.75	0.95	0.95	0	0.95	0	0	0	0.86	0.98	0	0.98	0.98	0	0.98	0.88	0	0.88	0	0	0	0	0.75	0	0	0	0	0.1
1998	FJI	Fiji	EAPRO	WPR	0	20358	19921	Middle income	0.87	0.77	0.95	0.95	0	0.96	0	0	0	0.86	0.98	0	0.98	0.98	0	0	0.89	0	0.88	0	0	0	0	0.75	0	0	0	0	0.1
1999	FJI	Fiji	EAPRO	WPR	0	20184	19763	Middle income	0.89	0.79	0.96	0	0	0.96	0	0	0	0	0.98	0	0	0.98	0	0	0.9	0	0	0	0	0	0	0	0	0	0	0	0.08
2000	FJI	Fiji	EAPRO	WPR	0	20016	19610	Middle income	0.9	0.81	0.96	0	0	0.97	0	0	0	0	0.98	0	0	0.98	0	0	0.91	0	0	0	0	0	0	0	0	0	0	0	0.08
2001	FJI	Fiji	EAPRO	WPR	0	19856	19464	Middle income	0.91	0.83	0.97	1	0.86	0.97	0.77	1	0.72	0.9	0.98	0.73	0.93	0.98	0.66	0.82	0.92	0.76	1	0	0	0	0	0.9	0	0	0	0	0.06
2002	FJI	Fiji	EAPRO	WPR	0	19699	19319	Middle income	0.93	0.85	0.97	1	0.85	0.98	0.8	0.96	0.81	0.92	0.99	0.7	0.78	0.99	0	0.85	0.94	0.84	1	0	0	0	0.76	0.88	0	0	0	0	0.06
2003	FJI	Fiji	EAPRO	WPR	0	19543	19174	Middle income	0.94	0.86	0.97	1	0	0.98	0	0.97	0	0.94	0.99	0	0.92	0.99	0	0.88	0.95	0	1	0	0	0	0	0.91	0	0	0	0	0.04
2004	FJI	Fiji	EAPRO	WPR	0	19389	19028	Middle income	0.95	0.88	0.98	0.93	0.85	0.99	0.7	0.75	0.66	0.71	0.99	0.68	0.73	0.99	0.66	0.71	0.96	0.71	0.76	0	0	0	0.58	0.62	0	0	0	0	0.04
2005	FJI	Fiji	EAPRO	WPR	0	19236	18883	Middle income	0.96	0.9	0.98	0.9	0.82	0.99	0.74	0.8	0.69	0.75	0.99	0.69	0.75	0.99	0.69	0.75	0.97	0.73	0.8	0	0	0	0.61	0.7	0	0	0	0	0.04
2006	FJI	Fiji	EAPRO	WPR	0	19088	18742	Middle income	0.98	0.92	0.99	0.93	0.88	0.99	0.81	0.84	0.78	0.81	0.99	0.78	0.81	0.99	0.77	0.81	0.98	0.79	0.83	0	0	0	0.96	1	0	0	0	0	0.02
2007	FJI	Fiji	EAPRO	WPR	0	18944	18605	Middle income	0.99	0.94	0.99	0.9	0.92	0.99	0.86	0.82	0.87	0.83	0.99	0.87	0.84	0.99	0.87	0.83	0.99	0.87	0.84	0	0	0	0.8	0.81	0	0	0	0	0
2008	FJI	Fiji	EAPRO	WPR	0	18803	18471	Middle income	0.99	0.97	0.99	1	0.83	0.99	0.79	1	0.73	0.99	0.99	0.73	0.99	0.99	0.73	0.99	0.99	0.77	0.99	0	0	0	0.77	0.94	0	0	0	0	0
2009	FJI	Fiji	EAPRO	WPR	0	18661	18337	Middle income	0.99	0.99	0.99	0.89	0.87	0.99	0.82	0.7	0.75	0.7	0.99	0.75	0.7	0.99	0.75	0.7	0.99	0.76	0.69	0	0	0	0.72	0.56	0	0	0	0	0
2010	FJI	Fiji	EAPRO	WPR	0	18513	18198	Middle income	0.99	0.99	0.99	0.99	1.18	0.99	0.93	0.9	0.9	0.87	0.99	0.9	0.87	0.99	0.9	0.87	0.99	0.89	0.86	0	0	0	0.76	0.73	0	0	0	0	0
2011	FJI	Fiji	EAPRO	WPR	0	18352	18047	Middle income	0.99	0.99	0.99	0.61	0.73	0.99	1.01	0.84	1.03	0.84	0.99	1.03	0.84	0.99	1.03	0.84	0.99	1.02	0.84	0	0	0	1	0.82	0	0	0	0	0
2012	FJI	Fiji	EAPRO	WPR	0	18174	17879	Middle income	0.99	0.99	0.99	1	1.11	0.99	1.04	0.93	1.02	0.91	0.99	1.02	0.91	0.99	1.02	0.91	0.99	1.02	0.91	0	0	0	0.97	0.9	0	0	0	0	0
1980	FRA	France	Dev	EUR	0	756665	748780	High income	0.79	0	0.8	0	0	0.92	0	0	0	0	0	0	0	0	0	0	0.8	0	0	0	0	0	0	0	0	0	0	0	0.14
1981	FRA	France	Dev	EUR	0	764116	756491	High income	0.79	0	0.8	0	0	0.92	0	0	0	0	0	0	0	0	0	0	0.8	0	0	0	0	0	0	0	0	0	0	0	0.14
1982	FRA	France	Dev	EUR	0	772153	764742	High income	0.85	0	0.81	0	0	0.95	0	0	0	0	0	0	0	0	0	0	0.86	0	0	0	0	0	0	0	0	0	0	0	0.1
1983	FRA	France	Dev	EUR	0	778721	771514	High income	0.9	0.15	0.81	0	0	0.96	0	0	0	0	0	0	0	0	0	0	0.92	0	0	0	0	0	0	0	0	0	0	0	0.06
1984	FRA	France	Dev	EUR	0	782826	775825	High income	0.94	0.26	0.96	0	0	0.97	0	0	0	0	0	0	0	0	0	0	0.97	0	0	0	0	0	0	0	0	0	0	0	0.04
1985	FRA	France	Dev	EUR	0	783734	776952	High income	0.95	0.35	0.82	0	0	0.98	0	0	0	0	0	0	0	0	0	0	0.97	0	0	0	0	0	0	0	0	0	0	0	0.04
1986	FRA	France	Dev	EUR	0	781281	774730	High income	0.96	0.39	0.84	0	0	0.98	0	0	0	0	0	0	0	0	0	0	0.97	0	0	0	0	0	0	0	0	0	0	0	0.02
1987	FRA	France	Dev	EUR	0	776419	770100	High income	0.88	0.45	0.76	0	0	0.96	0	0	0	0	0	0	0	0	0	0	0.89	0	0	0	0	0	0	0	0	0	0	0	0.08
1988	FRA	France	Dev	EUR	0	770151	764061	High income	0.79	0.51	0.75	0	0	0.92	0	0	0	0	0	0	0	0	0	0	0.81	0	0	0	0	0	0	0	0	0	0	0	0.14
1989	FRA	France	Dev	EUR	0	763036	757174	High income	0.95	0.58	0.75	0	0	0.98	0	0	0	0	0	0	0	0	0	0	0.84	0	0	0	0	0	0	0	0	0	0	0	0.04
1990	FRA	France	Dev	EUR	0	755797	750172	High income	0.94	0.71	0.74	0	0	0.97	0	0	0	0	0	0	0	0	0	0	0.95	0	0	0	0	0	0	0	0	0	0	0	0.04
1991	FRA	France	Dev	EUR	0	749167	743797	High income	0.94	0.74	0.78	0	0	0.97	0	0	0	0	0	0	0	0	0	0	0.95	0	0	0	0	0	0	0	0	0	0	0	0.04
1992	FRA	France	Dev	EUR	0	743684	738588	High income	0.94	0.76	0.77	0	0	0.97	0	0	0	0	0	0	0	0	0	0	0.95	0	0	0	0	0	0	0	0	0	0	0	0.04
1993	FRA	France	Dev	EUR	0	739771	734964	High income	0.94	0.78	0.79	0	0	0.97	0	0	0	0	0	0	0	0	0	0	0.95	0	0	0	0	0	0	0	0	0	0	0	0.04
1994	FRA	France	Dev	EUR	0	737718	733210	High income	0.96	0.8	0.81	0	0	0.98	0	0	0	0	0	0	0	0	0	0	0.97	0	0	0	0	0	0	0	0	0	0	0	0.02
1995	FRA	France	Dev	EUR	0	737670	733454	High income	0.96	0.83	0.83	0	0	0.98	0	0	0	0	0	0	0	0	0	0	0.97	0	0	0	0	0	0	0	0	0	0	0	0.02
1996	FRA	France	Dev	EUR	0	739533	735585	High income	0.97	0.84	0.82	0	0	0.98	0	0	0	0	0	0	0	0	0	0	0.97	0	0	0	0	0	0	0	0	0	0	0	0.02
1997	FRA	France	Dev	EUR	0	742795	739076	High income	0.97	0.83	0.82	0.82	0	0.99	0	0	0	0.97	0	0	0	0	0	0	0.97	0	0.97	0	0	0	0	0.83	0	0	0	0	0.02
1998	FRA	France	Dev	EUR	0	746949	743409	High income	0.96	0.82	0.81	0.81	0	0.98	0	0	0	0.96	0.27	0	0.27	0.79	0	0.79	0.97	0	0.97	0	0	0	0	0.82	0	0	0	0	0.02
1999	FRA	France	Dev	EUR	0	751702	748291	High income	0.97	0.83	0.83	0.83	0	0.99	0	0	0	0.97	0.24	0	0.24	0.85	0	0.85	0.98	0	0.98	0	0	0	0	0.83	0	0	0	0	0.02
2000	FRA	France	Dev	EUR	0	756824	753496	High income	0.97	0.84	0.83	0.83	0	0.99	0	0	0	0.97	0.26	0	0.26	0.86	0	0.86	0.98	0	0.98	0	0	0	0	0.84	0	0	0	0	0.02
2001	FRA	France	Dev	EUR	0	762168	758888	High income	0.97	0.85	0.84	0.84	0	0.99	0	0	0	0.97	0.28	0	0.28	0.86	0	0.86	0.98	0	0.98	0	0	0	0	0.85	0	0	0	0	0.02
2002	FRA	France	Dev	EUR	0	767618	764370	High income	0.97	0.86	0.85	0.85	0	0.99	0	0	0	0.97	0.29	0	0.29	0.87	0	0.87	0.97	0	0.97	0	0	0	0	0.86	0	0	0	0	0.02
2003	FRA	France	Dev	EUR	0	772996	769782	High income	0.97	0.87	0.84	0.84	0	0.99	0	0	0	0.97	0.28	0	0.28	0.87	0	0.87	0.96	0	0.96	0	0	0	0	0.87	0	0	0	0	0.02
2004	FRA	France	Dev	EUR	0	778055	774886	High income	0.98	0.88	0.85	0.85	0	0.99	0	0	0	0.98	0.35	0	0.35	0.97	0	0.97	0.99	0	0.99	0	0	0	0	0.88	0	0	0	0	0.02
2005	FRA	France	Dev	EUR	0	782481	779372	High income	0.98	0.87	0.81	0.81	0	0.99	0	0	0	0.98	0.35	0	0.35	0.97	0	0.97	0.98	0	0.98	0	0	0	0	0.87	0	0	0	0	0.02
2006	FRA	France	Dev	EUR	0	786003	782969	High income	0.99	0.89	0.83	0.83	0	0.99	0	0	0	0.99	0.39	0	0.39	0.97	0	0.97	0.99	0	0.99	0	0	0	0	0.89	0	0	0	0	0
2007	FRA	France	Dev	EUR	0	788582	785631	High income	0.98	0.9	0.78	0.78	0	0.99	0	0	0	0.98	0.42	0	0.42	0.97	0	0.97	0.99	0	0.99	0	0	0	0	0.9	0	0	0	0	0.02
2008	FRA	France	Dev	EUR	0	790271	787405	High income	0.98	0.89	0	0	0	0.99	0	0	0	0.98	0.47	0	0.47	0.97	0	0.97	0.98	0	0.98	0	0	0	0	0.89	0	0	0	0	0.02
2009	FRA	France	Dev	EUR	0	791151	788368	High income	0.98	0.89	0	0	0	0.99	0	0	0	0.98	0.51	0	0.51	0.97	0	0.97	0.98	0	0.98	0	0	0	0	0	0	0	0	0	0.02
2010	FRA	France	Dev	EUR	0	791441	788741	High income	0.99	0.89	0	0	0	0.99	0	0	0	0.99	0.65	0	0.65	0.97	0	0.97	0.99	0	0.99	0.89	0	0.89	0	0.89	0	0	0	0	0
2011	FRA	France	Dev	EUR	0	791452	788828	High income	0.99	0.89	0	0	0	0.99	0	0	0	0.99	0.74	0	0.74	0.98	0	0.98	0.99	0	0.99	0.89	0	0.89	0	0.89	0	0	0	0	0
2012	FRA	France	Dev	EUR	0	791508	788956	High income	0.99	0.89	0	0	0	0.99	0	0	0	0	0.74	0	0	0.98	0	0	0.99	0	0	0.89	0	0	0	0	0	0	0	0	0
1987	FSM	Micronesia (Federated States of )	EAPRO	WPR	0	3244	3099	Middle income	0.57	0.69	0	0	0	0.8	0	0	0	0	0	0	0	0	0	0	0.56	0	0	0	0	0	0	0	0	0	0	0	0.28
1988	FSM	Micronesia (Federated States of )	EAPRO	WPR	0	3260	3116	Middle income	0.85	0.84	0	0	0	0.95	0	0	0	0	0	0	0	0	0	0	0.71	0	0	0	0	0	0	0	0	0	0	0	0.1
1989	FSM	Micronesia (Federated States of )	EAPRO	WPR	0	3277	3133	Middle income	0.95	0.94	0.08	0	0	0.98	0	0	0	0	0.47	0	0	0	0	0	0.78	0	0	0	0	0	0	0	0	0	0	0	0.04
1990	FSM	Micronesia (Federated States of )	EAPRO	WPR	0	3298	3155	Middle income	0.85	0.81	0.12	0	0	0.95	0	0	0	0	0.56	0	0	0	0	0	0.85	0	0	0	0	0	0	0	0	0	0	0	0.1
1991	FSM	Micronesia (Federated States of )	EAPRO	WPR	0	3322	3179	Middle income	0.79	0.76	0.5	0	0	0.92	0	0	0	0	0.65	0	0	0	0	0	0.78	0	0	0	0	0	0	0	0	0	0	0	0.14
1992	FSM	Micronesia (Federated States of )	EAPRO	WPR	0	3347	3205	Middle income	0.91	0.78	0.5	0	0	0.97	0	0	0	0	0.73	0	0	0	0	0	0.79	0	0	0	0	0	0	0	0	0	0	0	0.06
1993	FSM	Micronesia (Federated States of )	EAPRO	WPR	0	3370	3228	Middle income	0.78	0.8	0.5	0	0	0.92	0	0	0	0	0.82	0	0	0	0	0	0.79	0	0	0	0	0	0	0	0	0	0	0	0.16
1994	FSM	Micronesia (Federated States of )	EAPRO	WPR	0	3388	3247	Middle income	0.81	0.83	0.5	0	0	0.93	0	0	0	0	0.82	0	0	0	0	0	0.81	0	0	0	0	0	0	0	0	0	0	0	0.12
1995	FSM	Micronesia (Federated States of )	EAPRO	WPR	0	3398	3258	Middle income	0.83	0.9	0.5	0	0	0.94	0	0	0	0	0.82	0	0	0	0	0	0.81	0	0	0	0	0	0	0	0	0	0	0	0.12
1996	FSM	Micronesia (Federated States of )	EAPRO	WPR	0	3394	3256	Middle income	0.79	0.82	0.49	0	0	0.92	0	0	0	0	0.8	0	0	0	0	0	0.78	0	0	0	0	0	0	0	0	0	0	0	0.14
1997	FSM	Micronesia (Federated States of )	EAPRO	WPR	0	3376	3239	Middle income	0.75	0.74	0.48	0.48	0	0.91	0	0	0	0.75	0.78	0	0.78	0	0	0	0.75	0	0.75	0	0	0	0	0.74	0	0	0	0	0.18
1998	FSM	Micronesia (Federated States of )	EAPRO	WPR	0	3341	3208	Middle income	0.8	0.82	0.52	0.52	0	0.91	0	0	0	0.8	0.79	0	0.79	0	0	0	0.79	0	0.79	0	0	0	0	0.82	0	0	0	0	0.12
1999	FSM	Micronesia (Federated States of )	EAPRO	WPR	0	3290	3160	Middle income	0.76	0.79	0.39	0.39	0.19	0.92	0	0	0.78	0.76	0.77	0.4	0.77	0.4	0.4	0.4	0.76	0.78	0.76	0	0	0	0.81	0.79	0	0	0	0	0.18
2000	FSM	Micronesia (Federated States of )	EAPRO	WPR	0	3223	3098	Middle income	0.85	0.85	0.24	0.24	0.19	0.92	0	0.95	0.83	0.85	0.87	0.86	0.87	0.75	0.84	0.75	0.85	0.84	0.85	0	0	0	0.84	0.85	0	0	0	0	0.08
2001	FSM	Micronesia (Federated States of )	EAPRO	WPR	0	3142	3021	Middle income	0.75	0.84	0.39	0.39	0.37	0.9	0	0	0.74	0.75	0.81	0.79	0.81	0.73	0	0	0.79	0.78	0.79	0	0	0	0.82	0.84	0	0	0	0	0.16
2002	FSM	Micronesia (Federated States of )	EAPRO	WPR	0	3051	2935	Middle income	0.84	0.88	0.52	0	0	0.87	0	0	0	0	0.85	0	0	0.7	0	0	0.84	0	0	0	0	0	0	0	0	0	0	0	0.04
2003	FSM	Micronesia (Federated States of )	EAPRO	WPR	0	2956	2845	Middle income	0.92	0.91	0.64	0.64	0.58	0.97	0	0	0.95	0.92	0.89	0.92	0.89	0.68	0	0	0.88	0.91	0.88	0	0	0	0.94	0.91	0	0	0	0	0.06
2004	FSM	Micronesia (Federated States of )	EAPRO	WPR	0	2860	2754	Middle income	0.78	0.85	0.62	0.62	0.76	0.81	1	0.83	1	0.78	0.8	1.01	0.8	0.65	0.83	0.65	0.82	1.05	0.82	0	0	0	1.08	0.85	0	0	0	0	0.04
2005	FSM	Micronesia (Federated States of )	EAPRO	WPR	0	2769	2668	Middle income	0.94	0.96	0.7	0.7	0.78	0.98	0	0	1.09	0.94	0.91	1.08	0.91	0.74	0.86	0.74	0.94	1.04	0.94	0	0	0	1.12	0.96	0	0	0	0	0.04
2006	FSM	Micronesia (Federated States of )	EAPRO	WPR	0	2686	2589	Middle income	0.67	0.83	0.55	0.55	0.56	0.83	0	0	0.84	0.67	0.84	0.88	0.84	0.59	0.62	0.59	0.81	0.85	0.81	0	0	0	0.87	0.83	0	0	0	0	0.2
2007	FSM	Micronesia (Federated States of )	EAPRO	WPR	0	2612	2521	Middle income	0.79	0.92	0.82	0.82	0.75	0.86	0	0	0.83	0.79	0.9	0.85	0.9	0.79	0.67	0.79	0.79	0.83	0.79	0	0	0	0.9	0.92	0	0	0	0	0.08
2008	FSM	Micronesia (Federated States of )	EAPRO	WPR	0	2551	2463	Middle income	0.85	0.86	0.79	0	0	0.87	0	0	0	0	0.89	0	0.89	0.73	0	0.73	0.88	0	0.88	0	0	0	0	0.86	0	0	0	0	0.02
2009	FSM	Micronesia (Federated States of )	EAPRO	WPR	0	2503	2417	Middle income	0.91	0.86	0.75	0.75	0.76	0.97	0	0	0	0.91	0.89	0.94	0.89	0.73	0.74	0.73	0.81	0.94	0.81	0	0	0	0.92	0.86	0	0	0	0	0.06
2010	FSM	Micronesia (Federated States of )	EAPRO	WPR	0	2470	2386	Middle income	0.85	0.8	0.7	0.7	0	0.9	0	0.9	0	0.85	0.88	0	0.88	0.7	0	0.7	0.85	0	0.85	0.7	0	0.7	0	0.8	0.7	0.7	0	0	0.06
2011	FSM	Micronesia (Federated States of )	EAPRO	WPR	0	2452	2370	Middle income	0.84	0.92	0.75	0.75	0.77	0.96	1	0.96	0.87	0.84	0.83	0.86	0.83	0.72	0.75	0.72	0.83	0.86	0.83	0.63	0	0.63	0.96	0.92	0.4	0.4	0	0	0.12
2012	FSM	Micronesia (Federated States of )	EAPRO	WPR	0	2447	2367	Middle income	0.81	0.91	0.78	0.78	0.76	0.97	0.95	0.97	0.8	0.81	0.82	0.81	0.82	0.66	0.65	0.66	0.81	0.79	0.81	0.6	0.59	0.6	0.89	0.91	0.45	0.45	0	0	0.16
1980	GAB	Gabon	WCARO	AFR	0	27631	25255	Middle income	0	0	0	0	0	0	0	0	0	0	0	0	0	0	0	0	0	0	0	0	0	0	0	0	0	0	0	0	0
1981	GAB	Gabon	WCARO	AFR	0	28377	26037	Middle income	0	0	0	0	0	0	0	0	0	0	0	0	0	0	0	0	0	0	0	0	0	0	0	0	0	0	0	0	0
1982	GAB	Gabon	WCARO	AFR	0	29140	26838	Middle income	0	0	0.82	0	0	0	0	0	0	0	0	0	0	0	0	0	0	0	0	0	0	0	0	0	0	0	0	0	0
1983	GAB	Gabon	WCARO	AFR	0	29912	27650	Middle income	0.14	0	0.8	0	0	0.36	0	0	0	0	0	0	0	0	0	0	0	0	0	0	0	0	0	0	0	0	0	0	0.62
1984	GAB	Gabon	WCARO	AFR	0	30686	28464	Middle income	0.31	0	0.77	0	0	0.46	0	0	0	0	0	0	0	0	0	0	0	0	0	0	0	0	0	0	0	0	0	0	0.32
1985	GAB	Gabon	WCARO	AFR	0	31455	29272	Middle income	0.48	0.58	0.8	0	0	0.56	0	0	0	0	0	0	0	0	0	0	0.48	0	0	0	0	0	0	0	0	0	0	0	0.14
1986	GAB	Gabon	WCARO	AFR	0	32216	30067	Middle income	0.59	0.66	0.9	0	0	0.66	0	0	0	0	0	0	0	0	0	0	0.59	0	0	0	0	0	0	0	0	0	0	0	0.1
1987	GAB	Gabon	WCARO	AFR	0	32966	30844	Middle income	0.65	0.67	0.95	0	0	0.76	0	0	0	0	0	0	0	0	0	0	0.65	0	0	0	0	0	0	0	0	0	0	0	0.14
1988	GAB	Gabon	WCARO	AFR	0	33703	31597	Middle income	0.72	0.68	0.95	0	0	0.86	0	0	0	0	0	0	0	0	0	0	0.72	0	0	0	0	0	0	0	0	0	0	0	0.16
1989	GAB	Gabon	WCARO	AFR	0	34422	32322	Middle income	0.78	0.76	0.96	0	0	0.96	0	0	0	0	0	0	0	0	0	0	0.78	0	0	0	0	0	0	0	0	0	0	0	0.18
1990	GAB	Gabon	WCARO	AFR	0	35113	33008	Middle income	0.78	0.76	0.96	0	0	0.96	0	0	0	0	0	0	0	0	0	0	0.78	0	0	0	0	0	0	0	0	0	0	0	0.18
1991	GAB	Gabon	WCARO	AFR	0	35767	33649	Middle income	0.72	0.71	0.97	0	0	0.94	0	0	0	0	0	0	0	0	0	0	0.72	0	0	0	0	0	0	0	0	0	0	0	0.24
1992	GAB	Gabon	WCARO	AFR	0	36386	34247	Middle income	0.66	0.66	0.97	0	0	0.92	0	0	0	0	0	0	0	0	0	0	0.66	0	0	0	0	0	0	0	0	0	0	0	0.28
1993	GAB	Gabon	WCARO	AFR	0	36976	34812	Middle income	0.67	0.63	0.97	0	0	0.88	0	0	0	0	0	0	0	0	0	0	0.67	0	0	0	0	0	0	0	0	0	0	0	0.24
1994	GAB	Gabon	WCARO	AFR	0	37546	35355	Middle income	0.69	0.6	0.94	0	0	0.85	0	0	0	0	0	0	0	0	0	0	0.69	0	0	0	0	0	0	0	0	0	0	0	0.18
1995	GAB	Gabon	WCARO	AFR	0	38109	35888	Middle income	0.7	0.57	0.9	0	0	0.81	0	0	0	0	0	0	0	0	0	0	0.7	0	0	0	0	0	0	0	0	0	0	0	0.14
1996	GAB	Gabon	WCARO	AFR	0	38683	36428	Middle income	0.62	0.57	0.9	0	0	0.78	0	0	0	0	0	0	0	0	0	0	0.6	0	0	0	0	0	0	0	0	0	0	0	0.2
1997	GAB	Gabon	WCARO	AFR	0	39282	36990	Middle income	0.54	0.56	0.9	0.72	0	0.75	0	0	0	0.54	0	0	0	0	0	0	0.5	0	0.54	0	0	0	0	0.32	0	0	0	0	0.28
1998	GAB	Gabon	WCARO	AFR	0	39922	37589	Middle income	0.5	0.56	0.9	0.49	0	0.72	0	0	0	0.37	0	0	0	0	0	0	0.47	0	0.37	0	0	0	0	0.38	0	0	0	0	0.3
1999	GAB	Gabon	WCARO	AFR	0	40611	38236	Middle income	0.45	0.55	0.89	0.6	0.69	0.69	0	0	0.39	0.31	0	0	0	0	0	0	0.44	0.38	0.31	0	0	0	0.36	0.3	0	0	0	0	0.34
2000	GAB	Gabon	WCARO	AFR	0	41359	38942	Middle income	0.45	0.55	0.9	0.48	0.57	0.69	0.3	0.24	0.12	0.1	0	0	0	0	0	0	0.44	0.65	0.52	0	0	0	0.34	0.27	0	0	0	0	0.34
2001	GAB	Gabon	WCARO	AFR	0	42168	39713	Middle income	0.45	0.55	0.9	0.39	0.46	0.69	0.58	0.45	0.35	0.28	0	0	0	0	0	0	0.44	0.35	0.37	0	0	0	0.31	0.24	0	0	0	0	0.34
2002	GAB	Gabon	WCARO	AFR	0	43031	40545	Middle income	0.45	0.55	0.91	0.55	0.67	0.69	0.67	0.6	0.43	0.33	0	0	0	0	0	0	0.44	0.7	0.54	0	0	0	0.39	0.3	0	0	0	0	0.34
2003	GAB	Gabon	WCARO	AFR	0	43935	41427	Middle income	0.45	0.55	0.91	0.51	0.74	0.69	0.89	0.72	0.78	0.4	0	0	0	0	0	0	0.44	0.68	0.4	0	0	0	0.79	0.37	0	0	0.15	0.15	0.34
2004	GAB	Gabon	WCARO	AFR	0	44875	42354	Middle income	0.45	0.55	0.92	0.45	0.55	0.69	0.68	0.53	0.46	0.4	0	0	0	0	0	0	0.44	0.19	0.16	0	0	0	0.48	0.37	0	0	0.28	0.14	0.34
2005	GAB	Gabon	WCARO	AFR	0	45849	43328	Middle income	0.45	0.55	0.92	0.53	0.68	0.69	0.71	0.52	0.55	0.4	0.28	0.39	0.28	0	0	0	0.44	0.51	0.37	0	0	0	0.42	0.3	0	0	0.42	0.28	0.34
2006	GAB	Gabon	WCARO	AFR	0	46861	44350	Middle income	0.45	0.55	0.93	0.56	0.69	0.69	0.74	0.57	0.58	0.44	0.52	0.68	0.52	0	0	0	0.44	0.63	0.48	0	0	0	0.57	0.44	0	0	0.55	0.44	0.34
2007	GAB	Gabon	WCARO	AFR	0	47900	45408	Middle income	0.81	0.62	0.93	0.67	0.84	0.86	1.01	0.8	1.02	0.81	0.75	0.94	0.75	0	0	0	0.78	0.98	0.78	0	0	0	0.78	0.62	0	0	0.65	0.65	0.06
2008	GAB	Gabon	WCARO	AFR	0	48949	46482	Middle income	0.82	0.67	0.94	0.75	0.96	0.85	1.07	0.85	1.03	0.82	0.82	1.03	0.82	0	0	0	0.81	1.02	0.81	0	0	0	0.85	0.67	0	0	0.7	0.7	0.04
2009	GAB	Gabon	WCARO	AFR	0	49984	47546	Middle income	0.76	0.63	0.94	0.71	0.9	0.81	1.03	0.81	0.96	0.76	0.79	1	0.79	0	0	0	0.74	0.93	0.74	0	0	0	0.79	0.63	0	0	0.67	0.67	0.06
2010	GAB	Gabon	WCARO	AFR	0	50970	48566	Middle income	0.67	0.62	0.95	0.68	0.86	0.82	1.18	0.93	0.85	0.67	0.67	0.85	0.67	0.67	0.85	0.67	0.68	0.86	0.68	0	0	0	0.78	0.62	0	0	0.61	0.61	0.18
2011	GAB	Gabon	WCARO	AFR	0	51869	49503	Middle income	0.75	0.72	0.95	0.76	0.98	0.82	1.04	0.82	0.96	0.75	0.75	0.96	0.75	0.75	0.96	0.75	0.75	0.95	0.75	0	0	0	0.91	0.72	0	0	0.71	0.71	0.08
2012	GAB	Gabon	WCARO	AFR	0	52664	50337	Middle income	0.82	0.71	0.98	0.79	1.02	0.86	1.1	0.86	1.05	0.82	0.82	1.05	0.82	0.82	1.05	0.82	0.8	1.03	0.8	0	0	0	0.91	0.71	0	0	0.71	0.71	0.04
1980	GBR	United Kingdom of Great Britain and Northern Ireland	Dev	EUR	0	691540	682983	High income	0.41	0.53	0	0	0	0.66	0	0	0	0	0	0	0	0	0	0	0.81	0	0	0	0	0	0	0	0	0	0	0	0.38
1981	GBR	United Kingdom of Great Britain and Northern Ireland	Dev	EUR	0	702641	694383	High income	0.46	0.55	0	0	0	0.71	0	0	0	0	0	0	0	0	0	0	0.82	0	0	0	0	0	0	0	0	0	0	0	0.36
1982	GBR	United Kingdom of Great Britain and Northern Ireland	Dev	EUR	0	716190	708173	High income	0.53	0.58	0	0	0	0.77	0	0	0	0	0	0	0	0	0	0	0.84	0	0	0	0	0	0	0	0	0	0	0	0.32
1983	GBR	United Kingdom of Great Britain and Northern Ireland	Dev	EUR	0	730735	722914	High income	0.59	0.6	0	0	0	0.81	0	0	0	0	0	0	0	0	0	0	0.84	0	0	0	0	0	0	0	0	0	0	0	0.28
1984	GBR	United Kingdom of Great Britain and Northern Ireland	Dev	EUR	0	745002	737347	High income	0.65	0.63	0	0	0	0.85	0	0	0	0	0	0	0	0	0	0	0.84	0	0	0	0	0	0	0	0	0	0	0	0.24
1985	GBR	United Kingdom of Great Britain and Northern Ireland	Dev	EUR	0	757635	750139	High income	0.65	0.68	0	0	0	0.85	0	0	0	0	0	0	0	0	0	0	0.95	0	0	0	0	0	0	0	0	0	0	0	0.24
1986	GBR	United Kingdom of Great Britain and Northern Ireland	Dev	EUR	0	767566	760248	High income	0.67	0.71	0	0	0	0.86	0	0	0	0	0	0	0	0	0	0	0.85	0	0	0	0	0	0	0	0	0	0	0	0.22
1987	GBR	United Kingdom of Great Britain and Northern Ireland	Dev	EUR	0	774546	767446	High income	0.73	0.76	0	0	0	0.9	0	0	0	0	0	0	0	0	0	0	0.87	0	0	0	0	0	0	0	0	0	0	0	0.18
1988	GBR	United Kingdom of Great Britain and Northern Ireland	Dev	EUR	0	778498	771664	High income	0.75	0.8	0	0	0	0.91	0	0	0	0	0	0	0	0	0	0	0.87	0	0	0	0	0	0	0	0	0	0	0	0.18
1989	GBR	United Kingdom of Great Britain and Northern Ireland	Dev	EUR	0	779291	772770	High income	0.78	0.84	0	0	0	0.92	0	0	0	0	0	0	0	0	0	0	0.89	0	0	0	0	0	0	0	0	0	0	0	0.16
1990	GBR	United Kingdom of Great Britain and Northern Ireland	Dev	EUR	0	777143	770971	High income	0.84	0.87	0	0	0	0.94	0	0	0	0	0	0	0	0	0	0	0.92	0	0	0	0	0	0	0	0	0	0	0	0.1
1991	GBR	United Kingdom of Great Britain and Northern Ireland	Dev	EUR	0	772623	766812	High income	0.88	0.9	0	0	0	0.96	0	0	0	0	0	0	0	0	0	0	0.93	0	0	0	0	0	0	0	0	0	0	0	0.08
1992	GBR	United Kingdom of Great Britain and Northern Ireland	Dev	EUR	0	766669	761203	High income	0.92	0.92	0	0	0	0.97	0	0	0	0	0	0	0	0	0	0	0.95	0	0	0	0	0	0	0	0	0	0	0	0.06
1993	GBR	United Kingdom of Great Britain and Northern Ireland	Dev	EUR	0	760075	754917	High income	0.93	0.91	0	0	0	0.97	0	0	0	0	0	0	0	0.89	0	0	0.95	0	0	0	0	0	0	0	0	0	0	0	0.04
1994	GBR	United Kingdom of Great Britain and Northern Ireland	Dev	EUR	0	753222	748329	High income	0.93	0.91	0	0	0	0.97	0	0	0	0	0	0	0	0.93	0	0	0.95	0	0	0	0	0	0	0	0	0	0	0	0.04
1995	GBR	United Kingdom of Great Britain and Northern Ireland	Dev	EUR	0	745845	741174	High income	0.94	0.92	0	0	0	0.97	0	0	0	0	0	0	0	0.94	0	0	0.96	0	0	0	0	0	0	0	0	0	0	0	0.04
1996	GBR	United Kingdom of Great Britain and Northern Ireland	Dev	EUR	0	737306	732825	High income	0.94	0.92	0	0	0	0.97	0	0	0	0	0	0	0	0.95	0	0	0.96	0	0	0	0	0	0	0	0	0	0	0	0.04
1997	GBR	United Kingdom of Great Britain and Northern Ireland	Dev	EUR	0	727340	723029	High income	0.92	0.91	0	0	0	0.97	0	0	0	0.92	0	0	0	0.92	0	0.92	0.92	0	0.92	0	0	0	0	0.91	0	0	0	0	0.06
1998	GBR	United Kingdom of Great Britain and Northern Ireland	Dev	EUR	0	716265	712113	High income	0.91	0.87	0	0	0	0.97	0	0	0	0.91	0	0	0	0.91	0	0.91	0.91	0	0.91	0	0	0	0	0.87	0	0	0	0	0.06
1999	GBR	United Kingdom of Great Britain and Northern Ireland	Dev	EUR	0	704982	700979	High income	0.92	0.88	0	0	0	0.97	0	0	0	0.92	0	0	0	0.92	0	0.92	0.92	0	0.92	0	0	0	0	0.88	0	0	0	0	0.06
2000	GBR	United Kingdom of Great Britain and Northern Ireland	Dev	EUR	0	695396	691522	High income	0.91	0.88	0	0	0	0.97	0	0	0.92	0.91	0	0	0	0.91	0.93	0.91	0.91	0.93	0.91	0	0	0	0.9	0.88	0	0	0	0	0.06
2001	GBR	United Kingdom of Great Britain and Northern Ireland	Dev	EUR	0	689748	685975	High income	0.91	0.85	0	0	0	0.97	0	0	0.93	0.91	0	0	0	0.91	0.93	0.91	0.91	0.94	0.91	0	0	0	0.84	0.85	0	0	0	0	0.06
2002	GBR	United Kingdom of Great Britain and Northern Ireland	Dev	EUR	0	689324	685617	High income	0.91	0.85	0	0	0	0.97	0	0	0.91	0.91	0	0	0	0.91	0.92	0.91	0.91	0.92	0.91	0	0	0	0.82	0.85	0	0	0	0	0.06
2003	GBR	United Kingdom of Great Britain and Northern Ireland	Dev	EUR	0	694539	690862	High income	0.91	0.82	0	0	0	0.97	0	0	0.84	0.91	0	0	0	0.91	0.84	0.91	0.91	0.84	0.91	0	0	0	0	0.82	0	0	0	0	0.06
2004	GBR	United Kingdom of Great Britain and Northern Ireland	Dev	EUR	0	704964	701290	High income	0.92	0.81	0	0	0	0.97	0	0	0.87	0.92	0	0	0	0.92	0.87	0.92	0.92	0.87	0.92	0	0	0	0.75	0.81	0	0	0	0	0.06
2005	GBR	United Kingdom of Great Britain and Northern Ireland	Dev	EUR	0	719072	715386	High income	0.91	0.82	0	0	0	0.97	0	0	0.93	0.91	0	0	0	0.91	0.93	0.91	0.91	0.93	0.91	0	0	0	0.81	0.82	0	0	0	0	0.06
2006	GBR	United Kingdom of Great Britain and Northern Ireland	Dev	EUR	0	734565	730868	High income	0.92	0.85	0	0	0	0.97	0	0	0.85	0.92	0	0	0	0.92	0.85	0.92	0.92	0.85	0.92	0	0	0	0.77	0.85	0	0	0	0	0.06
2007	GBR	United Kingdom of Great Britain and Northern Ireland	Dev	EUR	0	748899	745207	High income	0.92	0.86	0	0	0	0.97	0	0	0.85	0.92	0	0	0	0.92	0.85	0.92	0.92	0.85	0.92	0	0	0	0.78	0.86	0	0	0	0	0.06
2008	GBR	United Kingdom of Great Britain and Northern Ireland	Dev	EUR	0	760157	756497	High income	0.92	0.86	0	0	0	0.97	0	0	0.87	0.92	0	0	0	0.92	0.87	0.92	0.92	0.87	0.92	0	0	0	0.79	0.86	0	0	0	0	0.06
2009	GBR	United Kingdom of Great Britain and Northern Ireland	Dev	EUR	0	767563	763963	High income	0.93	0.86	0	0	0	0.97	0	0	0.94	0.93	0	0	0	0.93	0.94	0.93	0.93	0.94	0.93	0	0	0	0.84	0.86	0	0	0	0	0.04
2010	GBR	United Kingdom of Great Britain and Northern Ireland	Dev	EUR	0	771117	767604	High income	0.94	0.89	0	0	0	0.98	0	0	0.96	0.94	0	0	0	0.94	0.96	0.94	0.94	0.96	0.94	0.89	0.95	0.89	0.9	0.89	0	0	0	0	0.04
2011	GBR	United Kingdom of Great Britain and Northern Ireland	Dev	EUR	0	771660	768253	High income	0.95	0.9	0	0	0	0.98	0	0	0.98	0.95	0	0	0	0.95	0.98	0.95	0.95	0.98	0.95	0.9	0	0.9	0.92	0.9	0	0	0	0	0.04
2012	GBR	United Kingdom of Great Britain and Northern Ireland	Dev	EUR	0	770931	767636	High income	0.97	0.93	0	0	0	0.99	0	0	1	0.97	0	0	0	0.97	1	0.97	0.97	1	0.97	0.95	0	0.95	0.95	0.93	0	0	0	0	0.02
1992	GEO	Georgia	CEE-CIS	EUR	1	83601	79865	Middle income	0.58	0.16	0.67	0	0	0.8	0	0	0	0	0	0	0	0	0	0	0.68	0	0	0	0	0	0	0	0	0	0	0	0.28
1993	GEO	Georgia	CEE-CIS	EUR	1	79568	76055	Middle income	0.54	0.61	0.3	0	0	0.77	0	0	0	0	0	0	0	0	0	0	0.82	0	0	0	0	0	0	0	0	0	0	0	0.3
1994	GEO	Georgia	CEE-CIS	EUR	1	75452	72189	Middle income	0.58	0.63	0.3	0	0	0.8	0	0	0	0	0	0	0	0	0	0	0.82	0	0	0	0	0	0	0	0	0	0	0	0.28
1995	GEO	Georgia	CEE-CIS	EUR	1	71426	68427	Middle income	0.79	0.61	0.7	0	0	0.91	0	0	0	0	0	0	0	0	0	0	0.82	0	0	0	0	0	0	0	0	0	0	0	0.14
1996	GEO	Georgia	CEE-CIS	EUR	1	67627	64893	Middle income	0.8	0.65	0.7	0	0	0.9	0	0	0	0	0	0	0	0	0	0	0.82	0	0	0	0	0	0	0	0	0	0	0	0.12
1997	GEO	Georgia	CEE-CIS	EUR	1	64150	61668	Middle income	0.8	0.69	0.76	0.76	0	0.88	0	0	0	0.92	0	0	0	0	0	0	0.81	0	0.98	0	0	0	0	0.95	0	0	0	0	0.1
1998	GEO	Georgia	CEE-CIS	EUR	1	61094	58841	Middle income	0.8	0.73	0.94	0.94	0	0.87	0	0	0	0.89	0	0	0	0	0	0	0.8	0	0.95	0	0	0	0	0.9	0	0	0	0	0.08
1999	GEO	Georgia	CEE-CIS	EUR	1	58570	56517	Middle income	0.84	0.76	0.95	0.95	0.63	0.88	0	0	0.82	0.98	0	0	0	0	0	0	0.82	0.82	0.98	0	0	0	0.89	0.97	0	0	0	0	0.04
2000	GEO	Georgia	CEE-CIS	EUR	1	56730	54843	Middle income	0.8	0.73	0.95	0.95	0.77	0.89	0.89	0.99	0.82	0.98	0.55	0.3	0.55	0	0	0	0.81	0.78	0.98	0	0	0	0.87	0.97	0	0	0	0	0.1
2001	GEO	Georgia	CEE-CIS	EUR	1	55692	53937	Middle income	0.87	0.75	0.94	0.94	0.77	0.97	0.83	0.97	0.73	0.87	0.61	0.28	0.61	0	0	0	0.83	0.69	0.83	0	0	0	0.48	1	0	0	0	0	0.1
2002	GEO	Georgia	CEE-CIS	EUR	1	55399	53749	Middle income	0.84	0.78	0.91	0.91	0.74	0.96	0.79	0.96	0.7	0.84	0.51	0.42	0.51	0	0	0	0.89	0.74	0.89	0	0	0	0.84	0.99	0	0	0	0	0.12
2003	GEO	Georgia	CEE-CIS	EUR	1	55729	54162	Middle income	0.76	0.8	0.87	0.87	0.69	0.86	0.7	0.86	0.62	0.76	0.49	0	0.49	0	0	0	0.75	0.4	0.75	0	0	0	0.66	0.8	0	0	0	0	0.12
2004	GEO	Georgia	CEE-CIS	EUR	1	56550	55050	Middle income	0.78	0.86	0.91	0.91	0.74	0.88	0.71	0.88	0.64	0.78	0.64	0.51	0.64	0	0	0	0.66	0.53	0.66	0	0	0	0.7	0.86	0	0	0	0	0.12
2005	GEO	Georgia	CEE-CIS	EUR	1	57662	56218	Middle income	0.84	0.92	0.95	0.95	0.81	0.94	0.73	0.94	0.65	0.84	0.74	0.57	0.74	0	0	0	0.84	0.65	0.84	0	0	0	0.71	0.92	0	0	0	0	0.1
2006	GEO	Georgia	CEE-CIS	EUR	1	58833	57436	Middle income	0.87	0.95	0.95	0.95	0.79	0.99	0.75	0.99	0.66	0.87	0.83	0.63	0.83	0	0	0	0.88	0.67	0.88	0	0	0	0.72	0.95	0	0	0	0	0.12
2007	GEO	Georgia	CEE-CIS	EUR	1	59850	58495	Middle income	0.98	0.97	0.96	0.96	0.8	0.99	0.81	1	0.76	0.98	0.94	0.73	0.94	0	0	0	0.88	0.68	0.88	0	0	0	0.75	0.97	0	0	0	0	0.02
[truncated: 4,062 more rows]

## Sheet: WHO Regions
WHO Regions
Countries in WHO South-East Asia Region				Countries in the WHO Eastern Mediterranean Region					Countries in the WHO African Region
Bangladesh				Afghanistan					Algeria
Bhutan				Bahrain					Angola
Democratic People's Republic of Korea				Djibouti					Benin
India				Egypt					Botswana
Indonesia				Iran (Islamic Republic of)					Burkina Faso
Maldives				Iraq					Burundi
Myanmar				Jordan					Cameroon
Nepal				Kuwait					Cape Verde
Sri Lanka				Lebanon					Central African Republic
Thailand				Libya					Chad
Timor-Leste				Morocco					Comoros
				Oman					Congo
Countries in the WHO Western Pacific Region				Pakistan					Côte d'Ivoire
Australia				Qatar					Democratic Republic of the Congo
Brunei Darussalam				Saudi Arabia					Equatorial Guinea
Cambodia				Somalia					Eritrea
China				Sudan					Ethiopia
Cook Islands				Syrian Arab Republic					Gabon
Fiji				Tunisia					Gambia
Japan				United Arab Emirates					Ghana
Kiribati				Yemen					Guinea
Lao People's Democratic Republic									Guinea-Bissau
Malaysia									Kenya
Marshall Islands									Lesotho
Micronesia (Federated States of)									Liberia
Mongolia									Madagascar
Nauru									Malawi
New Zealand									Mali
Niue									Mauritania
Palau									Mauritius
Papua New Guinea									Mozambique
Philippines									Namibia
Republic of Korea									Niger
Samoa									Nigeria
Singapore									Rwanda
Solomon Islands									Sao Tome and Principe
Tonga									Senegal
Tuvalu									Seychelles
Vanuatu									Sierra Leone
Viet Nam									South Africa
									South Sudan
									Swaziland
									Togo
									Uganda
									United Republic of Tanzania
									Zambia
									Zimbabwe

## Sheet: GNI per capita
World Bank income classification
WB income classification thresholds		2003	2004	2005	2006	2007	2008	2009	2010	2011	2012
LIC	<=	765	825	875	905	935	975	995	1005	1025	1035
LMIC	>LIC but <=	3035	3255	3465	3595	3705	3855	3945	3975	4035	4085
UMIC	>LMIC but <=	9385	10065	10725	11115	11455	11905	12195	12275	12475	12615
HIC	>	9385	10065	10725	11115	11455	11905	12195	12275	12475	12615
Country Name	WB Country Code	2003	2004	2005	2006	2007	2008	2009	2010	2011	2012	2003	2004	2005	2006	2007	2008	2009	2010	2011	2012
Congo, Dem. Rep.	ZAR	110	120	130	140	150	170	100	190	200	220	LIC	LIC	LIC	LIC	LIC	LIC	LIC	LIC	LIC	LIC
Burundi	BDI	120	120	130	140	160	180	180	200	220	240	LIC	LIC	LIC	LIC	LIC	LIC	LIC	LIC	LIC	LIC
Malawi	MWI	190	220	220	220	250	290	320	340	360	320	LIC	LIC	LIC	LIC	LIC	LIC	LIC	LIC	LIC	LIC
Liberia	LBR	80	90	120	140	160	190	240	270	330	370	LIC	LIC	LIC	LIC	LIC	LIC	LIC	LIC	LIC	LIC
Niger	NER	190	220	250	270	280	330	340	320	330	370	LIC	LIC	LIC	LIC	LIC	LIC	LIC	LIC	LIC	LIC
Ethiopia	ETH	110	130	160	180	220	280	340	370	380	410	LIC	LIC	LIC	LIC	LIC	LIC	LIC	LIC	LIC	LIC
Madagascar	MDG	280	290	290	280	330	400	410	420	420	430	LIC	LIC	LIC	LIC	LIC	LIC	LIC	LIC	LIC	LIC
Uganda	UGA	240	270	290	310	330	380	400	460	470	440	LIC	LIC	LIC	LIC	LIC	LIC	LIC	LIC	LIC	LIC
Eritrea	ERI	170	200	230	240	240	230	270	310	390	450	LIC	LIC	LIC	LIC	LIC	LIC	LIC	LIC	LIC	LIC
Guinea	GIN	320	360	340	300	310	320	350	360	400	460	LIC	LIC	LIC	LIC	LIC	LIC	LIC	LIC	LIC	LIC
Central African Republic	CAF	250	300	340	360	390	430	460	470	480	490	LIC	LIC	LIC	LIC	LIC	LIC	LIC	LIC	LIC	LIC
Togo	TGO	290	330	370	390	410	400	450	460	470	500	LIC	LIC	LIC	LIC	LIC	LIC	LIC	LIC	LIC	LIC
Mozambique	MOZ	230	260	290	300	330	380	420	430	450	510	LIC	LIC	LIC	LIC	LIC	LIC	LIC	LIC	LIC	LIC
Gambia	GMB	420	430	410	420	460	530	570	580	510	510	LIC	LIC	LIC	LIC	LIC	LIC	LIC	LIC	LIC	LIC
Guinea-Bissau	GNB	180	250	400	400	440	510	540	540	570	550	LIC	LIC	LIC	LIC	LIC	LIC	LIC	LIC	LIC	LIC
Rwanda	RWA	200	220	260	300	350	420	470	510	560	LIC	LIC	LIC	LIC	LIC	LIC	LIC	LIC	LIC	LIC	LIC
Tanzania	TZA	330	360	380	390	410	450	500	530	540	570	LIC	LIC	LIC	LIC	LIC	LIC	LIC	LIC	LIC	LIC
Afghanistan	AFG		210	250	270	330	360	460	510	570	LIC	LIC	LIC	LIC	LIC	LIC	LIC	LIC	LIC	LIC	LIC
Sierra Leone	SLE	300	300	310	330	370	420	440	450	480	580	LIC	LIC	LIC	LIC	LIC	LIC	LIC	LIC	LIC	LIC
Sudan - South	SSD	LIC	LIC	LIC	LIC	LIC	LIC	LIC	940	1210	650	LIC	LIC	LIC	LIC	LIC	LIC	LIC	LIC	LMIC	LIC
Mali	MLI	310	380	440	470	500	580	620	660	670	660	LIC	LIC	LIC	LIC	LIC	LIC	LIC	LIC	LIC	LIC
Burkina Faso	BFA	290	340	410	440	450	510	550	600	620	670	LIC	LIC	LIC	LIC	LIC	LIC	LIC	LIC	LIC	LIC
Zimbabwe	ZWE	410	430	430	440	420	330	380	460	590	680	LIC	LIC	LIC	LIC	LIC	LIC	LIC	LIC	LIC	LIC
Nepal	NPL	260	290	320	350	380	440	490	540	610	700	LIC	LIC	LIC	LIC	LIC	LIC	LIC	LIC	LIC	LIC
Chad	TCD	210	340	420	450	490	530	630	680	690	740	LIC	LIC	LIC	LIC	LIC	LIC	LIC	LIC	LIC	LIC
Benin	BEN	400	470	530	560	600	670	710	710	720	750	LIC	LIC	LIC	LIC	LIC	LIC	LIC	LIC	LIC	LIC
Haiti	HTI	LIC	370	410	480	550	620	680	650	700	760	LIC	LIC	LIC	LIC	LIC	LIC	LIC	LIC	LIC	LIC
Bangladesh	BGD	400	430	470	490	510	560	620	690	770	840	LIC	LIC	LIC	LIC	LIC	LIC	LIC	LIC	LIC	LIC
Comoros	COM	470	560	650	670	690	740	800	810	830	840	LIC	LIC	LIC	LIC	LIC	LIC	LIC	LIC	LIC	LIC
Kenya	KEN	410	460	520	570	650	730	780	800	800	850	LIC	LIC	LIC	LIC	LIC	LIC	LIC	LIC	LIC	LIC
Tajikistan	TJK	210	270	320	370	440	570	650	730	780	860	LIC	LIC	LIC	LIC	LIC	LIC	LIC	LIC	LIC	LIC
Cambodia	KHM	350	400	460	520	580	660	690	740	800	880	LIC	LIC	LIC	LIC	LIC	LIC	LIC	LIC	LIC	LIC
Kyrgyz Republic	KGZ	340	400	450	500	610	770	860	840	900	990	LIC	LIC	LIC	LIC	LIC	LIC	LIC	LIC	LIC	LIC
Senegal	SEN	550	670	770	800	870	980	1030	1040	1030	1040	LIC	LIC	LMIC	LIC	LIC	LMIC	LMIC	LMIC	LMIC	LMIC
Mauritania	MRT	510	590	690	830	930	1060	1000	980	980	1110	LIC	LIC	LIC	LIC	LIC	LMIC	LMIC	LIC	LIC	LMIC
Solomon Islands	SLB	840	860	900	970	1030	1060	970	1050	1120	1130	LMIC	LIC	LMIC	LMIC	LMIC	LMIC	LMIC	LMIC	LMIC	LMIC
Cameroon	CMR	660	800	900	960	990	1100	1150	1140	1140	1170	LIC	LIC	LMIC	LMIC	LMIC	LMIC	LMIC	LMIC	LMIC	LMIC
Côte d'Ivoire	CIV	660	800	900	940	990	1110	1200	1210	1140	1220	LIC	LIC	LMIC	LMIC	LMIC	LMIC	LMIC	LMIC	LMIC	LMIC
Lao PDR	LAO	330	390	450	510	610	740	880	980	1110	1260	LIC	LIC	LIC	LIC	LIC	LIC	LIC	LIC	LMIC	LMIC
Pakistan	PAK	540	620	710	790	850	940	1000	1050	1120	1260	LIC	LIC	LIC	LIC	LIC	LIC	LMIC	LMIC	LMIC	LMIC
Yemen	YEM	540	610	700	810	900	1020	1110	1220	1110	1270	LIC	LIC	LIC	LIC	LIC	LMIC	LMIC	LMIC	LMIC	LMIC
Sao Tome and Principe	STP	630	710	740	800	850	970	1080	1140	1240	1320	LIC	LIC	LIC	LIC	LIC	LIC	LMIC	LMIC	LMIC	LMIC
Zambia	ZMB	370	410	490	620	750	970	1060	1080	1180	1350	LIC	LIC	LIC	LIC	LIC	LIC	LMIC	LMIC	LMIC	LMIC
Lesotho	LSO	640	750	910	980	1020	1070	1090	1170	1250	1380	LIC	LIC	LMIC	LMIC	LMIC	LMIC	LMIC	LMIC	LMIC	LMIC
Vietnam	VNM	480	550	630	700	790	920	1030	1160	1270	1400	LIC	LIC	LIC	LIC	LIC	LIC	LMIC	LMIC	LMIC	LMIC
Nigeria	NGA	420	540	630	830	960	1150	1150	1240	1260	1430	LIC	LIC	LIC	LIC	LMIC	LMIC	LMIC	LMIC	LMIC	LMIC
Sudan - North	SDN	420	490	580	700	870	1010	1110	1200	1320	1450	LIC	LIC	LIC	LIC	LIC	LMIC	LMIC	LMIC	LMIC	LMIC
India	IND	530	630	740	820	960	1050	1170	1290	1450	1530	LIC	LIC	LIC	LIC	LMIC	LMIC	LMIC	LMIC	LMIC	LMIC
Ghana	GHA	320	390	470	610	820	1170	1200	1260	1410	1550	LIC	LIC	LIC	LIC	LIC	LMIC	LMIC	LMIC	LMIC	LMIC
Nicaragua	NIC	990	1080	1160	1190	1280	1390	1380	1430	1540	1650	LMIC	LMIC	LMIC	LMIC	LMIC	LMIC	LMIC	LMIC	LMIC	LMIC
Uzbekistan	UZB	420	460	530	600	760	960	1130	1310	1500	1720	LIC	LIC	LIC	LIC	LIC	LIC	LMIC	LMIC	LMIC	LMIC
Papua New Guinea	PNG	500	570	680	720	940	1100	1190	1300	1480	1790	LIC	LIC	LIC	LIC	LMIC	LMIC	LMIC	LMIC	LMIC	LMIC
Honduras	HND	1200	1300	1400	1470	1620	1760	1730	1840	2010	2070	LMIC	LMIC	LMIC	LMIC	LMIC	LMIC	LMIC	LMIC	LMIC	LMIC
Bolivia	BOL	900	940	1000	1090	1210	1460	1600	1760	1960	2220	LMIC	LMIC	LMIC	LMIC	LMIC	LMIC	LMIC	LMIC	LMIC	LMIC
Moldova	MDA	570	730	890	1030	1160	1500	1570	1840	2150	2250	LIC	LIC	LMIC	LMIC	LMIC	LMIC	LMIC	LMIC	LMIC	LMIC
Kiribati	KIR	1390	1640	1780	1780	1820	1920	1820	2040	2060	2260	LMIC	LMIC	LMIC	LMIC	LMIC	LMIC	LMIC	LMIC	LMIC	LMIC
Bhutan	BTN	950	1070	1230	1340	1640	1750	1850	1990	2210	2420	LMIC	LMIC	LMIC	LMIC	LMIC	LMIC	LMIC	LMIC	LMIC	LMIC
Philippines	PHL	1030	1140	1210	1300	1510	1760	1870	2060	2200	2470	LMIC	LMIC	LMIC	LMIC	LMIC	LMIC	LMIC	LMIC	LMIC	LMIC
Congo	COG	700	780	970	1210	1390	1850	1950	2210	2200	2550	LIC	LIC	LMIC	LMIC	LMIC	LMIC	LMIC	LMIC	LMIC	LMIC
Swaziland	SWZ	1340	1710	2390	2560	2720	2770	2670	2650	2830	2860	LMIC	LMIC	LMIC	LMIC	LMIC	LMIC	LMIC	LMIC	LMIC	LMIC
Sri Lanka	LKA	950	1070	1210	1350	1540	1770	1970	2260	2580	2920	LMIC	LMIC	LMIC	LMIC	LMIC	LMIC	LMIC	LMIC	LMIC	LMIC
Morocco	MAR	1480	1760	1980	2150	2270	2570	2800	2870	2940	2950	LMIC	LMIC	LMIC	LMIC	LMIC	LMIC	LMIC	LMIC	LMIC	LMIC
Egypt, Arab Rep.	EGY	1340	1280	1290	1440	1630	1960	2270	2550	2760	3000	LMIC	LMIC	LMIC	LMIC	LMIC	LMIC	LMIC	LMIC	LMIC	LMIC
Vanuatu	VUT	1360	1590	1780	1990	2120	2510	2590	2700	2870	3080	LMIC	LMIC	LMIC	LMIC	LMIC	LMIC	LMIC	LMIC	LMIC	LMIC
Guatemala	GTM	1750	1920	2070	2220	2440	2650	2670	2750	2850	3140	LMIC	LMIC	LMIC	LMIC	LMIC	LMIC	LMIC	LMIC	LMIC	LMIC
Mongolia	MNG	610	760	900	1120	1400	1800	1790	1900	2340	3160	LIC	LIC	LMIC	LMIC	LMIC	LMIC	LMIC	LMIC	LMIC	LMIC
Samoa	WSM	1530	1870	2100	2260	2400	2800	2680	2840	2970	3220	LMIC	LMIC	LMIC	LMIC	LMIC	LMIC	LMIC	LMIC	LMIC	LMIC
Georgia	GEO	910	1100	1360	1680	2090	2460	2540	2680	2850	3280	LMIC	LMIC	LMIC	LMIC	LMIC	LMIC	LMIC	LMIC	LMIC	LMIC
Paraguay	PRY	1040	1110	1210	1440	1780	2290	2380	2820	3170	3290	LMIC	LMIC	LMIC	LMIC	LMIC	LMIC	LMIC	LMIC	LMIC	LMIC
Micronesia, Fed. Sts.	FSM	2380	2440	2590	2610	2620	2600	2810	2890	3080	3310	LMIC	LMIC	LMIC	LMIC	LMIC	LMIC	LMIC	LMIC	LMIC	LMIC
Guyana	GUY	900	920	1070	1300	1600	2240	2540	2780	3050	3410	LMIC	LMIC	LMIC	LMIC	LMIC	LMIC	LMIC	LMIC	LMIC	LMIC
Indonesia	IDN	910	1090	1230	1390	1610	1950	2160	2490	2930	3420	LMIC	LMIC	LMIC	LMIC	LMIC	LMIC	LMIC	LMIC	LMIC	LMIC
Ukraine	UKR	980	1270	1540	1950	2570	3220	2840	2990	3150	3500	LMIC	LMIC	LMIC	LMIC	LMIC	LMIC	LMIC	LMIC	LMIC	LMIC
El Salvador	SLV	2410	2610	2810	2980	3170	3380	3300	3350	3480	3580	LMIC	LMIC	LMIC	LMIC	LMIC	LMIC	LMIC	LMIC	LMIC	LMIC
Kosovo	KSV	LMIC	LMIC	LMIC	2550	2750	3080	3250	3350	3530	3640	LMIC	LMIC	LMIC	LMIC	LMIC	LMIC	LMIC	LMIC	LMIC	LMIC
Timor-Leste	TMP	330	490	740	1180	1850	2900	2250	2730	3340	3670	LIC	LIC	LIC	LMIC	LMIC	LMIC	LMIC	LMIC	LMIC	LMIC
Armenia	ARM	950	1160	1500	1960	2650	3450	3180	3330	3490	3720	LMIC	LMIC	LMIC	LMIC	LMIC	LMIC	LMIC	LMIC	LMIC	LMIC
Cape Verde	CPV	1470	1770	2050	2260	2560	2930	3220	3340	3610	3810	LMIC	LMIC	LMIC	LMIC	LMIC	LMIC	LMIC	LMIC	LMIC	LMIC
Albania	ALB	1580	2030	2540	2940	3310	3850	4030	4040	4050	4090	LMIC	LMIC	LMIC	LMIC	LMIC	LMIC	UMIC	UMIC	UMIC	UMIC
Marshall Islands	MHL	3090	3320	3560	3620	3760	3770	3720	3750	4080	4140	LMIC	UMIC	UMIC	UMIC	UMIC	LMIC	LMIC	LMIC	UMIC	UMIC
Tunisia	TUN	2500	2930	3200	3370	3560	3890	4100	4150	4020	4150	LMIC	LMIC	LMIC	LMIC	LMIC	UMIC	UMIC	UMIC	LMIC	UMIC
Fiji	FJI	2420	3030	3590	3620	3830	4040	3900	3610	3720	4200	LMIC	LMIC	UMIC	UMIC	UMIC	UMIC	LMIC	LMIC	LMIC	UMIC
Tonga	TON	1950	2260	2550	2780	2860	3210	3330	3470	3800	4240	LMIC	LMIC	LMIC	LMIC	LMIC	LMIC	LMIC	LMIC	LMIC	UMIC
Angola	AGO	690	920	1260	1770	2560	3270	3800	3870	3970	4580	LIC	LMIC	LMIC	LMIC	LMIC	LMIC	LMIC	LMIC	LMIC	UMIC
Bosnia and Herzegovina	BIH	1970	2480	2940	3270	3730	4460	4660	4640	4690	4650	LMIC	LMIC	LMIC	LMIC	UMIC	UMIC	UMIC	UMIC	UMIC	UMIC
Macedonia, FYR	MKD	1940	2420	2830	3130	3390	4130	4450	4580	4730	4700	LMIC	LMIC	LMIC	LMIC	LMIC	UMIC	UMIC	UMIC	UMIC	UMIC
Jordan	JOR	2000	2280	2490	2720	3030	3530	3900	4140	4380	4720	LMIC	LMIC	LMIC	LMIC	LMIC	LMIC	LMIC	UMIC	UMIC	UMIC
Ecuador	ECU	2130	2560	2890	3110	3310	3860	4060	4340	4820	5200	LMIC	LMIC	LMIC	LMIC	LMIC	UMIC	UMIC	UMIC	UMIC	UMIC
Thailand	THA	2060	2370	2600	2890	3280	3750	3860	4320	4620	5210	LMIC	LMIC	LMIC	LMIC	LMIC	LMIC	LMIC	UMIC	UMIC	UMIC
Serbia	SRB	2070	2870	3430	3760	4370	5360	5740	5550	5530	5280	LMIC	LMIC	LMIC	UMIC	UMIC	UMIC	UMIC	UMIC	UMIC	UMIC
Dominican Republic	DOM	2560	2450	2870	3430	4100	4430	4640	4980	5190	5470	LMIC	LMIC	LMIC	LMIC	UMIC	UMIC	UMIC	UMIC	UMIC	UMIC
Turkmenistan	TKM	990	1310	1600	1960	2330	3050	3570	4110	4920	5550	LMIC	LMIC	LMIC	LMIC	LMIC	LMIC	LMIC	UMIC	UMIC	UMIC
Namibia	NAM	2170	2760	3390	3880	4120	4250	4150	4430	5160	5640	LMIC	LMIC	LMIC	UMIC	UMIC	UMIC	UMIC	UMIC	UMIC	UMIC
China	CHN	1270	1500	1740	2040	2480	3040	3620	4230	4950	5680	LMIC	LMIC	LMIC	LMIC	LMIC	LMIC	LMIC	UMIC	UMIC	UMIC
Maldives	MDV	3160	3630	3360	4020	4040	4870	5050	5490	5800	5750	LMIC	UMIC	LMIC	UMIC	UMIC	UMIC	UMIC	UMIC	UMIC	UMIC
Peru	PER	2160	2390	2700	2940	3370	3980	4130	4600	5120	5880	LMIC	LMIC	LMIC	LMIC	LMIC	UMIC	UMIC	UMIC	UMIC	UMIC
Azerbaijan	AZE	820	950	1270	1890	2710	3870	4800	5380	5140	6030	LMIC	LMIC	LMIC	LMIC	LMIC	UMIC	UMIC	UMIC	UMIC	UMIC
Tuvalu	TUV	2530	3310	3740	3970	4700	5070	5360	4790	4960	6070	LMIC	UMIC	UMIC	UMIC	UMIC	UMIC	UMIC	UMIC	UMIC	UMIC
St. Vincent and the Grenadines	VCT	4380	4730	4960	5460	5880	6210	6260	6030	6100	6380	UMIC	UMIC	UMIC	UMIC	UMIC	UMIC	UMIC	UMIC	UMIC	UMIC
Dominica	DMA	4640	4930	4980	5570	5730	6240	6420	6570	6700	6460	UMIC	UMIC	UMIC	UMIC	UMIC	UMIC	UMIC	UMIC	UMIC	UMIC
Belarus	BLR	1630	2180	2810	3520	4310	5470	5590	5990	6270	6530	LMIC	LMIC	LMIC	LMIC	UMIC	UMIC	UMIC	UMIC	UMIC	UMIC
St. Lucia	LCA	4470	5010	5110	5720	5990	6420	6630	6510	6720	6530	UMIC	UMIC	UMIC	UMIC	UMIC	UMIC	UMIC	UMIC	UMIC	UMIC
Bulgaria	BGR	2300	2960	3640	4080	4530	5700	6080	6310	6640	6870	LMIC	LMIC	UMIC	UMIC	UMIC	UMIC	UMIC	UMIC	UMIC	UMIC
Montenegro	MNE	2430	3090	3650	4300	4200	5610	7030	6670	6810	6940	LMIC	LMIC	UMIC	UMIC	UMIC	UMIC	UMIC	UMIC	UMIC	UMIC
Colombia	COL	2350	2580	2930	3430	4050	4630	5020	5460	6090	6990	LMIC	LMIC	LMIC	LMIC	UMIC	UMIC	UMIC	UMIC	UMIC	UMIC
Grenada	GRD	5430	5460	6800	6520	6940	7370	6810	7050	7190	7110	UMIC	UMIC	UMIC	UMIC	UMIC	UMIC	UMIC	UMIC	UMIC	UMIC
Botswana	BWA	3610	4310	5070	5360	5640	5710	5380	6050	7200	7430	UMIC	UMIC	UMIC	UMIC	UMIC	UMIC	UMIC	UMIC	UMIC	UMIC
South Africa	ZAF	2860	3620	4850	5480	5760	5850	5730	6100	6950	7610	LMIC	UMIC	UMIC	UMIC	UMIC	UMIC	UMIC	UMIC	UMIC	UMIC
Romania	ROM	2310	3010	3920	4870	6430	8050	8250	7970	8370	8150	LMIC	LMIC	UMIC	UMIC	UMIC	UMIC	UMIC	UMIC	UMIC	UMIC
Suriname	SUR	2120	2820	3330	3980	5180	6350	7000	7630	7830	8480	LMIC	LMIC	LMIC	UMIC	UMIC	UMIC	UMIC	UMIC	UMIC	UMIC
Mauritius	MUS	4220	4990	5360	5540	6050	6830	7260	7950	8230	8570	UMIC	UMIC	UMIC	UMIC	UMIC	UMIC	UMIC	UMIC	UMIC	UMIC
Costa Rica	CRI	4170	4420	4670	5040	5540	6060	6180	6860	7660	8740	UMIC	UMIC	UMIC	UMIC	UMIC	UMIC	UMIC	UMIC	UMIC	UMIC
Lebanon	LBN	4470	5700	5800	5730	6230	7010	7760	8360	8930	9190	UMIC	UMIC	UMIC	UMIC	UMIC	UMIC	UMIC	UMIC	UMIC	UMIC
Mexico	MEX	6140	6910	7520	8110	8720	9260	8350	8590	8870	9600	HIC	UMIC	UMIC	UMIC	UMIC	UMIC	UMIC	UMIC	UMIC	UMIC
Kazakhstan	KAZ	1800	2300	2950	3860	4980	6150	6780	7440	8250	9750	LMIC	LMIC	LMIC	UMIC	UMIC	UMIC	UMIC	UMIC	UMIC	UMIC
Malaysia	MYS	4130	4700	5240	5810	6600	7500	7590	8130	8800	9800	UMIC	UMIC	UMIC	UMIC	UMIC	UMIC	UMIC	UMIC	UMIC	UMIC
Panama	PAN	3780	4140	4460	5500	6080	6850	7100	7810	8550	9850	UMIC	UMIC	UMIC	UMIC	UMIC	UMIC	UMIC	UMIC	UMIC	UMIC
Palau	PLW	7650	8550	8910	8950	9130	9020	8430	8590	9240	9860	HIC	UMIC	UMIC	UMIC	UMIC	UMIC	UMIC	UMIC	UMIC	UMIC
Gabon	GAB	3590	3980	5080	5420	6360	7510	7880	8220	8710	10070	UMIC	UMIC	UMIC	UMIC	UMIC	UMIC	UMIC	UMIC	UMIC	UMIC
Turkey	TUR	3810	5070	6520	7510	8500	9340	9130	9980	10510	10830	UMIC	UMIC	UMIC	UMIC	UMIC	UMIC	UMIC	UMIC	UMIC	UMIC
Brazil	BRA	2950	3310	3960	4800	6100	7480	8140	9520	10700	11630	LMIC	UMIC	UMIC	UMIC	UMIC	UMIC	UMIC	UMIC	UMIC	UMIC
Seychelles	SYC	7440	8810	10540	11920	12350	11330	10410	10390	11140	11640	HIC	UMIC	HIC	HIC	HIC	UMIC	UMIC	UMIC	UMIC	UMIC
Hungary	HUN	6550	8540	10220	11040	11510	12890	12980	12910	12840	12370	HIC	UMIC	HIC	UMIC	HIC	HIC	HIC	HIC	HIC	UMIC
Venezuela, RB	VEN	3450	4060	4920	6050	7520	9230	10140	11520	11760	12500	UMIC	UMIC	UMIC	UMIC	UMIC	UMIC	UMIC	UMIC	UMIC	UMIC
Antigua and Barbuda	ATG	10260	11070	12000	13420	14750	14990	13420	12620	12210	12640	HIC	HIC	HIC	HIC	HIC	HIC	HIC	HIC	UMIC	HIC
Poland	POL	5480	6270	7270	8340	9800	11870	12190	12400	12340	12660	UMIC	UMIC	UMIC	UMIC	UMIC	UMIC	UMIC	HIC	UMIC	HIC
Russian Federation	RUS	2590	3410	4460	5820	7590	9710	9290	10000	10810	12700	LMIC	UMIC	UMIC	UMIC	UMIC	UMIC	UMIC	UMIC	UMIC	HIC
Croatia	HRV	6390	8150	9690	10860	12200	13790	13700	13550	13830	13290	HIC	UMIC	UMIC	UMIC	HIC	HIC	HIC	HIC	HIC	HIC
St. Kitts and Nevis	KNA	8960	9890	10900	11820	12480	13780	13100	13110	13470	13330	HIC	UMIC	HIC	HIC	HIC	HIC	HIC	HIC	HIC	HIC
Uruguay	URY	4240	4130	4720	5380	6380	7690	8520	10110	11700	13510	UMIC	UMIC	UMIC	UMIC	UMIC	UMIC	UMIC	UMIC	UMIC	HIC
Equatorial Guinea	GNQ	2170	3290	5250	4610	6380	9360	12960	9840	11670	13560	LMIC	UMIC	UMIC	UMIC	UMIC	UMIC	HIC	UMIC	UMIC	HIC
Lithuania	LTU	4600	5870	7380	8520	10080	12000	11700	11560	13000	13920	UMIC	UMIC	UMIC	UMIC	UMIC	HIC	UMIC	UMIC	HIC	HIC
Latvia	LVA	4440	5460	6810	8120	10100	12020	12390	11740	13300	14200	UMIC	UMIC	UMIC	UMIC	UMIC	HIC	HIC	UMIC	HIC	HIC
Chile	CHL	4570	5230	6250	7250	8620	10020	9940	10720	12250	14280	UMIC	UMIC	UMIC	UMIC	UMIC	UMIC	UMIC	UMIC	UMIC	HIC
Trinidad and Tobago	TTO	8050	9570	11060	13220	15090	17410	16260	15740	14660	14400	HIC	UMIC	HIC	HIC	HIC	HIC	HIC	HIC	HIC	HIC
Estonia	EST	5820	7570	9730	11420	13380	15010	14260	14150	15260	15830	UMIC	UMIC	UMIC	UMIC	HIC	HIC	HIC	HIC	HIC	HIC
Slovak Republic	SVK	6800	8800	11040	12550	14410	15900	15820	16030	17120	17180	HIC	UMIC	HIC	HIC	HIC	HIC	HIC	HIC	HIC	HIC
Puerto Rico	PRI	12300	13500	14120	14640	15210	16070	16300	16620	17230	18000	HIC	HIC	HIC	HIC	HIC	HIC	HIC	HIC	HIC	HIC
Czech Republic	CZE	7720	9750	11890	13440	14910	17840	17920	18380	18720	18130	HIC	UMIC	HIC	HIC	HIC	HIC	HIC	HIC	HIC	HIC
Malta	MLT	11300	12940	14380	15270	16550	18740	18220	18620	19780	19760	HIC	HIC	HIC	HIC	HIC	HIC	HIC	HIC	HIC	HIC
Portugal	PRT	13110	15850	18060	18720	19970	21550	21750	21870	21420	20580	HIC	HIC	HIC	HIC	HIC	HIC	HIC	HIC	HIC	HIC
Korea, Rep.	KOR	12680	14830	16900	18920	21140	21430	19650	19720	20870	22670	HIC	HIC	HIC	HIC	HIC	HIC	HIC	HIC	HIC	HIC
Slovenia	SVN	12470	15400	18070	19570	21520	24210	23750	23860	23940	22810	HIC	HIC	HIC	HIC	HIC	HIC	HIC	HIC	HIC	HIC
Greece	GRC	14790	18470	21400	23250	24980	27080	28040	26410	24490	23260	HIC	HIC	HIC	HIC	HIC	HIC	HIC	HIC	HIC	HIC
Cyprus	CYP	15480	18410	21490	22880	24240	27570	29710	28570	28750	26000	HIC	HIC	HIC	HIC	HIC	HIC	HIC	HIC	HIC	HIC
Spain	ESP	17570	21590	25450	27490	29400	31850	32140	31450	30930	30110	HIC	HIC	HIC	HIC	HIC	HIC	HIC	HIC	HIC	HIC
Italy	ITA	22310	26980	30880	32560	34030	35760	35570	35520	35350	33840	HIC	HIC	HIC	HIC	HIC	HIC	HIC	HIC	HIC	HIC
Hong Kong SAR, China	HKG	26340	28120	28890	30290	32070	33950	32350	33630	35710	36560	HIC	HIC	HIC	HIC	HIC	HIC	HIC	HIC	HIC	HIC
United Kingdom	GBR	29170	34570	39030	41190	44490	45700	41220	38410	37840	38250	HIC	HIC	HIC	HIC	HIC	HIC	HIC	HIC	HIC	HIC
Iceland	ISL	32110	40090	49620	52400	58780	46860	39230	33900	35260	38710	HIC	HIC	HIC	HIC	HIC	HIC	HIC	HIC	HIC	HIC
Ireland	IRL	28780	35650	42400	46240	49060	50260	45400	42380	38960	38970	HIC	HIC	HIC	HIC	HIC	HIC	HIC	HIC	HIC	HIC
France	FRA	25130	30420	34850	36760	38900	41940	42390	42280	42690	41750	HIC	HIC	HIC	HIC	HIC	HIC	HIC	HIC	HIC	HIC
Germany	DEU	25400	30750	34780	37210	39440	42470	42540	43280	44230	44010	HIC	HIC	HIC	HIC	HIC	HIC	HIC	HIC	HIC	HIC
Belgium	BEL	26380	32040	36610	38840	41440	45180	44710	45990	45840	44990	HIC	HIC	HIC	HIC	HIC	HIC	HIC	HIC	HIC	HIC
Finland	FIN	27640	33980	38550	41130	44200	47960	46540	47130	47740	46940	HIC	HIC	HIC	HIC	HIC	HIC	HIC	HIC	HIC	HIC
Singapore	SGP	22860	24760	27240	30590	33800	34310	35200	42530	45690	47210	HIC	HIC	HIC	HIC	HIC	HIC	HIC	HIC	HIC	HIC
Japan	JPN	34010	37150	39140	38600	37660	37870	37610	42190	45130	47870	HIC	HIC	HIC	HIC	HIC	HIC	HIC	HIC	HIC	HIC
Austria	AUT	27020	32520	37210	39640	42500	46790	46580	47070	48170	48160	HIC	HIC	HIC	HIC	HIC	HIC	HIC	HIC	HIC	HIC
Netherlands	NLD	28800	35430	39880	43390	46310	48820	48590	48580	49660	48250	HIC	HIC	HIC	HIC	HIC	HIC	HIC	HIC	HIC	HIC
United States	USA	38360	42020	44670	46280	46910	47890	46080	47230	48550	50120	HIC	HIC	HIC	HIC	HIC	HIC	HIC	HIC	HIC	HIC
Canada	CAN	24640	28530	33110	36910	40330	43460	41890	43250	46730	50970	HIC	HIC	HIC	HIC	HIC	HIC	HIC	HIC	HIC	HIC
Sweden	SWE	30680	37190	42920	45680	48900	52390	48830	50860	53530	56210	HIC	HIC	HIC	HIC	HIC	HIC	HIC	HIC	HIC	HIC
Australia	AUS	21170	25510	30290	34090	36910	41980	43660	46320	50120	59570	HIC	HIC	HIC	HIC	HIC	HIC	HIC	HIC	HIC	HIC
Denmark	DNK	33940	41560	48590	52250	54700	59040	58350	59590	60160	59770	HIC	HIC	HIC	HIC	HIC	HIC	HIC	HIC	HIC	HIC
Luxembourg	LUX	42110	58610	69180	67070	79660	83770	68770	71860	77380	76960	HIC	HIC	HIC	HIC	HIC	HIC	HIC	HIC	HIC	HIC
Switzerland	CHE	43480	51290	58530	60610	59040	59340	66630	73350	76350	82730	HIC	HIC	HIC	HIC	HIC	HIC	HIC	HIC	HIC	HIC
Norway	NOR	44010	53200	62760	68830	76950	85580	86130	86850	88500	98860	HIC	HIC	HIC	HIC	HIC	HIC	HIC	HIC	HIC	HIC
Korea, DPR	PRK	LIC	LIC	LIC	LIC	LIC	LIC	LIC	LIC	LIC	LIC	LIC	LIC	LIC	LIC	LIC	LIC	LIC	LIC	LIC	LIC
Myanmar	MMR	LIC	LIC	LIC	LIC	LIC	LIC	LIC	LIC	LIC	LIC	LIC	LIC	LIC	LIC	LIC	LIC	LIC	LIC	LIC	LIC
Somalia	SOM	LIC	LIC	LIC	LIC	LIC	LIC	LIC	LIC	LIC	LIC	LIC	LIC	LIC	LIC	LIC	LIC	LIC	LIC	LIC	LIC
Djibouti	DJI	890	980	1030	LMIC	LMIC	LMIC	LMIC	LMIC	LMIC	LMIC	LMIC	LMIC	LMIC	LMIC	LMIC	LMIC	LMIC	LMIC	LMIC	LMIC
Algeria	DZA	1880	2210	2630	3020	3500	4100	4290	4210	4110		LMIC	LMIC	LMIC	LMIC	LMIC	UMIC	UMIC	UMIC	UMIC	UMIC
Belize	BLZ	3610	3750	3840	3940	3880	4090	4230	4060	4180		UMIC	UMIC	UMIC	UMIC	UMIC	UMIC	UMIC	UMIC	UMIC	UMIC
Saudi Arabia	SAU	9100	10600	12460	14180	15930	18640	18350	19360	21210		HIC	HIC	HIC	HIC	HIC	HIC	HIC	HIC	HIC	HIC
Bahamas, The	BHS	21650	22780	23680	23910	24130	23890	22030	21320	21280		HIC	HIC	HIC	HIC	HIC	HIC	HIC	HIC	HIC	HIC
Israel	ISR	17370	18790	20180	21000	22460	24610	25510	26260	28380		HIC	HIC	HIC	HIC	HIC	HIC	HIC	HIC	HIC	HIC
New Zealand	NZL	16580	21000	24950	25680	27540	27920	28990	28310	30620		HIC	HIC	HIC	HIC	HIC	HIC	HIC	HIC	HIC	HIC
United Arab Emirates	ARE	36120	40210	41470	42820	42150	41650	37700	35330	35770		HIC	HIC	HIC	HIC	HIC	HIC	HIC	HIC	HIC	HIC
Macao SAR, China	MAC	17600	22110	24080	26610	34820	34370	36660	46400	55720		HIC	HIC	HIC	HIC	HIC	HIC	HIC	HIC	HIC	HIC
Syrian Arab Republic	SYR	1240	1390	1520	1650	1850	2150	2450	2610			LMIC	LMIC	LMIC	LMIC	LMIC	LMIC	LMIC	LMIC	LMIC	LMIC
Bahrain	BHR	11590	12690	14340	15370	16740	17660	15590	14820			HIC	HIC	HIC	HIC	HIC	HIC	HIC	HIC	HIC	HIC
Oman	OMN	8610	9530	10780	12780	15180	19060	18500	19110			HIC	UMIC	HIC	HIC	HIC	HIC	HIC	HIC	HIC	HIC
Kuwait	KWT	23080	28150	34160	40110	45780	51430	45480	44100			HIC	HIC	HIC	HIC	HIC	HIC	HIC	HIC	HIC	HIC
Iran, Islamic Rep.	IRN	1910	2170	2530	2920	3500	3940	4290				LMIC	LMIC	LMIC	LMIC	LMIC	UMIC	UMIC	UMIC	UMIC	UMIC
Barbados	BRB	9300	10260	10880	10600	10870	11380	12380				HIC	HIC	HIC	UMIC	UMIC	UMIC	HIC	HIC	HIC	HIC
Libya	LBY	4890	5120	6660	8710	10900	13260	12930				UMIC	UMIC	UMIC	UMIC	UMIC	HIC	HIC	HIC	HIC	HIC
Greenland	GRL	21060	25660	29690	30830	34060	30010	26020				HIC	HIC	HIC	HIC	HIC	HIC	HIC	HIC	HIC	HIC
Brunei Darussalam	BRN	17790	19910	22920	27250	30400	33390	31590				HIC	HIC	HIC	HIC	HIC	HIC	HIC	HIC	HIC	HIC
Liechtenstein	LIE	68510	78700	92660	104120	111790	119130	136770				HIC	HIC	HIC	HIC	HIC	HIC	HIC	HIC	HIC	HIC
Cuba	CUB	3090	3480	3950	4510	4980	5440					LMIC	UMIC	UMIC	UMIC	UMIC	UMIC	UMIC	UMIC	UMIC	UMIC
Andorra	ADO	21690	26510	31310	34750	37380	43110					HIC	HIC	HIC	HIC	HIC	HIC	HIC	HIC	HIC	HIC
San Marino	SMR	30180	36460	41080	43610	46880	51470					HIC	HIC	HIC	HIC	HIC	HIC	HIC	HIC	HIC	HIC
Monaco	MCO	94120	113020	128380	137530	161470	186950					HIC	HIC	HIC	HIC	HIC	HIC	HIC	HIC	HIC	HIC
Isle of Man	IMY	27060	33320	38440	43380	48550						HIC	HIC	HIC	HIC	HIC	HIC	HIC	HIC	HIC	HIC
Channel Islands	CHI	42770	49540	55320	59810	65440						HIC	HIC	HIC	HIC	HIC	HIC	HIC	HIC	HIC	HIC
Argentina	ARG	3670	3590	4480	5170							UMIC	UMIC	UMIC	UMIC	UMIC	UMIC	UMIC	UMIC	UMIC	UMIC
West Bank and Gaza	WBG	1140	1230	1340								LMIC	LMIC	LMIC	LMIC	LMIC	LMIC	LMIC	LMIC	LMIC	LMIC
Source: World Bank (2013)
Notes:
http://data.worldbank.org/indicator/NY.GNP.PCAP.CD/countries
http://data.worldbank.org/about/country-classifications/a-short-history
Where WB estimate was not available for particular year, last observation was used to classify the country, and this income classification was carried forward
Where no WB estimate was available for any year, UNICEF estimate was used to determine income classification

## Sheet: Defaltors
World Bank inflation rate and deflators
Year	1992	1993	1994	1995	1996	1997	1998	1999	2000	2001	2002	2003	2004	2005	2006	2007	2008	2009	2010
Inflation	6.67503	7.15642	9.5054	8.04782	6.15952	4.34322	4.30533	3.94458	4.60496	3.46897	3.30552	4.04207	5.4903	4.89	5.83	5.73	8.34	2.13	4.75
Scalar	39.3418	42.1572	46.1644	49.8797	52.952	55.2519	57.6306	59.9039	62.6625	64.8362	66.9794	69.6867	73.5128	77.1075	81.6029	86.2787	93.4744	95.4654	100
Deflator	2.54183	2.37207	2.16617	2.00482	1.8885	1.80989	1.73519	1.66934	1.59585	1.54235	1.493	1.43499	1.36031	1.29689	1.22545	1.15903	1.06981	1.0475	1
Source: World Bank (2011)
