# Supplementary material for: Updating the evidence base on the operational costs of supplementary immunization activities for current and future accelerated disease control, elimination and eradication efforts
Source: BMC Public Health. 2014 Jan 22;14:67. doi: 10.1186/1471-2458-14-67 (PMC3907144; doi:10.1186/1471-2458-14-67)
Supplement: Additional file 2 — contains additional summary results and data used in analysis of SIA operation costs and SIA budget breakdowns. [file 1471-2458-14-67-S2.xlsx]

## Sheet: Summary Ops Costs (cMYPs)
Operational Cost estimates by vaccine/grouping
	Country size
	Vaccine (or vaccine grouping)	Full sample		Small Countries (<10m)					Medium-Large Countries (≥10m)
		N	Mean	N	Mean	Min	Max	SD	N	Mean	Min	Max	SD
	MenA	1	0.395472	-	-	-	-	-	1	0.395472	0.395472	0.395472	0.0412283
	Yellow Fever	6	0.966775	2	0.104299	0.0468432	0.219836	0.0310369	4	1.02297	0.0345215	1.18638	0.157907
	Tetanus	26	0.438157	7	0.798441	0.019191	1.82653	0.32025	19	0.42425	0.0212389	1.23519	0.177836
	Measles	38	0.75958	13	1.30246	0.265343	3.72964	0.675245	25	0.736789	0.129689	3.55386	0.560239
	Polio	53	0.400924	22	0.543869	0.140623	1.96542	0.422625	31	0.392489	0.0224817	1.77125	0.293126
	Measles-Rubella	3	0.527722	2	0.425579	0.131233	9.52381	1.32022	1	0.539599	0.539599	0.539599	0.0562537
	Other	15	1.07126	5	0.148911	0.097289	0.250104	0.0528393	10	1.12166	0.00363996	3.12	0.495181
	Vaccines in the GAVI portfolio	51	0.843606	17	1.06759	0.0468432	9.52381	1.44235	34	0.834955	0.0345215	3.55386	0.649135
	Injectible	79	0.729981	24	0.975221	0.019191	9.52381	1.44656	55	0.720704	0.0212389	3.55386	0.70294
	Oral	63	0.393382	27	0.464109	0.097289	1.96542	0.415524	36	0.388472	0.00363996	1.77125	0.328609
	Total	142		51					91
	Geographic region
	Vaccine (or vaccine grouping)	Full sample		AFRO		AMRO		EURO		EMRO		SEARO		WPRO
		N	Mean	N	Mean	N	Mean	N	Mean	N	Mean	N	Mean	N	Mean
	MenA	1	0.395472	1	0.395472	-	-	-	-	-	-	-	-	-	-
	Yellow Fever	6	0.966775	6	0.966775	-	-	-	-	-	-	-	-	-	-
	Tetanus	26	0.438157	13	0.624479	-	-	-	-	9	0.336072	4	0.308001	-	-
	Measles	38	0.75958	23	1.17906	-	-	-	-	11	0.325004	3	0.717958	1	1.42658
	Polio	53	0.400924	38	0.450655	-	-	-	-	10	0.436261	5	0.339363	-	-
	Measles-Rubella	3	0.527722	-	-	-	-	2	0.498258	-	-	-	-	1	9.52381
	Other	15	1.07126	12	1.31188	-	-	-	-	-	-	3	0.887339	-	-
	Vaccines in the GAVI portfolio	51	0.843606	31	1.20259	-	-	2	0.498258	11	0.325004	5	0.810376	2	1.7101
	Injectible	79	0.729981	45	1.07671	-	-	2	0.498258	20	0.329487	10	0.639093	2	1.7101
	Oral	63	0.393382	48	0.425356	-	-	-	-	10	0.436261	5	0.339363	-	-
	Total	142		93		0		2		30		15		2
	Immunization program strength (DTP3 or MCV1 coverage as proxy)
	Vaccine (or vaccine grouping)	Full sample		DTP3 £ 70%		70%<DTP3<90%		DTP3³ 90%			MCV1 £ 70%		70%<MCV1<90%		MCV1³ 90%
		N	Mean	N	Mean	N	Mean	N	Mean		N	Mean	N	Mean	N	Mean
	MenA	1	0.395472	0	0	0	0	1	0.395472		0	0	1	0.395472	0	0
	Yellow Fever	6	0.966775	2	1.16026	1	0.288018	3	0.434597		4	1.04416	2	0.564769	0	0
	Tetanus	26	0.438157	8	0.7462	12	0.294345	6	0.318098		14	0.582888	11	0.338049	1	0.135198
	Measles	38	0.75958	10	0.789728	18	0.692883	10	0.881167		17	1.22455	11	0.521442	10	0.40389
	Polio	53	0.400924	10	0.242348	24	0.529965	19	0.296429		24	0.443459	16	0.411794	13	0.276948
	Measles-Rubella	3	0.527722	0	0	0	0	3	0.527722		0	0	1	9.52381	2	0.498258
	Other	15	1.07126	2	0.250104	9	1.22707	4	0.964594		10	0.293374	4	1.45251	1	0.172919
	Vaccines in the GAVI portfolio	51	0.843606	12	0.90894	21	0.784438	18	0.875426		21	1.18149	18	0.732197	12	0.412767
	Injectible	79	0.729981	20	0.843759	35	0.688992	24	0.694285		35	0.948209	30	0.650194	14	0.372352
	Oral	63	0.393382	12	0.24254	29	0.493735	22	0.317806		34	0.416193	16	0.411794	13	0.276948
	Total	142		32		64		46			69		46		27
	Country income classification
	Vaccine (or vaccine grouping)	Full sample		LICs		LMICs
		N	Mean	N	Mean	N	Mean
	MenA	1	0.395472	1	0.395472	0	0
	Yellow Fever	6	0.966775	5	1.03429	1	0.288018
	Tetanus	26	0.438157	17	0.496233	9	0.321922
	Measles	38	0.75958	25	0.695109	13	0.956381
	Polio	53	0.400924	38	0.353022	15	0.493446
	Measles-Rubella	3	0.527722	1	0.539599	2	0.425579
	Other	15	1.07126	14	1.12872	1	1.00439
	Vaccines in the GAVI portfolio	51	0.843606	34	0.79667	17	0.951332
	Injectible	79	0.729981	53	0.733609	26	0.721814
	Oral	63	0.393382	48	0.64358	15	0.425828
	Total	142		101		41

## Sheet: Summary breakdowns (SIA budget)
SIA budget breakdown summary
Cost Category	GAVI portfolio of vaccine SIAs n=22 (i.e. MenA, Measles and YF)	Measles vaccine SIAs n=10	MenA vaccine SIAs n=8	Tetanus vaccine SIAs n=9	Yellow Fever vaccine SIAs n=4
Cold Chain Equipment & Maintenance	0.0532399	0.0363303	0.0745776	0.000991941	0.0183944
Human Resources (including Per diems + Volunteer incentives)	0.304707	0.318077	0.301854	0.574864	0.295607
Programme Management (including Planning)	0.0952149	0.108569	0.065277	0.108209	0.156948
Social Mobilisation, IEC and Advocacy	0.109601	0.180412	0.0848924	0.10912	0.0865068
Surveillance and Monitoring (including Evaluation activities)	0.123271	0.0830699	0.183707	0.0323102	0.01505
Training	0.0401998	0.0675944	0.0309108	0.073702	0.0305595
Vehicles and Transportation	0.214323	0.166811	0.178197	0.10062	0.36761
Waste management	0.0572161	0.0348976	0.0790829	0.000183958	0.0276858
Other (e.g. Security, Banking charges, or unspecified)	0.00222821	0.00423878	0.00150156	0	0.00163807
TOTAL	1	1	1	1	1

## Sheet: Summary cMYP-budget comparisons
Summary of cMYP-budget comparisons
Country	Region	Vaccine	Year of budget	cMYP for same vaccine	cMYP for same vaccine + year	cMYP estimate	Budget estimate	Budget compared to cMYP
Angola	AFRO	Tetanus	2008	No	No	N/A	N/A	N/A
Angola	AFRO	Measles	2009	No	No	N/A	N/A	N/A
Bangladesh	SEARO	Measles	2010	Yes	No	0.13	0.2	0.35	31
Benin	AFRO	Measles	2011	Yes	No	0.84	0.78	-0.0769231
Benin	AFRO	Men A	2011	No	No	N/A	N/A	N/A
Burkina Faso	AFRO	Men A	2008	No	No	N/A	N/A	N/A
Cameroon	AFRO	MenA	2011	No	No	N/A	N/A	N/A
Congo, Dem. Rep.	AFRO	Tetanus	2010	Yes	No	0.37	0.2	-0.85
Congo, Dem. Rep.	AFRO	Measles	2010	Yes	No	1.1	1.23	0.105691
Ethiopia	AFRO	Tetanus	2006	Yes	No	0.11	0.44	0.75
Ethiopia	AFRO	Measles	2010	Yes	No	3.55	0.62	-4.72581
Ghana	AFRO	Men A	2011	No	No	N/A	N/A	N/A
Ghana	AFRO	Yellow Fever	2011	No	No	N/A	N/A	N/A
Guinea	AFRO	Yellow Fever	2010	Yes	Yes	0.03	0.17	0.823529
Haiti	AMRO	Tetanus	2007	No	No	N/A	N/A	N/A
Indonesia	SEARO	Measles	2009	Yes	No	1.1	0.92	-0.195652
Kenya	AFRO	Measles	2010	No	No	N/A	N/A	N/A
Lao PDR	WPRO	Tetanus	2009	No	No	N/A	N/A	N/A
Madagascar	AFRO	Measles	2010	No	No	N/A	N/A	N/A
Mali	AFRO	Men A	2010	Yes	No	0.4	0.6	0.333333
Mauritania	AFRO	Tetanus	2009	Yes	No	0.63	1.38	0.543478
Myanmar	SEARO	Measles	2011	No	No	N/A	N/A	N/A
Nepal	SEARO	Measles	2010	No	No	N/A	N/A	N/A
Nigeria	AFRO	Men A	2011	No	No	N/A	N/A	N/A
Philippines	WPRO	Tetanus	2010	No	No	N/A	N/A	N/A
Senegal	AFRO	Men A	2011	No	No	N/A	N/A	N/A
Sudan - South	AFRO	Tetanus	2007	Yes	No	1.23	0.47	-1.61702
Sudan - North	EMRO	Tetanus	2007	Yes	No	0.14	0.53	0.735849
Sudan - North	EMRO	Men A	2011	No	No	N/A	N/A	N/A
Sudan - North	EMRO	Yellow Fever	2011	No	No	N/A	N/A	N/A
Togo	AFRO	Yellow Fever	2010	No	No	N/A	N/A	N/A
Sources: Country budgets; GAVI NVS application forms, WHO/UNICEF cMYP dB
